# Supplementary material for: Differential Trafficking and Expression of PIR Proteins in Acute and Chronic Plasmodium Infections
Source: Front Cell Infect Microbiol. 2022 Jun 16;12:877253. doi: 10.3389/fcimb.2022.877253 (PMC9245118; doi:10.3389/fcimb.2022.877253)
Supplement: Supplementary Table 3 — Mass spectrometry-based analysis of PIR expression and subcellular localization during acute and chronic phases of infection. [file Table_3.xlsx]

## Sheet: Rep1
Supplementary Table S3. Mass spectrometry-based analysis of PIR expression and subcellular localization during acute and chronic phases of infection. The analysis was performed in three independent experiments (replicates 1-3). P. chabaudi infected red blood cells (acute and chronic infection) were fractionated into SLO, Sap, TRIS and RIPA fractions. Protein samples were separated using SDS-PAGE …
PG.ProteinGroups	PG.Genes	PG.ProteinDescriptions	PG.Organisms	PIR subfamily	PIR protein	Log2 SLO_Ac_Fr1 PG.Quantity	Log2 SLO_Ac_Fr2 PG.Quantity	Log2 SLO_Ch_Fr1 PG.Quantity	Log2 SLO_Ch_Fr2 PG.Quantity	Log2 Sap_Ac_Fr1 PG.Quantity	Log2 Sap_Ac_Fr2 PG.Quantity	Log2 Sap_Ch_Fr1 PG.Quantity	Log2 Sap_Ch_Fr2 PG.Quantity	Log2 Tris_Ac_Fr1 PG.Quantity	Log2 Tris_Ac_Fr2 PG.Quantity	Log2 Tris_Ch_Fr1 PGQuantity	Log2 Tris_Ch_Fr2 PG.Quantity	Log2 Ripa_Ac_Fr1 PG.Quantity	Log2 Ripa_Ac_Fr2 PG.Quantity	Log2 Ripa_Ch_Fr1 PG.Quantity	Log2 Ripa_Ch_Fr2 PG.Quantity	PG.Pvalue	PG.Qvalue	PG.Cscore	SLO_Ac_Fr1 PG.NrOfPrecursorsIdentified	SLO_Ac_Fr2 PG.NrOfPrecursorsIdentified	SLO_Ch_Fr1 PG.NrOfPrecursorsIdentified	SLO_Ch_Fr2 PG.NrOfPrecursorsIdentified	Sap_Ac_Fr1 PG.NrOfPrecursorsIdentified	Sap_Ac_Fr2 PG.NrOfPrecursorsIdentified	Sap_Ch_Fr1 PG.NrOfPrecursorsIdentified	Sap_Ch_Fr2 PG.NrOfPrecursorsIdentified	Tris_Ac_Fr1 PG.NrOfPrecursorsIdentified	Tris_Ac_Fr2 PG.NrOfPrecursorsIdentified	Tris_Ch_Fr1 PG.NrOfPrecursorsIdentified	Tris_Ch_Fr2 PG.NrOfPrecursorsIdentified	Ripa_Ac_Fr1 PG.NrOfPrecursorsIdentified	Ripa_Ac_Fr2 PG.NrOfPrecursorsIdentified	Ripa_Ch_Fr1 PG.NrOfPrecursorsIdentified	Ripa_Ch_Fr2 PG.NrOfPrecursorsIdentified	PG.MolecularWeight
PCHAS_0101200		PIR protein	Plasmodium chabaudi chabaudi	unk	+	16.9038	15.6706	14.5038	NaN	13.8661	15.033	16.6097	15.8981	16.5495	15.2375	16.9132	15.551	17.0794	15.9436	18.1724	17.5058	1.11e-30	8.26e-33	1.03856	7	5	2	0	3	1	7	4	7	3	2	3	8	4	8	4	41436.7
PCHAS_0200011		PIR protein	Plasmodium chabaudi chabaudi	L4	+	15.4413	NaN	NaN	NaN	14.5387	NaN	NaN	NaN	13.9362	NaN	NaN	NaN	15.4126	NaN	14.4078	NaN	0.00778427	1.17e-05	0.92244	1	0	0	0	1	0	0	0	1	0	0	0	1	0	1	0	40478.4
PCHAS_0200021		PIR protein	Plasmodium chabaudi chabaudi	S1	+	13.0427	13.9278	NaN	NaN	11.7042	13.6754	NaN	NaN	11.268	11.0856	NaN	NaN	12.599	12.8122	12.0871	NaN	6.01e-14	1.5e-16	1.00615	2	3	0	0	2	3	0	0	1	1	0	0	2	3	1	0	35871.6
PCHAS_0600200		PIR protein	Plasmodium chabaudi chabaudi	S7	+	11.5934	12.0134	NaN	NaN	NaN	NaN	NaN	NaN	8.95082	11.9312	NaN	NaN	NaN	13.463	13.8061	14.3844	7.73e-07	1.49e-09	0.986096	1	1	0	0	0	0	0	0	1	1	0	0	0	1	2	2	37537.8
PCHAS_0600300		PIR protein	Plasmodium chabaudi chabaudi	L4	+	13.5298	NaN	14.7954	NaN	10.7372	NaN	11.51	NaN	NaN	NaN	11.5444	NaN	11.889	NaN	15.0172	NaN	9.22e-07	1.78e-09	0.985792	2	0	1	0	1	0	1	0	0	0	1	0	1	0	2	0	33673.8
PCHAS_0600500		PIR protein	Plasmodium chabaudi chabaudi	L4	+	7.73832	NaN	NaN	NaN	NaN	NaN	NaN	NaN	NaN	NaN	NaN	NaN	8.46089	NaN	13.7855	16.4761	2.44e-05	4.45e-08	0.97908	1	0	0	0	0	0	0	0	0	0	0	0	1	0	2	1	37566.2
PCHAS_0600600		PIR protein	Plasmodium chabaudi chabaudi	L4	+	12.2513	NaN	9.65559	NaN	11.3006	NaN	12.1669	12.645	NaN	NaN	NaN	NaN	13.0852	12.2949	14.3231	15.0418	7.29e-26	3.65e-28	1.03063	2	0	1	0	1	0	2	1	0	0	0	0	2	1	4	3	35809
PCHAS_0600700		PIR protein	Plasmodium chabaudi chabaudi	L1	+	NaN	NaN	NaN	NaN	NaN	NaN	NaN	NaN	NaN	NaN	NaN	12.9835	NaN	11.8838	15.0627	15.8206	3.14e-12	7.34e-15	1.00195	0	0	0	0	0	0	0	0	0	0	0	1	0	1	3	2	105977
PCHAS_0600800		PIR protein	Plasmodium chabaudi chabaudi	L1	+	13.3859	12.0731	14.2054	12.5604	11.5302	NaN	13.3108	12.7921	10.9837	NaN	12.4863	12.5044	13.0182	13.8114	16.2654	16.5315	1.29e-10	2.82e-13	0.997847	1	1	1	2	1	0	1	1	1	0	3	1	2	1	11	8	160072
PCHAS_0601000		PIR protein	Plasmodium chabaudi chabaudi	L1	+	NaN	NaN	NaN	NaN	NaN	NaN	NaN	NaN	NaN	NaN	9.93134	NaN	NaN	NaN	12.3759	NaN	0.011481	1.71e-05	0.907906	0	0	0	0	0	0	0	0	0	0	1	0	0	0	1	0	139189
PCHAS_0601100		PIR protein	Plasmodium chabaudi chabaudi	L1	+	NaN	NaN	NaN	12.6561	NaN	NaN	NaN	11.7624	NaN	NaN	NaN	13.3397	NaN	NaN	NaN	15.5332	2.35e-10	5.11e-13	0.997154	0	0	0	1	0	0	0	1	0	0	0	1	0	0	0	2	124503
PCHAS_0626300		PIR protein	Plasmodium chabaudi chabaudi	L1	+	NaN	NaN	NaN	13.694	NaN	NaN	NaN	NaN	NaN	NaN	NaN	13.4156	NaN	NaN	12.8985	16.815	4.05e-12	9.41e-15	1.00168	0	0	0	1	0	0	0	0	0	0	0	1	0	0	3	2	67636.9
PCHAS_0100100		fam-a protein	Plasmodium chabaudi chabaudi			NaN	16.3648	10.5898	15.5304	NaN	12.4755	NaN	11.3498	11.769	13.3792	NaN	13.2471	11.4961	NaN	NaN	12.213	1.53e-14	3.94e-17	1.00758	0	5	1	5	0	1	0	1	1	1	0	1	1	0	0	1	33878.7
PCHAS_0100500		fam-a protein	Plasmodium chabaudi chabaudi			15.9622	15.4719	15.3136	15.5475	13.2189	11.0787	11.4305	NaN	13.0007	13.8861	11.8343	NaN	15.6123	13.3385	14.0664	11.7702	9.33e-13	2.24e-15	1.00326	4	7	3	6	1	2	1	0	1	4	1	0	1	4	1	3	34724.3
PCHAS_0100700		fam-c protein	Plasmodium chabaudi chabaudi			NaN	NaN	NaN	NaN	NaN	NaN	NaN	NaN	NaN	NaN	NaN	NaN	NaN	10.923	11.4571	13.9446	0.000197288	3.44e-07	0.972549	0	0	0	0	0	0	0	0	0	0	0	0	0	1	1	2	23994.6
PCHAS_0100900		Plasmodium exported protein, unknown function	Plasmodium chabaudi chabaudi			NaN	NaN	NaN	NaN	NaN	NaN	14.9703	NaN	15.6149	NaN	14.5683	NaN	17.7015	NaN	17.8568	NaN	6.55e-11	1.45e-13	0.998614	0	0	0	0	0	0	2	0	4	0	2	0	4	0	4	0	38407.2
PCHAS_0101300		schizont membrane associated cytoadherence protein, putative	Plasmodium chabaudi chabaudi			15.394	15.5645	NaN	15.792	15.0477	15.4309	14.0077	13.7394	NaN	13.2896	15.5271	16.1334	15.6531	16.2161	17.0557	16.2275	6.05e-27	3.3e-29	1.03248	1	4	0	3	1	3	1	3	0	2	2	3	2	3	1	4	18417.1
PCHAS_0101400		Plasmodium exported protein, unknown function	Plasmodium chabaudi chabaudi			15.9724	19.1274	17.0908	18.8876	NaN	16.0652	13.6132	16.6615	15.972	16.2717	NaN	15.4296	16.3134	16.9116	18.4065	17.4872	2.57e-35	3.03e-37	1.04554	4	11	2	11	0	6	1	5	2	9	0	6	2	6	1	3	44829.6
PCHAS_0101600		ATP-dependent RNA helicase MTR4, putative	Plasmodium chabaudi chabaudi			14.6271	13.485	9.90347	NaN	NaN	10.4581	15.3779	12.4621	15.5102	15.0635	14.3759	13.5887	13.8293	11.0259	13.1022	13.2046	2.79e-33	2.7e-35	1.04255	8	7	1	0	0	1	10	7	11	12	5	4	5	3	5	3	149498
PCHAS_0101700		MYND-type zinc finger protein, putative	Plasmodium chabaudi chabaudi			16.4594	15.2976	14.1933	11.0733	14.8997	13.543	17.4694	15.0165	16.9688	14.5817	NaN	10.8877	12.7702	11.4711	NaN	NaN	2.83e-24	1.27e-26	1.02782	3	8	1	1	2	2	7	8	7	9	0	1	1	1	0	0	30586.4
PCHAS_0101900		elongation factor G, putative	Plasmodium chabaudi chabaudi			NaN	NaN	NaN	NaN	NaN	NaN	12.1109	NaN	NaN	NaN	NaN	NaN	12.046	NaN	NaN	NaN	0.013668	2.03e-05	0.903082	0	0	0	0	0	0	1	0	0	0	0	0	1	0	0	0	107917
PCHAS_0102000		geranylgeranyl transferase type-2 subunit beta, putative	Plasmodium chabaudi chabaudi			13.3948	13.4118	NaN	9.3826	NaN	NaN	15.0716	14.1183	14.941	14.5093	NaN	NaN	NaN	NaN	NaN	NaN	5.54e-07	1.08e-09	0.986656	1	3	0	1	0	0	2	3	2	3	0	0	0	0	0	0	43823.8
PCHAS_0102100		SAC3 domain-containing protein, putative	Plasmodium chabaudi chabaudi			13.4807	13.5593	NaN	NaN	NaN	NaN	14.054	13.483	14.5779	13.9892	NaN	NaN	13.0078	NaN	12.6755	NaN	0.000117628	2.08e-07	0.974488	1	2	0	0	0	0	1	2	2	2	0	0	2	0	1	0	137850
PCHAS_0102300		JmjC domain-containing protein, putative	Plasmodium chabaudi chabaudi			11.1695	NaN	NaN	NaN	NaN	NaN	12.1255	NaN	10.8783	NaN	NaN	NaN	NaN	NaN	NaN	NaN	0.00747523	1.13e-05	0.925805	1	0	0	0	0	0	1	0	1	0	0	0	0	0	0	0	80321.5
PCHAS_0102400		conserved Plasmodium protein, unknown function	Plasmodium chabaudi chabaudi			NaN	10.7833	NaN	NaN	NaN	NaN	NaN	NaN	NaN	NaN	NaN	NaN	NaN	NaN	NaN	9.98479	0.00836778	1.26e-05	0.918182	0	1	0	0	0	0	0	0	0	0	0	0	0	0	0	1	49873.8
PCHAS_0102600		RNA-binding protein, putative	Plasmodium chabaudi chabaudi			16.3625	14.8184	NaN	NaN	14.7063	NaN	16.9207	15.3633	17.1797	15.305	NaN	NaN	13.5813	NaN	NaN	NaN	1.25e-19	4.18e-22	1.0189	4	1	0	0	2	0	5	3	5	2	0	0	1	0	0	0	55378.5
PCHAS_0102700		mitochondrial chaperone BCS1, putative	Plasmodium chabaudi chabaudi			NaN	NaN	NaN	NaN	NaN	NaN	NaN	NaN	NaN	NaN	NaN	NaN	13.6062	14.9231	14.2701	14.5756	0.000138044	2.43e-07	0.97392	0	0	0	0	0	0	0	0	0	0	0	0	3	2	3	2	54534.6
PCHAS_0102800		dihydroorotate dehydrogenase, putative	Plasmodium chabaudi chabaudi			NaN	NaN	NaN	NaN	NaN	NaN	10.2037	12.0187	NaN	NaN	10.9233	NaN	17.4424	15.4067	18.3277	16.1005	6.74e-22	2.59e-24	1.0234	0	0	0	0	0	0	2	1	0	0	1	0	4	8	6	10	58208.7
PCHAS_0102900		trophozoite exported protein 1, putative	Plasmodium chabaudi chabaudi			12.9696	14.1855	NaN	NaN	NaN	NaN	11.9867	13.157	14.2426	14.2833	NaN	NaN	NaN	NaN	12.5065	NaN	2.32e-10	5.03e-13	0.99717	3	1	0	0	0	0	1	1	3	3	0	0	0	0	1	0	104687
PCHAS_0103000		cation/H+ antiporter, putative	Plasmodium chabaudi chabaudi			NaN	9.65785	NaN	NaN	NaN	NaN	14.2193	NaN	13.3236	11.4148	NaN	11.0254	16.1852	15.3571	16.6025	15.8721	5.74e-14	1.44e-16	1.0062	0	1	0	0	0	0	1	0	1	1	0	1	1	1	2	4	48307.9
PCHAS_0103500		conserved Plasmodium protein, unknown function	Plasmodium chabaudi chabaudi			NaN	NaN	NaN	NaN	12.8807	NaN	NaN	NaN	13.4773	NaN	13.6383	NaN	13.8329	NaN	14.1959	NaN	0.000113258	2e-07	0.974619	0	0	0	0	1	0	0	0	1	0	1	0	1	0	2	0	164903
PCHAS_0104000		GYF domain-containing protein, putative	Plasmodium chabaudi chabaudi			16.9525	15.3805	14.2812	14.9989	14.9837	14.8527	17.7703	14.9357	18.0822	15.2206	13.9351	16.2568	15.1648	13.2294	14.4073	13.9962	1.51e-31	1.21e-33	1.03991	34	11	1	1	8	3	45	14	50	20	2	1	21	5	11	5	229442
PCHAS_0104500		RNA-binding protein, putative	Plasmodium chabaudi chabaudi			16.1556	16.4111	13.0358	13.2272	13.475	12.1994	16.5538	16.0092	16.9444	17.0051	15.9995	15.5007	15.2715	14.6544	16.3132	15.2733	1.36e-40	2.81e-42	1.05288	8	8	2	2	3	1	12	10	12	10	6	7	8	7	7	9	80464.4
PCHAS_0104900		cyclin dependent kinase binding protein, putative	Plasmodium chabaudi chabaudi			NaN	NaN	NaN	NaN	NaN	NaN	NaN	NaN	NaN	NaN	NaN	NaN	NaN	NaN	12.9959	12.5832	0.00870017	1.3e-05	0.916501	0	0	0	0	0	0	0	0	0	0	0	0	0	0	1	1	70132.1
PCHAS_0105300		elongation of fatty acids protein, putative	Plasmodium chabaudi chabaudi			NaN	NaN	NaN	NaN	NaN	NaN	NaN	NaN	NaN	NaN	NaN	NaN	NaN	NaN	12.0946	NaN	0.127071	0.000184395	0.82805	0	0	0	0	0	0	0	0	0	0	0	0	0	0	1	0	34535.1
PCHAS_0105400		protein KIC1, putative	Plasmodium chabaudi chabaudi			13.9057	11.2408	NaN	NaN	NaN	NaN	NaN	10.6375	14.6806	16.059	NaN	NaN	NaN	8.94137	14.5301	NaN	5.47e-09	1.14e-11	0.993327	3	2	0	0	0	0	0	1	4	4	0	0	0	1	1	0	103894
PCHAS_0105500		RNA-binding protein, putative	Plasmodium chabaudi chabaudi			NaN	13.4426	NaN	NaN	12.8721	NaN	15.6012	12.8518	16.1931	14.5222	15.4636	NaN	13.178	NaN	13.3548	NaN	1.69e-23	7.18e-26	1.02641	0	1	0	0	1	0	2	1	2	1	1	0	1	0	1	0	63053.2
PCHAS_0105600		ubiquitin-conjugating enzyme E2 PEX4, putative	Plasmodium chabaudi chabaudi			NaN	NaN	NaN	NaN	NaN	NaN	NaN	NaN	NaN	NaN	NaN	NaN	14.4125	NaN	14.2033	NaN	0.00343365	5.45e-06	0.949988	0	0	0	0	0	0	0	0	0	0	0	0	2	0	2	0	16964.6
PCHAS_0105800		polypyrimidine tract-binding protein, putative	Plasmodium chabaudi chabaudi			13.5572	11.4261	NaN	NaN	NaN	10.6349	13.8966	12.549	14.3025	12.7326	9.07225	NaN	12.3927	NaN	12.5258	11.3945	1.45e-19	4.81e-22	1.01878	3	2	0	0	0	1	3	3	3	2	1	0	1	0	1	1	75537.8
PCHAS_0105900		conserved Plasmodium protein, unknown function	Plasmodium chabaudi chabaudi			14.828	14.6394	NaN	11.1101	14.1747	13.369	14.8003	14.3067	15.6901	15.1573	12.9903	13.6498	12.6895	13.5849	13.8931	13.7145	1.02e-21	3.89e-24	1.02305	10	6	0	1	3	4	7	5	12	7	1	1	3	2	4	2	204364
PCHAS_0106000		coatomer alpha subunit, putative	Plasmodium chabaudi chabaudi			16.8824	16.661	13.4625	11.642	14.6397	14.1384	17.5611	16.8738	17.1388	17.1897	14.7264	14.5785	15.2294	15.1145	15.229	15.7624	1.72e-26	9.09e-29	1.03171	25	30	2	1	10	12	31	40	29	35	6	10	12	12	12	14	160342
PCHAS_0106100		glutaredoxin-like protein	Plasmodium chabaudi chabaudi			16.3298	17.1143	14.8311	14.9507	13.7174	14.0618	16.7071	17.5348	17.1012	17.8593	NaN	14.8633	NaN	13.3173	NaN	NaN	3.57e-35	4.12e-37	1.04533	18	8	2	2	3	3	23	8	22	11	0	1	0	2	0	0	25416.6
PCHAS_0106200		translation initiation factor IF-2, putative	Plasmodium chabaudi chabaudi			17.1	16.1878	NaN	NaN	14.387	14.2585	17.0468	15.9875	16.7606	16.2959	15.5283	15.0365	16.4757	15.7923	14.3837	14.6786	3.82e-36	4.89e-38	1.04673	17	15	0	0	5	3	17	13	18	13	2	4	16	15	7	2	106586
PCHAS_0106600		G-protein associated signal transduction protein, putative	Plasmodium chabaudi chabaudi			NaN	NaN	NaN	NaN	NaN	NaN	NaN	NaN	13.9105	NaN	NaN	13.3052	14.2316	15.3532	15.5785	15.8819	7.33e-15	1.92e-17	1.00834	0	0	0	0	0	0	0	0	1	0	0	1	1	2	3	3	75647.7
PCHAS_0107700		proteasome subunit alpha type-2, putative	Plasmodium chabaudi chabaudi			16.6662	18.2267	14.6473	16.0129	16.1071	16.6512	16.242	18.9538	16.6784	19.3814	16.3981	18.6236	14.6913	15.5781	13.6881	14.7434	4.82e-45	1.63e-46	1.05866	16	11	5	5	12	11	17	16	18	17	15	14	8	7	4	6	26401.2
PCHAS_0107900		T-complex protein 1 subunit zeta, putative	Plasmodium chabaudi chabaudi			13.6115	17.239	12.4931	14.7038	14.5913	15.1168	14.8926	17.4661	14.6187	17.9597	13.0661	14.6951	13.846	14.3614	13.4932	13.5888	7.22e-32	5.97e-34	1.0404	18	25	1	4	7	20	21	28	22	29	1	8	6	16	1	4	61377.2
PCHAS_0108000		ornithine aminotransferase, putative	Plasmodium chabaudi chabaudi			17.7696	18.1272	16.2217	15.8675	15.6809	15.9134	17.9197	19.356	18.0856	18.8922	13.1318	15.5079	14.6412	15.8322	NaN	14.2685	2.27e-41	5.09e-43	1.05391	32	26	15	15	17	10	37	32	35	32	8	7	7	9	0	2	46043.3
PCHAS_0108100		conserved Plasmodium protein, unknown function	Plasmodium chabaudi chabaudi			13.7458	NaN	NaN	NaN	11.2021	NaN	14.6022	11.4476	14.7137	NaN	NaN	NaN	NaN	NaN	NaN	NaN	4.71e-15	1.24e-17	1.00879	3	0	0	0	1	0	3	1	3	0	0	0	0	0	0	0	102732
PCHAS_0108200		nucleoporin NUP637, putative	Plasmodium chabaudi chabaudi			13.2656	13.4511	NaN	NaN	NaN	NaN	13.1574	12.5421	14.1484	13.9862	NaN	NaN	12.5417	12.8479	14.5956	14.9339	1.83e-10	4e-13	0.997441	8	3	0	0	0	0	5	4	11	10	0	0	4	5	11	10	628350
PCHAS_0108600		mitochondrial cardiolipin synthase, putative	Plasmodium chabaudi chabaudi			NaN	NaN	NaN	NaN	NaN	NaN	NaN	NaN	NaN	NaN	NaN	NaN	NaN	12.5048	NaN	13.6126	8.76e-05	1.56e-07	0.975475	0	0	0	0	0	0	0	0	0	0	0	0	0	1	0	1	69171.2
PCHAS_0108800		protein KIC6, putative	Plasmodium chabaudi chabaudi			NaN	11.9272	NaN	NaN	NaN	NaN	NaN	10.8698	NaN	11.5681	NaN	NaN	NaN	11.1758	NaN	13.6192	1.36e-28	8.51e-31	1.03522	0	2	0	0	0	0	0	2	0	4	0	0	0	1	0	3	185801
PCHAS_0109300		RNA-binding protein 25, putative	Plasmodium chabaudi chabaudi			15.5052	9.80243	NaN	NaN	NaN	NaN	15.709	15.3196	14.7126	15.3411	15.0251	15.0215	14.768	NaN	14.99	15.2954	7.78e-25	3.66e-27	1.02882	1	1	0	0	0	0	1	1	1	1	1	1	1	0	1	1	56102.4
PCHAS_0109400		histone H3, putative	Plasmodium chabaudi chabaudi			21.9392	19.6214	17.4613	15.9053	20.1611	15.5519	20.8264	15.409	21.9681	16.5349	19.9744	16.3394	21.4712	15.478	21.9771	16.9829	1.11e-39	2.08e-41	1.05165	3	3	1	1	1	2	1	3	1	3	1	1	1	3	2	3	15446.1
PCHAS_0109700		transketolase, putative	Plasmodium chabaudi chabaudi			14.4718	17.9271	12.8161	15.2691	14.3296	15.7587	18.0402	18.0794	16.8062	18.413	14.33	14.2328	14.5229	13.3138	NaN	NaN	2.65e-27	1.49e-29	1.03308	20	15	2	5	7	8	25	20	22	20	3	2	4	1	0	0	75281.1
PCHAS_0109800		transcription elongation factor SPT5, putative	Plasmodium chabaudi chabaudi			14.928	14.8484	NaN	NaN	NaN	12.1665	13.7587	15.3042	14.3722	15.8935	12.6041	13.8123	12.0866	14.3418	14.0859	14.688	7.62e-11	1.69e-13	0.998444	4	5	0	0	0	1	5	6	5	7	1	4	3	4	4	6	132223
PCHAS_0110200		ATP synthase-associated protein, putative	Plasmodium chabaudi chabaudi			13.5923	NaN	NaN	NaN	NaN	NaN	NaN	NaN	NaN	NaN	NaN	NaN	14.9108	14.8749	15.8632	16.5227	1.41e-15	3.81e-18	1.01002	1	0	0	0	0	0	0	0	0	0	0	0	5	6	3	4	33363.8
PCHAS_0110300		SWI/SNF-related matrix-associated actin-dependent regulator of chromatin, putative	Plasmodium chabaudi chabaudi			14.3087	13.9213	NaN	NaN	NaN	NaN	13.968	14.7787	14.9408	14.9456	13.5289	13.2862	14.524	13.8087	14.952	16.0866	9.57e-08	1.91e-10	0.989399	3	4	0	0	0	0	3	4	4	5	1	2	3	3	3	5	90682.6
PCHAS_0110800		lsm12, putative	Plasmodium chabaudi chabaudi			15.7935	NaN	NaN	NaN	11.3919	NaN	11.9316	NaN	15.4851	NaN	NaN	NaN	16.6068	15.9449	12.1555	NaN	8.68e-14	2.16e-16	1.00577	1	0	0	0	1	0	1	0	2	0	0	0	2	1	1	0	20745.9
PCHAS_0111000		eukaryotic translation initiation factor 3 subunit L, putative	Plasmodium chabaudi chabaudi			12.7223	14.4485	NaN	12.1981	15.8412	13.3028	13.044	15.4344	16.8563	15.7835	12.9798	12.0319	16.1625	12.8324	17.0751	13.8949	1.13e-44	3.62e-46	1.05819	13	14	0	3	6	7	14	18	11	17	1	3	5	8	7	4	67624.3
PCHAS_0111600		6-cysteine protein P12, putative	Plasmodium chabaudi chabaudi			12.2597	13.4391	NaN	NaN	12.9458	15.37	12.8554	NaN	NaN	14.6633	NaN	13.5735	14.121	15.6801	13.8284	15.4072	2.37e-12	5.56e-15	1.00226	1	2	0	0	2	3	1	0	0	1	0	1	2	3	2	3	37422.8
PCHAS_0111700		6-cysteine protein	Plasmodium chabaudi chabaudi			NaN	NaN	NaN	NaN	NaN	NaN	NaN	NaN	NaN	NaN	NaN	NaN	13.9086	NaN	14.1425	NaN	0.00152988	2.5e-06	0.959302	0	0	0	0	0	0	0	0	0	0	0	0	2	0	3	0	37970.2
PCHAS_0111800		nucleolar GTP-binding protein 1, putative	Plasmodium chabaudi chabaudi			14.6818	15.0255	NaN	NaN	12.011	NaN	14.3106	15.3686	15.4869	16.2673	12.8524	14.2404	14.9273	15.2749	15.3492	16.7959	1.14e-17	3.42e-20	1.01476	3	12	0	0	2	0	4	9	7	11	2	5	3	10	5	13	79071
PCHAS_0112200		rhoptry protein ROP14, putative	Plasmodium chabaudi chabaudi			NaN	NaN	NaN	NaN	NaN	NaN	NaN	NaN	NaN	NaN	NaN	NaN	NaN	13.0062	NaN	15.1444	2.43e-13	5.95e-16	1.00468	0	0	0	0	0	0	0	0	0	0	0	0	0	1	0	1	127967
PCHAS_0112400		AP-3 complex subunit beta, putative	Plasmodium chabaudi chabaudi			12.8283	14.8161	NaN	NaN	12.1569	NaN	13.4587	15.6567	13.8673	16.8449	NaN	NaN	NaN	NaN	NaN	NaN	2.37e-09	4.97e-12	0.994385	3	1	0	0	1	0	3	1	3	1	0	0	0	0	0	0	113652
PCHAS_0112600		syntaxin-binding protein, putative	Plasmodium chabaudi chabaudi			14.1273	12.4871	NaN	NaN	12.7643	NaN	15.3269	14.2501	13.9141	13.1845	NaN	NaN	13.9928	11.324	14.0278	NaN	1.31e-22	5.22e-25	1.02476	1	2	0	0	1	0	1	2	1	2	0	0	1	1	1	0	76135.4
PCHAS_0112700		AP2 domain transcription factor, putative	Plasmodium chabaudi chabaudi			13.1012	13.7075	NaN	NaN	NaN	NaN	NaN	10.869	9.92894	11.6638	NaN	NaN	NaN	NaN	10.9565	10.5881	3.22e-05	5.84e-08	0.978371	2	2	0	0	0	0	0	2	1	2	0	0	0	0	2	1	297732
PCHAS_0113000		cytosolic Fe-S cluster assembly factor NAR1, putative	Plasmodium chabaudi chabaudi			11.1907	NaN	NaN	NaN	NaN	NaN	NaN	NaN	13.0938	NaN	NaN	NaN	11.0083	NaN	11.2281	NaN	0.000336522	5.79e-07	0.970156	1	0	0	0	0	0	0	0	1	0	0	0	1	0	1	0	94315
PCHAS_0113100		major facilitator superfamily-related transporter, putative	Plasmodium chabaudi chabaudi			NaN	NaN	NaN	NaN	NaN	14.3251	NaN	14.2015	NaN	14.7839	NaN	14.8217	15.3006	17.559	14.5614	17.0539	5.38e-14	1.35e-16	1.00627	0	0	0	0	0	1	0	1	0	1	0	1	2	1	2	1	66831.7
PCHAS_0113200		fam-b protein	Plasmodium chabaudi chabaudi			NaN	NaN	NaN	NaN	NaN	NaN	NaN	NaN	NaN	NaN	NaN	NaN	11.8449	NaN	13.0409	NaN	0.00705557	1.08e-05	0.930492	0	0	0	0	0	0	0	0	0	0	0	0	1	0	1	0	32524.3
PCHAS_0113700		fam-a protein	Plasmodium chabaudi chabaudi			NaN	14.2535	NaN	NaN	NaN	14.5598	NaN	14.562	NaN	12.091	NaN	NaN	NaN	NaN	NaN	16.3204	5.98e-05	1.07e-07	0.976653	0	1	0	0	0	1	0	1	0	1	0	0	0	0	0	1	32769.3
PCHAS_0114000		fam-a protein	Plasmodium chabaudi chabaudi			11.0471	14.7467	13.307	17.0088	NaN	NaN	10.4443	14.5526	NaN	NaN	NaN	NaN	NaN	NaN	11.2916	9.30173	0.000274812	4.76e-07	0.971121	2	3	3	4	0	0	1	2	0	0	0	0	0	0	1	1	31871.1
PCHAS_0114100		fam-a protein	Plasmodium chabaudi chabaudi			16.8027	16.4627	16.6044	15.1983	12.3469	13.4637	11.2254	NaN	13.2401	13.9274	NaN	NaN	12.0677	13.0265	13.207	NaN	2.33e-31	1.83e-33	1.03962	11	9	9	8	3	1	1	0	4	3	0	0	1	1	1	0	42187.4
PCHAS_0114200		fam-a protein	Plasmodium chabaudi chabaudi			18.3225	17.9135	18.2075	17.9542	15.5423	12.4166	14.9302	NaN	17.8305	16.6751	15.7861	NaN	19.1467	18.2642	16.9923	15.7614	7.49e-40	1.43e-41	1.05188	2	7	2	6	1	2	1	0	1	4	1	0	1	6	1	3	34747.6
PCHAS_0114600		haloacid dehalogenase-like hydrolase, putative	Plasmodium chabaudi chabaudi			15.1785	16.2421	14.0056	15.5707	14.0177	13.9064	15.0497	15.7965	11.9752	NaN	NaN	NaN	NaN	NaN	NaN	NaN	1.73e-20	6.06e-23	1.02064	3	4	3	4	1	2	1	1	1	0	0	0	0	0	0	0	41667.9
PCHAS_0114700		fam-a protein	Plasmodium chabaudi chabaudi			13.8389	NaN	14.3347	NaN	NaN	NaN	NaN	NaN	NaN	NaN	NaN	NaN	NaN	NaN	NaN	NaN	3.18e-17	9.31e-20	1.01377	2	0	2	0	0	0	0	0	0	0	0	0	0	0	0	0	32307.3
PCHAS_0200041		fam-a protein	Plasmodium chabaudi chabaudi			17.4382	18.3409	17.6075	18.6171	14.743	16.2438	14.89	16.4738	13.3257	15.8478	NaN	15.0496	13.737	15.6104	11.4819	14.6975	4.32e-25	2.07e-27	1.02928	5	6	4	4	3	3	2	2	3	3	0	3	1	3	1	3	32882.1
PCHAS_0200051		conserved Plasmodium protein, unknown function	Plasmodium chabaudi chabaudi			13.5822	15.615	13.639	14.8495	NaN	14.2612	NaN	14.2373	10.7574	12.278	NaN	11.1632	13.9265	16.7964	16.9906	17.622	2.54e-15	6.8e-18	1.00942	4	6	3	3	0	1	0	1	1	5	0	1	5	7	5	8	75282.4
PCHAS_0200061		fam-a protein	Plasmodium chabaudi chabaudi			15.8902	14.0888	17.0718	14.9083	12.8255	NaN	NaN	9.79897	14.7001	13.9463	NaN	NaN	16.5057	17.0177	15.9608	16.5693	3.61e-21	1.32e-23	1.02199	2	1	3	1	1	0	0	1	2	2	0	0	3	5	3	4	32187.7
PCHAS_0200071		early transcribed membrane protein	Plasmodium chabaudi chabaudi			14.257	12.4179	15.5684	NaN	17.309	13.3624	15.6233	13.5243	16.4815	13.0064	15.4334	13.2096	17.2042	14.3755	18.3266	15.7858	1.36e-37	2.09e-39	1.04878	14	3	3	0	13	3	17	7	9	2	15	9	17	8	17	11	17806.8
PCHAS_0200200		TatD-like deoxyribonuclease, putative	Plasmodium chabaudi chabaudi			14.4209	13.5081	NaN	NaN	13.8733	12.7577	15.5059	14.3886	15.1371	14.8985	11.9913	NaN	NaN	NaN	NaN	NaN	1.59e-18	5.01e-21	1.0166	4	4	0	0	3	2	3	3	4	4	1	0	0	0	0	0	52314.9
PCHAS_0200400		eukaryotic translation initiation factor 4E, putative	Plasmodium chabaudi chabaudi			11.8788	11.2985	NaN	NaN	NaN	NaN	NaN	NaN	13.4698	14.019	NaN	NaN	NaN	13.9192	NaN	NaN	0.00566661	8.78e-06	0.940145	1	1	0	0	0	0	0	0	2	1	0	0	0	1	0	0	63865.1
PCHAS_0200700		UMP-CMP kinase, putative	Plasmodium chabaudi chabaudi			14.8796	14.9238	NaN	NaN	12.4209	NaN	15.4827	15.3194	15.1799	14.0802	NaN	NaN	NaN	NaN	NaN	NaN	4.24e-25	2.04e-27	1.02929	8	4	0	0	1	0	8	5	10	9	0	0	0	0	0	0	42873.4
PCHAS_0200900		P-loop containing nucleoside triphosphate hydrolase, putative	Plasmodium chabaudi chabaudi			12.8819	13.8972	NaN	NaN	NaN	12.014	13.8598	13.7455	12.5142	13.164	NaN	NaN	NaN	NaN	12.6563	13.3012	1.21e-05	2.23e-08	0.980749	1	1	0	0	0	1	1	2	1	2	0	0	0	0	1	1	124161
PCHAS_0201200		adenylate kinase-like protein 1, putative	Plasmodium chabaudi chabaudi			15.7059	NaN	11.594	NaN	NaN	NaN	16.3567	NaN	16.7401	NaN	NaN	NaN	NaN	NaN	NaN	NaN	4.28e-25	2.05e-27	1.02928	2	0	1	0	0	0	2	0	2	0	0	0	0	0	0	0	23399.3
PCHAS_0201300		transcription initiation factor TFIIB, putative	Plasmodium chabaudi chabaudi			13.4545	NaN	NaN	NaN	NaN	NaN	13.4486	13.9528	12.6979	14.3976	NaN	NaN	13.7156	NaN	12.9557	14.0437	6.11e-06	1.14e-08	0.982227	1	0	0	0	0	0	1	1	2	2	0	0	1	0	1	1	41574.8
PCHAS_0201400		chromatin assembly factor 1 subunit C, putative	Plasmodium chabaudi chabaudi			17.4214	18.8168	15.1689	14.5944	14.7877	15.3479	18.6615	19.5376	17.4593	18.8547	14.9699	16.2326	13.0308	14.5142	12.6204	15.2853	4.62e-26	2.34e-28	1.03097	13	15	4	6	3	4	18	15	17	15	6	7	3	3	4	4	50433.4
PCHAS_0201500		phosphatidylinositol-4-phosphate 5-kinase, putative	Plasmodium chabaudi chabaudi			NaN	NaN	NaN	NaN	NaN	NaN	12.227	13.767	12.274	15.0584	NaN	NaN	12.9607	NaN	12.6264	NaN	0.000663563	1.12e-06	0.966209	0	0	0	0	0	0	2	1	2	1	0	0	2	0	1	0	145483
PCHAS_0201600		bromodomain protein 3, putative	Plasmodium chabaudi chabaudi			NaN	NaN	NaN	NaN	NaN	NaN	NaN	NaN	10.12	11.4141	NaN	NaN	NaN	10.1206	12.6793	13.1739	0.00537279	8.34e-06	0.941618	0	0	0	0	0	0	0	0	1	3	0	0	0	1	1	3	134837
PCHAS_0201700		DNA-directed RNA polymerase II subunit RPB9, putative	Plasmodium chabaudi chabaudi			13.8659	NaN	NaN	NaN	12.5128	NaN	14.9375	NaN	15.6864	NaN	15.4491	14.0939	NaN	NaN	12.8668	NaN	2e-21	7.41e-24	1.02249	4	0	0	0	1	0	10	0	8	0	11	1	0	0	1	0	26300.9
PCHAS_0202200		phenylalanine--tRNA ligase alpha subunit, putative	Plasmodium chabaudi chabaudi			15.9975	16.9637	NaN	15.212	14.302	15.9827	16.7562	18.1525	15.8257	17.0796	NaN	NaN	15.7259	16.0219	NaN	13.3351	6e-28	3.54e-30	1.03416	9	7	0	1	5	3	9	8	8	7	0	0	6	5	0	1	65231.1
PCHAS_0202500		N-acetyltransferase, GNAT family, putative	Plasmodium chabaudi chabaudi			14.5109	12.3912	11.3725	NaN	NaN	NaN	15.0349	NaN	14.584	NaN	NaN	NaN	NaN	NaN	NaN	NaN	4.85e-16	1.34e-18	1.0111	2	1	1	0	0	0	1	0	1	0	0	0	0	0	0	0	17996.3
PCHAS_0202600		tubulin-specific chaperone a, putative	Plasmodium chabaudi chabaudi			13.7161	16.0357	NaN	NaN	NaN	NaN	14.4532	16.8889	13.9832	17.0907	NaN	NaN	NaN	NaN	NaN	NaN	4.54e-14	1.14e-16	1.00645	5	6	0	0	0	0	5	7	4	7	0	0	0	0	0	0	18905.5
PCHAS_0202800		cleavage and polyadenylation specificity factor subunit 5, putative	Plasmodium chabaudi chabaudi			14.2555	NaN	NaN	NaN	NaN	NaN	14.7256	NaN	15.4819	NaN	14.6622	NaN	NaN	NaN	14.307	NaN	4.9e-15	1.29e-17	1.00875	2	0	0	0	0	0	2	0	2	0	2	0	0	0	2	0	28159.5
PCHAS_0203200		secreted ookinete protein, putative	Plasmodium chabaudi chabaudi			NaN	12.7006	NaN	NaN	NaN	NaN	7.92401	11.8878	11.7304	NaN	NaN	13.5018	14.7804	16.7747	15.8163	17.4337	6.08e-16	1.67e-18	1.01087	0	2	0	0	0	0	1	1	1	0	0	1	4	2	4	3	101035
PCHAS_0203400		EELM2 domain-containing protein, putative	Plasmodium chabaudi chabaudi			17.8688	13.9034	16.1526	NaN	16.3388	NaN	18.6505	13.968	19.8036	16.2082	16.294	NaN	16.5366	15.5396	NaN	NaN	2.87e-41	6.42e-43	1.05378	7	2	2	0	2	0	8	4	9	4	2	0	6	1	0	0	17852
PCHAS_0203600		conserved Plasmodium protein, unknown function	Plasmodium chabaudi chabaudi			14.9806	14.7034	NaN	NaN	13.8782	13.0176	14.894	14.4944	14.7911	15.3338	12.2733	NaN	14.9251	14.4	14.2865	13.4026	8.88e-28	5.15e-30	1.03388	12	9	0	0	1	2	11	6	12	9	1	0	6	7	6	5	209482
PCHAS_0203700		conserved protein, unknown function	Plasmodium chabaudi chabaudi			NaN	NaN	NaN	NaN	11.1298	NaN	12.8536	NaN	9.08523	NaN	NaN	NaN	14.085	13.6776	15.3249	14.325	1.18e-07	2.35e-10	0.989082	0	0	0	0	1	0	1	0	1	0	0	0	2	2	2	4	77906.4
PCHAS_0203800		proteasome subunit beta type-3, putative	Plasmodium chabaudi chabaudi			17.1994	16.5841	14.4298	13.9783	15.243	15.2201	17.5416	17.6278	17.5846	18.3054	17.0924	16.171	15.9014	15.1717	13.4337	14.7295	8.95e-29	5.69e-31	1.03552	2	7	2	3	2	5	4	7	4	8	2	4	2	4	1	2	24499.9
PCHAS_0204300		Niemann-Pick type C1-related protein, putative	Plasmodium chabaudi chabaudi			12.3602	11.3824	NaN	NaN	14.2493	14.8543	14.2281	14.918	13.7521	11.7395	14.3195	15.526	17.2716	13.3476	18.1884	15.0942	4.32e-26	2.2e-28	1.03102	2	2	0	0	6	5	6	5	8	2	5	2	18	13	20	16	159172
PCHAS_0204400		ATP synthase-associated protein, putative	Plasmodium chabaudi chabaudi			NaN	NaN	NaN	NaN	NaN	NaN	NaN	NaN	NaN	NaN	NaN	NaN	15.0984	14.2282	15.972	16.6177	2.49e-12	5.85e-15	1.0022	0	0	0	0	0	0	0	0	0	0	0	0	5	3	5	3	20889.9
PCHAS_0204700		centrin-1, putative	Plasmodium chabaudi chabaudi			12.8278	NaN	NaN	NaN	NaN	NaN	10.3324	NaN	11.3886	NaN	NaN	NaN	NaN	NaN	11.3421	NaN	4.03e-06	7.58e-09	0.98307	1	0	0	0	0	0	1	0	1	0	0	0	0	0	1	0	19603.1
PCHAS_0204900		ras-related protein Rab-5C, putative	Plasmodium chabaudi chabaudi			NaN	15.4756	NaN	NaN	NaN	11.5102	NaN	15.3643	10.9345	14.8207	NaN	NaN	14.0444	16.4329	13.8185	17.1139	1.44e-16	4.08e-19	1.0123	0	3	0	0	0	1	0	5	1	6	0	0	1	5	3	6	23921.1
PCHAS_0205000		asparagine and aspartate rich protein 2, putative	Plasmodium chabaudi chabaudi			13.4969	13.3602	NaN	NaN	NaN	NaN	12.7126	13.3101	13.9297	14.719	12.5745	11.7143	NaN	13.2572	14.0947	14.781	0.000612439	1.03e-06	0.966744	2	2	0	0	0	0	3	1	2	3	1	1	0	2	1	2	138755
PCHAS_0205300		pre-rRNA-processing protein TSR2, putative	Plasmodium chabaudi chabaudi			15.0466	NaN	NaN	NaN	NaN	NaN	15.501	NaN	15.8504	NaN	NaN	NaN	NaN	NaN	NaN	NaN	3.76e-11	8.42e-14	0.999236	2	0	0	0	0	0	2	0	3	0	0	0	0	0	0	0	18496.1
PCHAS_0205400		calcium-transporting ATPase, putative	Plasmodium chabaudi chabaudi			14.9701	14.6517	21.6904	NaN	19.9665	13.7953	15.8342	15.5561	15.7281	17.0015	13.8683	14.6957	16.4598	17.6173	16.1936	18.813	1.72e-30	1.25e-32	1.03826	9	8	1	0	3	3	12	10	9	7	10	5	24	23	28	23	127103
PCHAS_0205600		V-type proton ATPase subunit C, putative	Plasmodium chabaudi chabaudi			16.4087	14.9716	12.7187	13.0052	16.0047	15.2106	17.4373	16.1632	16.6359	16.5949	15.8481	16.4301	14.5461	15.5443	14.5837	16.1707	9.55e-27	5.13e-29	1.03214	11	8	2	1	5	4	14	8	12	6	9	3	7	4	7	4	45162.6
PCHAS_0205900		cyclin-dependent kinases regulatory subunit, putative	Plasmodium chabaudi chabaudi			11.3086	NaN	NaN	NaN	NaN	NaN	NaN	NaN	11.2084	NaN	NaN	NaN	NaN	NaN	NaN	NaN	0.106815	0.000155057	0.835452	1	0	0	0	0	0	0	0	1	0	0	0	0	0	0	0	95958.4
PCHAS_0206100		FtsJ-like methyltransferase, putative	Plasmodium chabaudi chabaudi			13.6196	14.3052	NaN	NaN	NaN	NaN	14.4251	15.9238	14.1653	15.3908	13.5687	13.1439	NaN	14.9637	11.9615	17.5162	6.52e-14	1.63e-16	1.00607	3	2	0	0	0	0	3	2	3	2	3	2	0	1	1	1	140830
PCHAS_0206400		cyclase-associated protein, putative	Plasmodium chabaudi chabaudi			12.9114	16.4355	NaN	14.2805	NaN	15.0914	13.9887	17.0725	NaN	17.1936	NaN	NaN	NaN	NaN	NaN	NaN	2.73e-20	9.46e-23	1.02025	1	5	0	2	0	1	1	5	0	4	0	0	0	0	0	0	18589.3
PCHAS_0206500		heptatricopeptide repeat and RAP domain-containing protein, putative	Plasmodium chabaudi chabaudi			16.9102	15.4106	17.563	16.4241	17.1771	16.3394	16.5785	15.5262	15.8272	14.9591	16.5165	16.7214	15.4651	15.4713	15.3677	14.614	3.33e-16	9.28e-19	1.01147	1	1	1	1	7	9	6	9	6	9	5	7	6	6	6	8	65586.4
PCHAS_0207000		conserved protein, unknown function	Plasmodium chabaudi chabaudi			13.6821	17.3625	NaN	14.7971	12.4802	15.9424	15.5752	18.4005	14.627	18.9082	NaN	14.7115	NaN	14.0975	NaN	14.0667	3.17e-25	1.53e-27	1.02951	4	5	0	2	3	4	6	5	6	5	0	2	0	2	0	1	32333.4
PCHAS_0207200		ubiquitin carboxyl-terminal hydrolase 1, putative	Plasmodium chabaudi chabaudi			NaN	NaN	NaN	NaN	NaN	NaN	NaN	NaN	NaN	NaN	NaN	NaN	NaN	NaN	13.7963	NaN	0.00667024	1.02e-05	0.933871	0	0	0	0	0	0	0	0	0	0	0	0	0	0	1	0	345438
PCHAS_0207300		StAR-related lipid transfer protein	Plasmodium chabaudi chabaudi			12.5677	13.5971	NaN	NaN	12.7583	NaN	9.93928	NaN	11.5472	NaN	NaN	NaN	14.4411	15.9241	13.4054	14.4731	2.13e-14	5.45e-17	1.00724	3	2	0	0	1	0	1	0	2	0	0	0	6	5	4	3	48297.6
PCHAS_0207400		conserved Plasmodium protein, unknown function	Plasmodium chabaudi chabaudi			NaN	NaN	NaN	NaN	NaN	NaN	NaN	NaN	NaN	NaN	NaN	NaN	NaN	12.2015	NaN	9.97057	2.59e-05	4.71e-08	0.978938	0	0	0	0	0	0	0	0	0	0	0	0	0	1	0	1	94810.8
PCHAS_0207600		parasite-infected erythrocyte surface protein	Plasmodium chabaudi chabaudi			15.7735	15.1737	NaN	NaN	13.8115	16.6128	15.4444	17.6155	15.1243	15.8763	14.9289	14.9753	16.8177	17.0575	17.9165	17.2068	6.78e-39	1.17e-40	1.05058	8	11	0	0	6	6	7	12	6	14	6	8	9	18	11	18	58301.2
PCHAS_0208200		conserved protein, unknown function	Plasmodium chabaudi chabaudi			NaN	14.4804	NaN	NaN	NaN	NaN	NaN	14.9547	NaN	15.9611	NaN	13.6304	NaN	12.8067	NaN	13.494	3.6e-11	8.07e-14	0.999284	0	1	0	0	0	0	0	1	0	1	0	1	0	1	0	1	87277.5
PCHAS_0208300		nucleoside transporter 4, putative	Plasmodium chabaudi chabaudi			14.9474	9.50201	NaN	NaN	14.5693	14.6249	15.4723	14.9449	13.1645	13.7339	15.4945	15.6769	18.2673	17.2562	18.4177	18.4309	2.68e-29	1.78e-31	1.03637	1	1	0	0	1	2	1	5	1	3	1	6	1	11	1	11	48672.8
PCHAS_0208400		vacuolar protein sorting-associated protein 51, putative	Plasmodium chabaudi chabaudi			NaN	13.9249	NaN	NaN	NaN	NaN	NaN	15.0186	NaN	NaN	NaN	NaN	NaN	NaN	14.6995	NaN	0.00663881	1.02e-05	0.934113	0	1	0	0	0	0	0	1	0	0	0	0	0	0	1	0	143074
PCHAS_0208600		aspartate--tRNA ligase, putative	Plasmodium chabaudi chabaudi			17.8126	17.4744	14.7103	13.6976	15.4039	15.4253	18.3112	18.5657	16.7547	17.3683	13.6821	14.3456	15.5293	16.5528	13.8457	14.2033	1.29e-28	8.09e-31	1.03526	12	15	2	3	8	5	14	15	11	10	3	3	10	10	6	3	80506.5
PCHAS_0208900		conserved Plasmodium protein, unknown function	Plasmodium chabaudi chabaudi			15.9375	16.488	17.2826	15.4048	17.1517	17.0582	17.1382	NaN	15.982	NaN	17.1725	16.1122	15.4855	15.0423	15.2684	13.7339	1.14e-14	2.96e-17	1.00788	2	1	2	1	1	1	3	0	2	0	1	1	6	1	7	2	492191
PCHAS_0209000		ubiquitin carboxyl-terminal hydrolase, putative	Plasmodium chabaudi chabaudi			13.7502	14.3352	NaN	NaN	NaN	17.5656	13.7935	12.31	14.6087	13.6302	12.6994	NaN	13.0183	NaN	13.8078	14.2377	2.87e-22	1.13e-24	1.02411	4	4	0	0	0	1	5	3	4	4	1	0	5	0	4	3	317576
PCHAS_0209400		mitochondrial import inner membrane translocase subunit TIM50, putative	Plasmodium chabaudi chabaudi			NaN	NaN	NaN	NaN	NaN	NaN	NaN	NaN	NaN	NaN	NaN	NaN	14.1819	NaN	13.2804	NaN	0.00118526	1.96e-06	0.961668	0	0	0	0	0	0	0	0	0	0	0	0	2	0	2	0	50187.9
PCHAS_0209500		vacuolar protein sorting-associated protein 53, putative	Plasmodium chabaudi chabaudi			10.5317	NaN	NaN	NaN	NaN	NaN	11.036	NaN	11.2354	NaN	NaN	NaN	NaN	NaN	NaN	NaN	0.0231546	3.4e-05	0.887782	1	0	0	0	0	0	1	0	1	0	0	0	0	0	0	0	109695
PCHAS_0209700		cysteine desulfurase IscS, putative	Plasmodium chabaudi chabaudi			NaN	NaN	NaN	NaN	NaN	12.3838	14.0676	13.8106	13.9119	14.047	15.0389	14.2161	14.5297	13.1309	14.7161	15.0645	2.35e-07	4.63e-10	0.988034	0	0	0	0	0	2	3	3	3	3	1	2	3	2	4	2	62073.7
PCHAS_0209900		proteasome subunit alpha type-5, putative	Plasmodium chabaudi chabaudi			15.8047	17.587	15.1647	15.2877	14.3974	15.6964	16.3835	18.2327	16.2809	18.2176	17.6928	16.6467	15.6245	15.3436	15.0184	17.0004	1.38e-31	1.11e-33	1.03997	13	14	3	3	7	10	14	18	14	15	9	16	4	8	1	3	28316.4
PCHAS_0210200		conserved Plasmodium protein, unknown function	Plasmodium chabaudi chabaudi			12.7927	NaN	NaN	NaN	NaN	NaN	NaN	NaN	13.1076	NaN	NaN	NaN	NaN	NaN	NaN	NaN	0.0182437	2.69e-05	0.894759	1	0	0	0	0	0	0	0	1	0	0	0	0	0	0	0	96551.4
PCHAS_0210300		cation transporting ATPase, putative	Plasmodium chabaudi chabaudi			NaN	12.5536	NaN	NaN	NaN	NaN	NaN	13.9935	NaN	14.3281	NaN	NaN	13.0298	14.9898	14.2532	16.1562	2.26e-18	7.05e-21	1.01627	0	1	0	0	0	0	0	1	0	1	0	0	2	4	3	4	192261
PCHAS_0210400		conserved Plasmodium protein, unknown function	Plasmodium chabaudi chabaudi			12.8015	13.9418	NaN	NaN	NaN	NaN	13.436	14.6394	13.7305	15.4773	NaN	NaN	11.9544	NaN	12.3713	NaN	5.93e-08	1.19e-10	0.990096	2	1	0	0	0	0	1	1	3	1	0	0	1	0	1	0	222089
PCHAS_0210500		eukaryotic translation initiation factor 2 subunit alpha, putative	Plasmodium chabaudi chabaudi			18.6592	16.8299	14.5092	15.8073	16.8575	14.7577	19.5482	18.1858	19.5803	17.7667	15.5174	16.5605	15.6659	13.7813	15.0313	13.1668	1.09e-40	2.28e-42	1.05301	22	15	6	4	15	10	24	16	25	22	9	5	9	9	3	5	37322.5
PCHAS_0211100		RING zinc finger protein, putative	Plasmodium chabaudi chabaudi			NaN	NaN	NaN	NaN	NaN	NaN	NaN	NaN	NaN	12.4227	NaN	NaN	NaN	NaN	NaN	NaN	0.0553659	8.06e-05	0.85903	0	0	0	0	0	0	0	0	0	1	0	0	0	0	0	0	199180
PCHAS_0211400		RNA-binding protein, putative	Plasmodium chabaudi chabaudi			13.749	NaN	NaN	NaN	12.0951	NaN	14.0528	NaN	14.4437	12.1642	14.9598	13.3796	11.916	NaN	12.5847	NaN	5.46e-15	1.44e-17	1.00864	3	0	0	0	1	0	3	0	3	2	3	1	1	0	2	0	59343.1
PCHAS_0211800		60S ribosomal export protein NMD3, putative	Plasmodium chabaudi chabaudi			NaN	13.9846	NaN	NaN	NaN	NaN	11.0312	14.4253	11.5225	14.9656	NaN	NaN	NaN	11.8192	NaN	NaN	4.14e-05	7.47e-08	0.977699	0	2	0	0	0	0	1	2	1	2	0	0	0	1	0	0	96330.2
PCHAS_0211900		ribosome biogenesis protein BRX1, putative	Plasmodium chabaudi chabaudi			11.1038	14.4323	NaN	NaN	NaN	NaN	12.4219	14.5304	12.1675	15.6701	NaN	NaN	NaN	14.9709	11.6306	14.6654	1.1e-12	2.62e-15	1.00308	1	2	0	0	0	0	2	2	1	2	0	0	0	1	1	2	53702.9
PCHAS_0212000		N6-adenosine-methyltransferase MT-A70, putative	Plasmodium chabaudi chabaudi			12.5937	14.7293	NaN	NaN	NaN	NaN	NaN	NaN	NaN	14.7507	NaN	NaN	NaN	NaN	NaN	NaN	0.00376028	5.95e-06	0.948629	1	1	0	0	0	0	0	0	0	1	0	0	0	0	0	0	94881.5
PCHAS_0212700		AP-4 complex subunit beta, putative	Plasmodium chabaudi chabaudi			12.6168	13.1875	NaN	NaN	10.7163	12.0176	13.4183	13.9138	12.9974	13.5399	NaN	NaN	12.0456	NaN	11.2048	8.97426	1.79e-12	4.24e-15	1.00256	5	3	0	0	1	1	6	1	6	4	0	0	1	0	1	1	104006
PCHAS_0212800		AP2 domain transcription factor AP2-L, putative	Plasmodium chabaudi chabaudi			14.556	14.1615	NaN	NaN	NaN	NaN	14.8231	15.2841	15.4935	15.7773	14.5325	15.0048	13.4703	14.6891	14.6219	16.3203	3.3e-17	9.68e-20	1.01374	3	1	0	0	0	0	4	2	3	2	3	2	4	2	2	2	148331
PCHAS_0212900		IMP1-like protein, putative	Plasmodium chabaudi chabaudi			13.241	12.0686	NaN	NaN	NaN	NaN	13.7113	13.8558	13.0073	13.9882	NaN	NaN	11.0693	11.3081	NaN	NaN	2.04e-08	4.15e-11	0.991588	2	1	0	0	0	0	2	1	3	2	0	0	2	1	0	0	17631.3
PCHAS_0213000		Plasmodium exported protein, unknown function	Plasmodium chabaudi chabaudi			15.18	14.1739	16.6985	16.4977	16.41	15.9137	15.2097	14.7495	14.0087	NaN	13.2975	13.1185	14.0946	13.5071	16.0563	14.8133	1.57e-09	3.31e-12	0.994894	3	3	4	4	3	3	2	3	2	0	2	1	3	1	4	4	37593.1
PCHAS_0213100		Plasmodium exported protein, unknown function	Plasmodium chabaudi chabaudi			NaN	NaN	NaN	NaN	NaN	NaN	NaN	NaN	NaN	NaN	NaN	NaN	14.4673	14.4101	16.8876	14.2399	3.09e-15	8.22e-18	1.00922	0	0	0	0	0	0	0	0	0	0	0	0	5	1	8	3	68229.3
PCHAS_0213200		Plasmodium exported protein, unknown function	Plasmodium chabaudi chabaudi			NaN	NaN	NaN	NaN	NaN	NaN	NaN	NaN	NaN	NaN	NaN	NaN	14.5912	NaN	15.2625	NaN	2.57e-06	4.86e-09	0.983943	0	0	0	0	0	0	0	0	0	0	0	0	1	0	1	0	54367.1
PCHAS_0213300		heat shock protein, putative	Plasmodium chabaudi chabaudi			16.5736	16.0035	14.5363	14.8594	16.3429	16.035	17.2524	15.2752	15.3954	14.2063	16.139	14.9879	16.0451	14.6708	16.5556	14.7514	3.29e-11	7.38e-14	0.999385	1	4	1	2	1	2	1	1	1	2	1	2	1	3	1	3	46418.8
PCHAS_0213400		fam-a protein	Plasmodium chabaudi chabaudi			11.5992	NaN	NaN	NaN	12.3254	NaN	12.5325	NaN	10.3989	NaN	12.5707	NaN	10.7793	NaN	NaN	NaN	0.000177697	3.11e-07	0.972966	1	0	0	0	1	0	1	0	1	0	1	0	1	0	0	0	39343.6
PCHAS_0213500		fam-a protein	Plasmodium chabaudi chabaudi			14.9571	NaN	14.5796	NaN	12.6354	NaN	NaN	NaN	13.6318	NaN	NaN	NaN	14.2558	NaN	14.8082	NaN	8.24e-05	1.47e-07	0.975671	1	0	1	0	1	0	0	0	1	0	0	0	1	0	1	0	43583
PCHAS_0213600		fam-a protein	Plasmodium chabaudi chabaudi			NaN	NaN	NaN	NaN	NaN	NaN	NaN	NaN	NaN	NaN	NaN	NaN	NaN	NaN	NaN	14.4168	0.0440027	6.42e-05	0.866703	0	0	0	0	0	0	0	0	0	0	0	0	0	0	0	1	52255.5
PCHAS_0213700		fam-a protein	Plasmodium chabaudi chabaudi			15.3854	14.9607	14.546	13.5201	14.8535	14.6875	15.2167	15.0477	13.8827	12.8883	NaN	12.9569	13.8225	13.6196	14.6563	14.7104	6.33e-15	1.66e-17	1.00849	1	1	1	1	1	1	1	1	1	2	0	2	1	2	1	2	53610
PCHAS_0300100		fam-a protein	Plasmodium chabaudi chabaudi			10.9051	NaN	NaN	NaN	NaN	NaN	NaN	NaN	NaN	NaN	NaN	NaN	NaN	NaN	12.1801	NaN	0.150079	0.000217467	0.820532	1	0	0	0	0	0	0	0	0	0	0	0	0	0	1	0	31141.4
PCHAS_0302800		Plasmodium exported protein, unknown function	Plasmodium chabaudi chabaudi			NaN	15.7682	11.9651	14.9167	NaN	13.4785	13.659	13.8231	NaN	13.4212	NaN	12.9842	16.0708	15.7229	16.1637	17.4717	3.62e-26	1.86e-28	1.03115	0	1	1	1	0	1	1	1	0	1	0	1	2	1	6	7	43175.1
PCHAS_0303000		octaprenyl pyrophosphate synthase, putative	Plasmodium chabaudi chabaudi			NaN	NaN	NaN	NaN	NaN	NaN	NaN	NaN	NaN	NaN	NaN	NaN	13.3263	NaN	13.829	NaN	0.00202528	3.28e-06	0.956445	0	0	0	0	0	0	0	0	0	0	0	0	2	0	3	0	63155.8
PCHAS_0303200		repetitive organellar protein, putative	Plasmodium chabaudi chabaudi			NaN	NaN	NaN	NaN	12.9811	13.3271	NaN	NaN	NaN	13.9712	NaN	NaN	10.6077	14.2304	13.3508	14.2577	0.00057801	9.77e-07	0.967118	0	0	0	0	1	1	0	0	0	2	0	0	1	2	2	2	229036
PCHAS_0303700		protein MAK16, putative	Plasmodium chabaudi chabaudi			NaN	11.1863	NaN	NaN	NaN	NaN	NaN	NaN	NaN	NaN	NaN	NaN	NaN	NaN	NaN	11.6762	0.00886171	1.33e-05	0.915791	0	1	0	0	0	0	0	0	0	0	0	0	0	0	0	1	44785
PCHAS_0304100		Sel1 repeat-containing protein, putative	Plasmodium chabaudi chabaudi			14.8558	12.9976	15.2105	NaN	16.3792	10.3789	15.4608	14.0629	13.8315	13.59	15.9305	12.9931	13.7591	14.8768	15.1325	16.4963	1.48e-25	7.29e-28	1.03009	1	2	1	0	1	1	1	2	2	2	1	1	8	6	8	10	212281
PCHAS_0304200		conserved Plasmodium protein, unknown function	Plasmodium chabaudi chabaudi			15.2442	14.8837	NaN	NaN	14.0139	10.256	16.1137	15.5163	14.2041	14.663	14.6208	14.0953	17.467	18.4442	17.6372	19.1733	1.99e-32	1.74e-34	1.04126	1	5	0	0	1	1	1	5	1	2	1	2	6	10	7	9	33050.1
PCHAS_0304500		aspartate aminotransferase, putative	Plasmodium chabaudi chabaudi			16.808	14.5602	14.3507	NaN	13.836	12.8834	17.7306	16.2725	17.7148	17.0637	13.5235	NaN	12.5137	NaN	NaN	NaN	8.57e-34	8.7e-36	1.04331	11	11	3	0	5	1	20	13	19	14	4	0	1	0	0	0	47259.4
PCHAS_0304700		hexose transporter, putative	Plasmodium chabaudi chabaudi			15.9912	16.906	NaN	13.8235	17.5747	18.2721	18.0284	17.8246	16.5374	16.8616	18.4267	18.5044	20.1985	19.1272	21.3668	20.6982	5.76e-47	2.35e-48	1.06106	3	1	0	1	8	2	7	2	7	3	8	3	8	5	8	7	56225.4
PCHAS_0304900		2-methoxy-6-polyprenyl-1,4-benzoquinol methylase, mitochondrial, putative	Plasmodium chabaudi chabaudi			NaN	NaN	NaN	NaN	13.9864	15.2071	NaN	13.3739	13.5073	15.2327	15.0234	16.8216	14.2284	15.374	15.9687	16.7409	5.62e-17	1.62e-19	1.01322	0	0	0	0	1	1	0	1	3	1	3	2	3	2	3	2	42523.7
PCHAS_0305300		PCI domain-containing protein, putative	Plasmodium chabaudi chabaudi			15.1904	15.4288	NaN	NaN	NaN	NaN	15.4753	15.6576	15.7182	15.249	NaN	NaN	12.8893	10.0179	NaN	14.7919	5.87e-11	1.31e-13	0.998737	1	4	0	0	0	0	1	4	1	4	0	0	1	1	0	1	53457.7
PCHAS_0305500		conserved Plasmodium protein, unknown function	Plasmodium chabaudi chabaudi			13.0522	12.8426	NaN	NaN	NaN	10.4884	13.8788	13.2611	11.7998	13.088	NaN	NaN	NaN	NaN	9.97924	12.673	7.17e-10	1.53e-12	0.995842	3	2	0	0	0	1	3	2	2	2	0	0	0	0	1	1	75898.6
PCHAS_0305800		26S proteasome regulatory subunit RPN1, putative	Plasmodium chabaudi chabaudi			15.8264	16.8527	12.6538	14.4868	13.5101	16.3824	17.0262	17.9712	16.5383	17.8147	15.7975	17.4402	14.2225	15.7091	13.4979	16.2914	3.63e-30	2.56e-32	1.03775	17	18	2	3	7	9	24	19	21	26	14	12	11	10	11	8	110016
PCHAS_0306500		adenylosuccinate lyase, putative	Plasmodium chabaudi chabaudi			16.3984	16.5217	NaN	12.9294	15.1691	14.4751	17.3442	16.9543	17.2904	16.7279	NaN	NaN	NaN	11.0095	NaN	NaN	1.71e-27	9.76e-30	1.0334	6	5	0	1	5	2	5	6	6	9	0	0	0	1	0	0	53009.6
PCHAS_0306600		merozoite surface protein 4/5, putative	Plasmodium chabaudi chabaudi			13.8536	NaN	NaN	NaN	14.8337	NaN	13.786	NaN	13.1843	NaN	14.2215	NaN	15.9056	NaN	17.6269	13.5215	4.6e-11	1.03e-13	0.999012	4	0	0	0	3	0	3	0	5	0	3	0	5	0	5	5	21967.9
PCHAS_0307000		serine repeat antigen 4, putative	Plasmodium chabaudi chabaudi			13.2319	13.3152	NaN	NaN	13.348	NaN	12.0387	NaN	NaN	NaN	NaN	NaN	NaN	NaN	NaN	NaN	0.0035797	5.67e-06	0.949378	2	1	0	0	2	0	1	0	0	0	0	0	0	0	0	0	105142
PCHAS_0307100		serine repeat antigen 3, putative	Plasmodium chabaudi chabaudi			16.4271	11.8231	13.2178	NaN	16.3256	14.6128	17.1925	13.4048	13.8768	12.3878	14.8255	12.8797	13.6333	12.6836	13.4847	13.1166	6.9e-27	3.75e-29	1.03238	27	18	4	0	29	12	33	21	10	4	18	5	9	4	12	4	130125
PCHAS_0307200		serine repeat antigen 2, putative	Plasmodium chabaudi chabaudi			15.1104	16.6717	14.584	13.0933	16.0595	17.2043	14.4119	15.9986	15.0308	14.4551	13.7111	15.3752	14.911	14.4781	15.5459	14.6373	7.86e-31	5.9e-33	1.0388	27	21	4	3	35	26	23	18	14	13	21	18	13	13	10	13	120274
PCHAS_0307300		serine repeat antigen 1, putative	Plasmodium chabaudi chabaudi			16.2317	14.2495	NaN	NaN	17.4427	15.7086	15.6437	15.4132	14.6881	14.7138	15.6996	15.8683	15.6852	15.1826	15.3653	15.1601	3.14e-27	1.76e-29	1.03296	25	20	0	0	36	24	21	12	18	11	23	15	14	8	15	10	142835
PCHAS_0307400		conserved Plasmodium protein, unknown function	Plasmodium chabaudi chabaudi			12.5123	NaN	NaN	NaN	NaN	13.5135	13.1322	11.4598	12.7279	12.3632	NaN	13.9693	13.2547	11.0709	14.9628	13.5607	4.81e-10	1.03e-12	0.996317	1	0	0	0	0	1	2	1	3	2	0	1	3	1	3	1	175952
PCHAS_0307500		KRR1 small subunit processome component, putative	Plasmodium chabaudi chabaudi			NaN	13.2509	NaN	NaN	NaN	NaN	NaN	14.2773	NaN	15.8264	NaN	12.3461	NaN	13.7631	NaN	14.9003	2.93e-12	6.84e-15	1.00203	0	3	0	0	0	0	0	1	0	2	0	1	0	2	0	2	35795.6
PCHAS_0308100		conserved Plasmodium protein, unknown function	Plasmodium chabaudi chabaudi			12.4685	NaN	NaN	NaN	11.0167	NaN	12.6082	NaN	10.7192	NaN	12.2465	NaN	15.4812	14.4774	16.3511	15.4781	2.26e-12	5.32e-15	1.00231	3	0	0	0	1	0	3	0	1	0	2	0	4	4	4	4	25760.6
PCHAS_0308400		patatin-like phospholipase 1, putative	Plasmodium chabaudi chabaudi			14.4249	14.2662	NaN	NaN	12.2856	NaN	15.3878	13.997	14.2618	NaN	11.654	NaN	13.7797	14.1181	13.6157	12.9292	6e-15	1.58e-17	1.00854	4	1	0	0	1	0	5	2	4	0	2	0	3	2	2	1	80175.3
PCHAS_0308700		conserved protein, unknown function	Plasmodium chabaudi chabaudi			16.7666	15.0383	13.8814	11.7118	14.0365	13.2971	17.5324	16.9755	17.2021	17.1136	NaN	NaN	NaN	NaN	NaN	NaN	2.5e-28	1.52e-30	1.03479	8	8	1	1	1	1	8	8	10	6	0	0	0	0	0	0	54899.4
PCHAS_0309000		ATP-dependent RNA helicase UAP56, putative	Plasmodium chabaudi chabaudi			18.7227	18.939	14.8791	14.2126	15.6509	16.3294	18.6985	19.5213	18.1531	20.5309	15.9755	16.4072	15.5929	16.5996	14.5726	16.1431	2.64e-47	1.13e-48	1.06148	26	18	6	4	15	8	30	23	28	27	16	8	17	10	11	6	51903.4
PCHAS_0309200		60S ribosomal protein L37ae, putative	Plasmodium chabaudi chabaudi			NaN	NaN	NaN	NaN	NaN	NaN	15.0701	NaN	16.0487	NaN	NaN	NaN	13.4515	NaN	14.1068	NaN	0.00452933	7.1e-06	0.945419	0	0	0	0	0	0	1	0	1	0	0	0	1	0	1	0	10808.9
PCHAS_0309300		conserved Plasmodium protein, unknown function	Plasmodium chabaudi chabaudi			14.533	15.5789	14.8458	16.8585	15.4572	16.276	12.0408	14.9768	14.6623	14.1879	16.2255	15.0326	13.7753	13.4142	14.8691	14.0715	1.35e-11	3.08e-14	1.00037	2	2	1	1	1	2	1	1	1	1	1	2	1	2	1	1	251719
PCHAS_0309800		syntaxin, putative	Plasmodium chabaudi chabaudi			NaN	NaN	NaN	NaN	NaN	NaN	NaN	NaN	NaN	NaN	NaN	NaN	13.1142	14.2558	14.0631	14.9754	3.94e-13	9.58e-16	1.00417	0	0	0	0	0	0	0	0	0	0	0	0	3	2	2	2	36462
PCHAS_0310000		conserved Plasmodium protein, unknown function	Plasmodium chabaudi chabaudi			15.7971	16.8724	NaN	13.4576	NaN	NaN	16.1543	16.4096	15.975	17.3113	NaN	15.393	16.1804	15.2165	16.229	15.1811	4.68e-15	1.24e-17	1.0088	5	4	0	1	0	0	4	4	5	5	0	1	2	3	2	3	31334.4
PCHAS_0310200		ras-related protein Rab-5A, putative	Plasmodium chabaudi chabaudi			15.0768	13.1967	NaN	NaN	13.5967	NaN	16.877	14.8851	15.5085	14.046	11.0043	NaN	16.4711	15.0376	15.6365	14.5284	4.39e-27	2.42e-29	1.03272	2	1	0	0	2	0	3	2	3	1	1	0	3	2	3	2	26085.2
PCHAS_0310800		asparagine--tRNA ligase, putative	Plasmodium chabaudi chabaudi			17.5921	17.9194	15.0931	15.466	15.7371	16.8252	18.2256	18.083	17.6029	17.6581	14.3633	14.3858	15.1222	15.6728	NaN	NaN	7.09e-47	2.85e-48	1.06095	20	15	5	2	14	6	28	20	25	21	3	1	10	5	0	0	66623.1
PCHAS_0311000		GDP-fructose:GMP antiporter, putative	Plasmodium chabaudi chabaudi			17.976	20.5703	18.5265	21.1517	19.181	21.4795	18.3991	20.7398	17.0928	20.1717	18.8854	21.9462	15.9514	18.7467	15.4638	19.1774	1.49e-29	1.01e-31	1.03678	1	1	1	1	1	1	1	1	1	1	1	1	1	2	2	2	35621.5
PCHAS_0311200		ribosomal protein L12, mitochondrial, putative	Plasmodium chabaudi chabaudi			NaN	NaN	NaN	NaN	NaN	14.6868	NaN	NaN	NaN	NaN	NaN	NaN	NaN	14.261	14.7046	16.4462	1.86e-11	4.21e-14	1.00002	0	0	0	0	0	1	0	0	0	0	0	0	0	1	1	2	29151.2
PCHAS_0311300		eukaryotic peptide chain release factor subunit 1, putative	Plasmodium chabaudi chabaudi			17.2012	15.8674	13.6346	15.1627	16.1695	14.5461	18.412	16.0034	17.4493	16.1459	12.8532	NaN	17.0901	15.3473	13.3014	11.2543	1.68e-32	1.48e-34	1.04137	14	15	2	1	8	8	17	16	15	19	2	0	9	8	2	1	48366.4
PCHAS_0311400		conserved Plasmodium protein, unknown function	Plasmodium chabaudi chabaudi			13.2786	12.9393	NaN	NaN	12.4449	NaN	13.2489	12.5476	12.3625	11.8352	NaN	NaN	12.0378	11.0433	13.9328	12.7687	9.63e-05	1.71e-07	0.975164	4	3	0	0	1	0	7	3	6	2	0	0	4	1	4	4	373529
PCHAS_0311500		conserved Plasmodium protein, unknown function	Plasmodium chabaudi chabaudi			13.0808	11.942	NaN	NaN	NaN	NaN	11.5699	NaN	13.8772	10.8774	NaN	NaN	12.3999	11.5917	14.3079	13.9272	6.57e-12	1.52e-14	1.00115	1	2	0	0	0	0	2	0	2	2	0	0	2	1	5	4	446955
PCHAS_0311900		arginyl-tRNA--protein transferase, putative	Plasmodium chabaudi chabaudi			14.1817	14.7252	NaN	NaN	10.9364	NaN	15.5138	15.4671	15.3922	15.0941	NaN	18.2	13.0807	NaN	NaN	NaN	3.81e-09	7.95e-12	0.993787	2	2	0	0	1	0	3	2	3	2	0	1	1	0	0	0	44315.3
PCHAS_0312000		conserved protein, unknown function	Plasmodium chabaudi chabaudi			NaN	NaN	NaN	NaN	NaN	NaN	NaN	NaN	NaN	NaN	NaN	NaN	13.4454	NaN	13.2242	NaN	0.000443003	7.56e-07	0.968707	0	0	0	0	0	0	0	0	0	0	0	0	1	0	1	0	19930.8
PCHAS_0312100		protein SIS1, putative	Plasmodium chabaudi chabaudi			16.1606	15.6909	12.2589	NaN	15.1146	9.96744	15.9137	15.6048	15.6716	14.6364	11.2189	NaN	14.4495	14.8574	13.0144	NaN	8.8e-26	4.39e-28	1.03049	8	4	1	0	9	1	12	7	13	6	1	0	8	4	2	0	38080.2
PCHAS_0312700		conserved protein, unknown function	Plasmodium chabaudi chabaudi			NaN	NaN	NaN	NaN	NaN	NaN	15.1241	NaN	16.0055	16.6448	NaN	NaN	15.6937	15.8408	NaN	NaN	8.12e-11	1.79e-13	0.998372	0	0	0	0	0	0	2	0	2	1	0	0	2	1	0	0	17672.1
PCHAS_0312900		RTR1 domain-containing protein, putative	Plasmodium chabaudi chabaudi			13.7086	NaN	NaN	NaN	NaN	NaN	NaN	14.3171	14.1671	15.2545	NaN	NaN	NaN	NaN	9.72472	NaN	1.28e-10	2.79e-13	0.997857	2	0	0	0	0	0	0	1	5	2	0	0	0	0	1	0	98352.6
PCHAS_0313000		T-complex protein 1 subunit theta, putative	Plasmodium chabaudi chabaudi			17.7135	17.1729	14.612	14.1327	15.7911	15.9775	18.4132	17.6689	18.2029	17.7794	13.9027	13.871	14.9597	14.5812	14.1403	14.5416	3.33e-37	4.86e-39	1.04823	33	22	8	4	21	15	41	29	42	31	12	3	19	11	4	2	60662.2
PCHAS_0313100		protein transport protein SEC31, putative	Plasmodium chabaudi chabaudi			15.0636	17.3458	13.4303	14.3391	15.3543	16.2883	16.2204	17.825	13.9189	18.2227	12.1823	13.6215	16.1126	17.6015	15.1047	14.3995	1.81e-29	1.21e-31	1.03664	28	21	3	4	15	9	41	31	26	25	3	2	22	22	8	4	155870
PCHAS_0313300		conserved protein, unknown function	Plasmodium chabaudi chabaudi			10.7743	13.4412	NaN	NaN	NaN	NaN	NaN	15.0962	11.9076	15.7506	NaN	NaN	NaN	NaN	NaN	NaN	1.68e-12	3.97e-15	1.00263	1	1	0	0	0	0	0	1	2	1	0	0	0	0	0	0	65043.2
PCHAS_0313700		conserved Plasmodium protein, unknown function	Plasmodium chabaudi chabaudi			12.0507	NaN	NaN	NaN	11.8845	NaN	11.4739	NaN	10.0768	13.5043	NaN	10.3723	14.7199	13.1876	15.4527	15.6171	4.21e-09	8.78e-12	0.993661	1	0	0	0	1	0	2	0	1	1	0	1	7	6	10	5	142483
PCHAS_0313900		acyl-CoA synthetase, putative	Plasmodium chabaudi chabaudi			12.8192	12.6099	14.1718	14.7428	15.9949	16.021	14.2025	14.7079	14.148	NaN	12.4006	13.0543	14.4517	15.4772	16.6195	16.8872	1.09e-18	3.47e-21	1.01694	5	1	3	3	12	13	5	8	2	0	2	2	6	9	11	15	85931.2
PCHAS_0314400		conserved Plasmodium protein, unknown function	Plasmodium chabaudi chabaudi			11.5143	NaN	NaN	NaN	NaN	NaN	13.5895	NaN	NaN	NaN	11.4407	NaN	15.6293	14.1274	12.3502	15.5136	7.05e-19	2.26e-21	1.01734	1	0	0	0	0	0	1	0	0	0	1	0	1	1	1	1	42759.6
PCHAS_0314500		DNA-directed RNA polymerase II subunit RPB2, putative	Plasmodium chabaudi chabaudi			15.086	15.6746	11.7529	13.1866	14.2249	14.259	15.5978	16.3426	15.7719	17.1252	16.2119	16.976	13.5211	16.6112	14.3035	16.2006	5e-38	7.92e-40	1.04938	25	11	2	1	5	3	26	15	25	18	30	15	13	6	17	10	148044
PCHAS_0315200		vacuolar protein sorting-associated protein 45, putative	Plasmodium chabaudi chabaudi			14.6953	15.3181	NaN	NaN	12.5313	NaN	15.6077	15.6822	14.4798	15.0945	12.5981	13.3386	12.6898	13.7076	15.0301	13.9321	9.33e-19	2.97e-21	1.01709	4	6	0	0	1	0	7	6	7	7	1	1	4	4	3	3	82874.3
PCHAS_0315400		sugar transporter, putative	Plasmodium chabaudi chabaudi			NaN	NaN	NaN	NaN	NaN	NaN	NaN	NaN	NaN	NaN	NaN	NaN	13.6588	NaN	13.4907	NaN	0.00759558	1.15e-05	0.924411	0	0	0	0	0	0	0	0	0	0	0	0	1	0	2	0	64696.3
PCHAS_0315900		ATP synthase subunit alpha, mitochondrial, putative	Plasmodium chabaudi chabaudi			22.1162	NaN	23.0961	15.8148	22.0706	16.1648	21.4741	15.3446	21.1732	14.5667	22.1181	17.0976	16.1071	17.8233	16.6645	18.6918	1.39e-61	2.77e-62	1.07777	4	0	2	1	7	5	9	8	10	8	14	13	20	17	22	19	61240.5
PCHAS_0316300		calcium-dependent protein kinase 1, putative	Plasmodium chabaudi chabaudi			14.3803	14.9051	11.9938	NaN	14.7167	14.9484	15.9037	15.245	14.236	14.7956	15.3597	12.0432	16.433	15.59	16.3968	16.2221	1.28e-32	1.14e-34	1.04155	4	4	1	0	3	3	6	7	4	5	3	1	7	9	7	7	60664.2
PCHAS_0316500		E2F-associated phosphoprotein, putative	Plasmodium chabaudi chabaudi			12.1972	13.6165	NaN	NaN	NaN	11.6272	14.9025	13.4312	14.8864	14.9109	NaN	NaN	NaN	NaN	NaN	NaN	2.91e-18	9.01e-21	1.01604	2	1	0	0	0	1	1	1	3	1	0	0	0	0	0	0	25651
PCHAS_0316600		40S ribosomal protein S26, putative	Plasmodium chabaudi chabaudi			NaN	17.2913	NaN	NaN	NaN	14.4739	NaN	17.1397	NaN	17.3461	NaN	11.9592	NaN	17.1658	NaN	16.4389	3.21e-19	1.05e-21	1.01806	0	2	0	0	0	2	0	3	0	2	0	1	0	2	0	2	12506.5
PCHAS_0316700		thioesterase/thiol ester dehydrase-isomerase, putative	Plasmodium chabaudi chabaudi			15.3995	14.2172	13.0894	13.342	14.3023	15.0793	16.2981	15.7818	16.0702	15.7685	12.4621	13.4692	17.9941	14.3722	17.6647	11.855	9.8e-28	5.67e-30	1.03381	5	13	2	3	3	9	10	18	9	16	1	2	3	4	1	2	57994
PCHAS_0316800		replication factor C subunit 2, putative	Plasmodium chabaudi chabaudi			16.0236	15.3493	11.8717	NaN	14.5584	13.5721	16.7352	15.8507	16.0542	16.2186	14.6648	13.9283	15.349	15.1534	15.8587	15.7702	3.26e-30	2.32e-32	1.03782	10	7	2	0	2	2	9	6	8	5	5	1	8	6	8	4	37714.6
PCHAS_0317200		ATP-dependent RNA helicase DDX47, putative	Plasmodium chabaudi chabaudi			13.7223	NaN	NaN	NaN	NaN	NaN	11.9592	NaN	14.56	NaN	NaN	NaN	NaN	NaN	NaN	NaN	0.0109693	1.63e-05	0.909171	1	0	0	0	0	0	1	0	1	0	0	0	0	0	0	0	57992.1
PCHAS_0317300		small nuclear ribonucleoprotein Sm D2, putative	Plasmodium chabaudi chabaudi			NaN	NaN	NaN	NaN	NaN	NaN	15.8967	NaN	15.0728	NaN	15.052	NaN	NaN	NaN	NaN	NaN	2e-05	3.65e-08	0.979579	0	0	0	0	0	0	1	0	1	0	1	0	0	0	0	0	11771.8
PCHAS_0317400		patatin-like phospholipase, putative	Plasmodium chabaudi chabaudi			15.6747	13.7019	NaN	NaN	NaN	NaN	16.5671	15.5363	16.1951	15.2543	NaN	NaN	15.1513	14.3921	15.5481	14.9	1.95e-23	8.25e-26	1.02629	9	5	0	0	0	0	10	4	11	7	0	0	9	2	9	2	205373
PCHAS_0317500		pre-mRNA-processing protein 45, putative	Plasmodium chabaudi chabaudi			NaN	13.0331	NaN	NaN	NaN	NaN	13.9554	15.0547	14.5517	15.0374	13.8699	12.4584	12.4276	13.9453	12.7942	14.3445	0.00189706	3.08e-06	0.957137	0	1	0	0	0	0	1	2	1	2	1	1	1	2	1	2	56901.3
PCHAS_0317900		ribosome associated membrane protein RAMP4, putative	Plasmodium chabaudi chabaudi			NaN	NaN	NaN	NaN	NaN	NaN	15.0394	NaN	15.3803	NaN	16.4207	NaN	17.2677	15.4868	19.4926	14.281	4.03e-10	8.67e-13	0.996525	0	0	0	0	0	0	1	0	4	0	3	0	4	2	4	3	8016.51
PCHAS_0318100		replication factor C subunit 1, putative	Plasmodium chabaudi chabaudi			14.8281	13.9374	NaN	NaN	NaN	12.6358	15.5818	15.2211	14.7449	13.9528	13.2687	13.5104	14.8322	13.9175	14.6992	15.4444	3.86e-29	2.53e-31	1.03611	4	13	0	0	0	1	8	13	6	13	2	5	8	10	6	9	99774.1
PCHAS_0318300		Plasmodium exported protein, unknown function	Plasmodium chabaudi chabaudi			15.1672	12.958	17.515	13.2487	NaN	13.6787	16.7667	15.7728	16.8222	16.1073	14.794	14.0733	18.4512	18.5766	17.9961	18.2414	3.55e-31	2.74e-33	1.03934	4	4	1	1	0	2	6	9	7	9	3	2	10	13	9	13	263937
PCHAS_0318400		fam-b protein	Plasmodium chabaudi chabaudi			NaN	14.2546	NaN	NaN	NaN	NaN	NaN	NaN	NaN	NaN	NaN	NaN	14.0152	13.7002	15.6001	14.3762	0.0295842	4.33e-05	0.880279	0	1	0	0	0	0	0	0	0	0	0	0	1	1	1	1	32737.2
PCHAS_0320500		fam-a protein	Plasmodium chabaudi chabaudi			17.7616	18.3233	18.0127	18.7558	13.7889	16.3269	12.4904	15.9976	14.3363	15.9171	NaN	NaN	12.8734	13.6177	13.2936	NaN	1.17e-27	6.77e-30	1.03367	12	15	12	14	2	2	2	2	2	3	0	0	2	1	3	0	31415.4
PCHAS_0400900		erythrocyte membrane antigen 1	Plasmodium chabaudi chabaudi			12.0028	NaN	11.9411	NaN	14.0077	NaN	14.6016	13.2278	11.9969	NaN	NaN	NaN	15.2522	NaN	16.5626	15.3823	1.05e-10	2.32e-13	0.998075	2	0	2	0	3	0	4	2	2	0	0	0	2	0	7	2	26358.3
PCHAS_0401200		fam-a protein	Plasmodium chabaudi chabaudi			16.933	15.1276	16.4308	NaN	NaN	NaN	NaN	NaN	13.9947	NaN	NaN	NaN	15.6846	15.1487	16.3522	15.7855	8.64e-15	2.25e-17	1.00817	1	1	1	0	0	0	0	0	1	0	0	0	3	2	3	3	34317.9
PCHAS_0401500		fam-a protein	Plasmodium chabaudi chabaudi			14.8576	NaN	NaN	NaN	NaN	NaN	NaN	NaN	NaN	NaN	NaN	NaN	14.9815	14.8388	16.1025	16.1424	1.84e-15	4.94e-18	1.00976	1	0	0	0	0	0	0	0	0	0	0	0	4	3	6	5	33401.8
PCHAS_0401900		pre-mRNA-splicing factor PRP46, putative	Plasmodium chabaudi chabaudi			14.0703	14.7977	NaN	NaN	NaN	NaN	15.1711	15.4458	15.1368	15.8227	15.1147	15.1136	13.9152	14.5135	15.4819	15.6192	7.5e-12	1.73e-14	1.00101	2	1	0	0	0	0	3	1	3	1	3	1	3	1	3	1	71379.4
PCHAS_0402000		serine/threonine protein kinase, putative	Plasmodium chabaudi chabaudi			14.1287	14.8223	NaN	NaN	NaN	11.0333	13.8321	13.9119	14.5103	14.9719	NaN	NaN	14.0127	12.7673	13.3878	NaN	9.36e-12	2.14e-14	1.00077	3	5	0	0	0	1	3	5	4	5	0	0	1	3	1	0	154376
PCHAS_0402400		exportin-1, putative	Plasmodium chabaudi chabaudi			15.0967	15.8138	12.7359	13.0684	13.4034	14.7987	15.6192	16.3367	14.9397	16.559	12.3068	11.7998	12.7041	12.8451	12.5701	14.262	2.11e-28	1.3e-30	1.03491	30	21	2	2	5	7	34	28	30	31	3	3	7	9	3	7	146437
PCHAS_0402500		N-ethylmaleimide-sensitive fusion protein, putative	Plasmodium chabaudi chabaudi			16.4811	16.2033	NaN	NaN	14.7959	13.2308	16.5393	16.6743	15.9581	15.6141	16.1841	16.0244	16.7822	17.2126	17.3439	17.7205	6.65e-33	6.09e-35	1.04198	8	12	0	0	5	4	11	13	9	11	5	9	12	15	13	14	87932.2
PCHAS_0402600		CLP1 P-loop domain-containing protein, putative	Plasmodium chabaudi chabaudi			13.7305	12.7816	NaN	NaN	NaN	NaN	13.5604	12.957	14.5163	13.1223	NaN	NaN	NaN	NaN	NaN	NaN	4.02e-10	8.66e-13	0.996528	1	1	0	0	0	0	2	1	2	1	0	0	0	0	0	0	155169
PCHAS_0402700		HAD superfamily protein, putative	Plasmodium chabaudi chabaudi			13.8781	14.2764	NaN	NaN	NaN	NaN	15.4073	14.631	15.749	14.8252	NaN	NaN	15.5545	10.7732	NaN	NaN	8.53e-19	2.72e-21	1.01717	3	2	0	0	0	0	4	2	4	2	0	0	2	1	0	0	130867
PCHAS_0402800		DNA-directed RNA polymerases I, II, and III subunit RPABC2, putative	Plasmodium chabaudi chabaudi			14.6948	12.8633	NaN	NaN	13.664	NaN	15.2182	13.4284	15.318	14.7515	14.8334	13.823	13.945	NaN	14.0626	12.4978	4.01e-14	1.01e-16	1.00658	2	1	0	0	1	0	3	1	4	2	3	1	1	0	1	1	17726.3
PCHAS_0403000		spindle pole body protein, putative	Plasmodium chabaudi chabaudi			NaN	11.9092	NaN	NaN	NaN	NaN	NaN	10.8479	NaN	NaN	NaN	NaN	NaN	NaN	NaN	NaN	0.00817785	1.23e-05	0.91933	0	2	0	0	0	0	0	1	0	0	0	0	0	0	0	0	216927
PCHAS_0403200		lipoamide acyltransferase component of branched-chain alpha-keto acid dehydrogenase complex, putative	Plasmodium chabaudi chabaudi			14.3887	14.5325	16.5144	14.0137	15.3011	17.2771	15.344	15.9973	15.1707	17.5299	18.0817	19.4417	15.091	16.6056	16.5138	18.0101	1.4e-34	1.52e-36	1.04447	3	5	1	4	16	20	9	17	17	24	30	28	15	22	14	22	50545.8
PCHAS_0403700		EH domain-containing protein, putative	Plasmodium chabaudi chabaudi			14.7521	14.5888	11.8367	11.7533	14.5339	14.5633	16.1077	16.2892	14.6385	15.5786	12.5013	11.7277	15.3612	15.8908	13.8156	14.2596	5.79e-26	2.92e-28	1.0308	10	6	1	1	9	5	15	8	12	8	2	1	13	6	5	4	61542.5
PCHAS_0403900		60S ribosomal protein L44, putative	Plasmodium chabaudi chabaudi			16.0528	16.2156	NaN	NaN	NaN	14.3743	16.9228	17.5056	16.7844	15.4545	NaN	NaN	16.0259	16.2092	NaN	14.4031	1.24e-16	3.53e-19	1.01245	4	1	0	0	0	1	4	1	5	3	0	0	2	1	0	1	12065.6
PCHAS_0404400		elongation factor (EF-TS), putative	Plasmodium chabaudi chabaudi			NaN	NaN	NaN	NaN	13.1101	NaN	12.2604	NaN	NaN	NaN	NaN	NaN	11.595	NaN	NaN	NaN	0.000363135	6.24e-07	0.969772	0	0	0	0	2	0	1	0	0	0	0	0	1	0	0	0	43824.6
PCHAS_0404600		GRIP domain-containing protein, putative	Plasmodium chabaudi chabaudi			13.0972	NaN	NaN	NaN	NaN	NaN	13.4146	NaN	13.9833	NaN	NaN	NaN	NaN	NaN	NaN	NaN	7.57e-13	1.82e-15	1.00348	1	0	0	0	0	0	2	0	4	0	0	0	0	0	0	0	109147
PCHAS_0404700		transporter, putative	Plasmodium chabaudi chabaudi			15.4014	15.1438	12.2711	15.3243	15.9284	15.0984	17.1771	15.6639	16.1507	14.502	17.4054	16.6858	18.3863	16.8446	18.3337	16.214	1.6e-34	1.72e-36	1.04439	11	3	1	1	10	4	15	7	13	6	15	4	21	7	19	9	80477.9
PCHAS_0404900		protein dopey homolog, putative	Plasmodium chabaudi chabaudi			16.9683	15.3056	18.7066	NaN	18.6365	NaN	17.2239	15.5698	17.2173	15.4989	18.1684	NaN	15.637	13.4052	16.1698	13.5452	3.25e-41	7.21e-43	1.05371	8	3	1	0	2	0	10	7	11	7	2	0	4	3	7	5	379071
PCHAS_0405000		DNA-(apurinic or apyrimidinic site) lyase, putative	Plasmodium chabaudi chabaudi			14.4401	15.449	NaN	NaN	NaN	NaN	16.4691	16.1102	15.3825	14.8727	NaN	NaN	14.8138	NaN	14.0602	NaN	6.97e-13	1.68e-15	1.00356	2	4	0	0	0	0	4	3	3	2	0	0	1	0	1	0	63414.5
PCHAS_0405100		ubiquitin-conjugating enzyme E2, putative	Plasmodium chabaudi chabaudi			17.5394	14.5088	15.3923	NaN	14.2195	NaN	17.8093	14.6145	18.0174	14.1128	NaN	NaN	14.1676	NaN	14.5186	NaN	2.75e-33	2.68e-35	1.04255	4	1	1	0	1	0	6	1	6	2	0	0	2	0	1	0	15633.7
PCHAS_0405300		cytochrome b-c1 complex subunit 8, putative	Plasmodium chabaudi chabaudi			NaN	NaN	NaN	NaN	NaN	NaN	NaN	NaN	NaN	NaN	NaN	NaN	15.8292	NaN	17.0758	NaN	1.99e-06	3.79e-09	0.984419	0	0	0	0	0	0	0	0	0	0	0	0	1	0	1	0	16770.6
PCHAS_0405400		conserved Plasmodium protein, unknown function	Plasmodium chabaudi chabaudi			NaN	8.84546	NaN	NaN	NaN	NaN	14.5253	NaN	15.6104	11.43	NaN	10.9233	13.5071	NaN	15.533	11.4553	4.68e-07	9.13e-10	0.986934	0	1	0	0	0	0	3	0	3	1	0	1	2	0	2	1	37375.9
PCHAS_0405500		activator of Hsp90 ATPase, putative	Plasmodium chabaudi chabaudi			15.6406	14.5722	11.3905	NaN	NaN	NaN	15.8713	15.6469	15.8475	15.5393	NaN	NaN	NaN	NaN	NaN	NaN	2.86e-27	1.6e-29	1.03303	4	5	1	0	0	0	6	5	6	6	0	0	0	0	0	0	41130.2
PCHAS_0405600		glutaredoxin 1, putative	Plasmodium chabaudi chabaudi			16.2947	20.7684	NaN	NaN	16.2815	NaN	15.5002	16.8072	16.2709	16.9851	17.0629	NaN	12.8503	NaN	12.7279	20.1867	1.98e-19	6.53e-22	1.01849	1	1	0	0	1	0	3	2	3	3	1	0	1	0	1	1	12102
PCHAS_0405700		FAD-dependent glycerol-3-phosphate dehydrogenase, putative	Plasmodium chabaudi chabaudi			12.5349	12.6777	NaN	NaN	15.3302	15.3008	14.535	14.6141	15.7863	14.4888	16.6269	16.0832	17.5525	18.1763	18.329	19.4178	1.78e-36	2.37e-38	1.0472	4	1	0	0	8	6	9	7	8	6	14	9	37	25	43	33	70891.2
PCHAS_0405800		cytochrome c oxidase subunit ApiCOX35, putative	Plasmodium chabaudi chabaudi			NaN	NaN	NaN	NaN	NaN	NaN	NaN	NaN	NaN	NaN	NaN	NaN	16.4662	14.8458	17.9637	18.5578	1.05e-19	3.52e-22	1.01906	0	0	0	0	0	0	0	0	0	0	0	0	7	6	7	5	36541
PCHAS_0406100		T-complex protein 1 subunit beta, putative	Plasmodium chabaudi chabaudi			16.8814	18.4766	14.4311	15.6368	14.7848	16.7776	17.1706	19.3236	16.7395	19.8572	14.2833	15.6829	14.5337	16.4816	13.188	14.2337	1.36e-38	2.26e-40	1.05017	33	30	5	7	16	18	44	37	40	41	10	8	17	13	3	3	59063.8
PCHAS_0406200		40S ribosomal protein S23, putative	Plasmodium chabaudi chabaudi			15.5595	18.7449	11.4414	15.0205	13.6093	16.3599	16.7389	18.7063	16.2643	18.9312	NaN	13.1214	15.336	17.528	14.3866	17.2995	5.72e-30	4.01e-32	1.03744	5	5	1	1	2	4	5	5	5	5	0	1	4	5	2	4	16115.8
PCHAS_0406300		40S ribosomal protein S12, putative	Plasmodium chabaudi chabaudi			17.6509	18.1623	15.3244	15.9403	16.5497	16.8103	17.3982	18.4524	18.2484	18.9761	15.3888	16.0322	15.5299	16.5902	12.3934	NaN	2.68e-56	2.94e-57	1.07201	11	10	5	4	5	7	13	12	16	16	7	5	6	7	1	0	15431.8
PCHAS_0406400		60S ribosomal protein L7, putative	Plasmodium chabaudi chabaudi			18.4439	15.8704	13.6403	NaN	16.6474	15.6514	19.7382	18.7558	19.6319	18.1661	15.0199	15.2511	19.275	18.0229	17.7283	17.1564	5.14e-43	1.34e-44	1.05607	19	5	2	0	10	4	28	8	29	9	6	1	21	10	13	7	30321.7
PCHAS_0406600		ATP-dependent Clp protease proteolytic subunit, putative	Plasmodium chabaudi chabaudi			NaN	NaN	NaN	NaN	12.6548	NaN	NaN	NaN	11.3196	NaN	13.6675	NaN	12.8185	NaN	13.6567	NaN	0.00315208	5.02e-06	0.951178	0	0	0	0	1	0	0	0	1	0	1	0	2	0	2	0	38082.3
PCHAS_0407200		DNA polymerase delta small subunit, putative	Plasmodium chabaudi chabaudi			14.3402	16.411	NaN	NaN	10.4233	NaN	16.7697	17.8219	16.4499	17.848	15.6833	15.3753	13.5448	13.3359	NaN	NaN	2.76e-19	9.03e-22	1.01819	6	1	0	0	1	0	7	1	7	1	1	1	2	1	0	0	55289.2
PCHAS_0407400		T-complex protein 1 subunit eta, putative	Plasmodium chabaudi chabaudi			14.5814	17.4853	11.2157	13.8258	13.5958	16.1739	16.2272	18.1848	15.1495	18.6368	14.536	14.348	13.3382	14.8773	10.229	12.8557	1.52e-36	2.04e-38	1.0473	13	18	3	4	7	14	14	22	13	22	3	6	6	11	1	2	59678.4
PCHAS_0407600		activator of Hsp90 ATPase, putative	Plasmodium chabaudi chabaudi			16.1174	14.2945	14.3307	12.0483	14.6404	12.9385	16.6352	14.7203	16.1942	13.0595	NaN	11.7949	NaN	NaN	NaN	NaN	2.63e-30	1.88e-32	1.03797	4	2	1	1	1	1	5	2	5	2	0	1	0	0	0	0	16468.8
PCHAS_0407700		pre-mRNA-processing factor 19, putative	Plasmodium chabaudi chabaudi			15.7881	15.3756	12.3226	NaN	13.4914	13.4378	16.1558	15.2925	16.2198	16.0635	17.0087	15.4872	15.3741	14.139	16.0472	15.6597	1.34e-29	9.1e-32	1.03685	6	13	1	0	2	4	8	12	9	16	7	13	5	10	10	14	56692.3
PCHAS_0408000		splicing factor 3B subunit 1, putative	Plasmodium chabaudi chabaudi			14.6757	14.1817	NaN	NaN	NaN	NaN	14.5601	13.9171	15.2799	14.0846	15.4959	14.7802	12.2194	16.9075	15.0593	15.409	1.04e-16	2.97e-19	1.01262	4	4	0	0	0	0	2	2	6	4	5	3	2	2	1	2	145071
PCHAS_0408100		dual specificity protein phosphatase, putative	Plasmodium chabaudi chabaudi			13.7865	13.9015	NaN	NaN	NaN	NaN	16.0727	15.4297	14.951	15.3756	NaN	NaN	NaN	NaN	NaN	NaN	0.000169875	2.98e-07	0.973142	3	2	0	0	0	0	2	2	3	4	0	0	0	0	0	0	49319.3
PCHAS_0408400		N2227-like protein, putative	Plasmodium chabaudi chabaudi			14.0412	NaN	NaN	NaN	NaN	NaN	14.3186	NaN	14.3522	NaN	NaN	NaN	NaN	NaN	NaN	NaN	0.000315903	5.45e-07	0.970466	1	0	0	0	0	0	1	0	1	0	0	0	0	0	0	0	81936.5
PCHAS_0408500		asparagine synthetase [glutamine-hydrolyzing], putative	Plasmodium chabaudi chabaudi			17.0524	17.9416	14.6621	14.5474	14.7656	14.5172	17.5652	17.6999	17.6965	17.7547	16.0412	15.5781	14.8278	14.1587	13.9566	14.4743	7.74e-28	4.52e-30	1.03398	25	15	5	3	8	3	24	22	24	21	11	8	16	6	5	4	66352
PCHAS_0408600		60S acidic ribosomal protein P2, putative	Plasmodium chabaudi chabaudi			13.1592	12.6321	NaN	NaN	13.0696	13.1806	14.3314	13.4831	17.4577	16.7516	14.1946	11.7191	15.4609	13.9005	13.9404	12.6283	2.23e-29	1.48e-31	1.03649	2	1	0	0	1	1	1	1	2	3	1	1	2	2	1	2	11789.2
PCHAS_0408800		YTH domain-containing protein 2, putative	Plasmodium chabaudi chabaudi			13.4878	NaN	NaN	NaN	NaN	NaN	13.2556	13.305	13.9622	14.1423	NaN	NaN	NaN	11.3965	11.8922	12.8324	2.57e-14	6.55e-17	1.00704	2	0	0	0	0	0	2	1	2	1	0	0	0	1	2	1	32803.4
PCHAS_0409200		phd finger protein, putative	Plasmodium chabaudi chabaudi			NaN	NaN	NaN	NaN	NaN	NaN	NaN	NaN	NaN	11.302	NaN	NaN	NaN	10.668	NaN	13.9782	0.00680361	1.04e-05	0.932793	0	0	0	0	0	0	0	0	0	1	0	0	0	1	0	1	406060
PCHAS_0409300		phosphoglycerate mutase, putative	Plasmodium chabaudi chabaudi			13.9278	14.1993	NaN	NaN	13.8576	14.4087	14.0961	14.0818	16.0379	14.9362	11.2347	NaN	13.7984	14.8401	12.498	14.0627	1.01e-31	8.22e-34	1.04018	15	20	0	0	4	3	15	20	17	22	1	0	8	7	1	5	122531
PCHAS_0409400		parasite-infected erythrocyte surface protein	Plasmodium chabaudi chabaudi			12.6949	13.4044	NaN	12.4384	16.025	16.203	15.4402	15.3318	14.6769	15.2465	15.2289	14.9209	15.1548	15.3531	13.7567	13.6683	4.88e-17	1.42e-19	1.01336	3	1	0	1	15	7	12	6	13	6	6	4	14	6	3	3	117678
PCHAS_0409500		eukaryotic translation initiation factor 3 subunit K, putative	Plasmodium chabaudi chabaudi			15.1632	15.0257	NaN	12.9163	12.9465	14.2583	15.2534	15.9444	14.226	16.3813	NaN	12.3935	12.264	14.08	NaN	13.8482	2.7e-19	8.83e-22	1.01822	5	9	0	2	1	4	6	9	9	9	0	2	2	4	0	2	27939
PCHAS_0410200		phosphatidylinositol 3- and 4-kinase, putative	Plasmodium chabaudi chabaudi			NaN	14.8043	NaN	10.4525	NaN	12.0342	13.5153	15.4641	11.275	15.3361	NaN	NaN	NaN	13.0416	NaN	15.5584	4.67e-12	1.08e-14	1.00152	0	7	0	1	0	1	2	6	2	8	0	0	0	5	0	1	109090
PCHAS_0410700		ATP synthase F0 subunit d-like protein, putative	Plasmodium chabaudi chabaudi			NaN	NaN	NaN	NaN	NaN	NaN	11.0887	NaN	NaN	11.1968	NaN	15.8438	16.0487	15.6827	16.9426	16.7885	4.3e-35	4.92e-37	1.04522	0	0	0	0	0	0	2	0	0	1	0	2	16	15	15	15	68742
PCHAS_0411200		26S proteasome regulatory subunit RPN12, putative	Plasmodium chabaudi chabaudi			17.0737	15.9417	14.669	NaN	15.0812	15.7404	16.8563	17.0203	16.5646	17.2885	15.9913	16.4771	17.5054	14.6414	15.7451	14.5581	5.63e-29	3.63e-31	1.03584	8	3	1	0	5	2	11	5	10	7	9	5	6	1	6	2	35545.3
PCHAS_0411300		glycogen synthase kinase 3, putative	Plasmodium chabaudi chabaudi			13.8865	NaN	NaN	NaN	NaN	NaN	13.6277	NaN	13.5394	NaN	NaN	NaN	11.3149	NaN	NaN	NaN	2.47e-12	5.82e-15	1.00221	2	0	0	0	0	0	3	0	2	0	0	0	2	0	0	0	49592.8
PCHAS_0411400		major facilitator superfamily-related transporter, putative	Plasmodium chabaudi chabaudi			NaN	NaN	NaN	NaN	NaN	NaN	NaN	NaN	NaN	NaN	NaN	NaN	12.4253	NaN	12.2071	NaN	0.00791431	1.19e-05	0.921275	0	0	0	0	0	0	0	0	0	0	0	0	1	0	1	0	88025.1
PCHAS_0411500		60S ribosomal protein L26, putative	Plasmodium chabaudi chabaudi			18.5951	15.9354	NaN	12.4996	16.9378	16.7867	18.547	18.6039	19.6246	16.7326	15.1289	NaN	17.5189	17.2263	15.7138	15.4926	1.61e-40	3.34e-42	1.05278	6	7	0	1	4	3	7	7	8	8	2	0	5	5	3	3	14776.5
PCHAS_0411700		ubiquitin-protein ligase, putative	Plasmodium chabaudi chabaudi			NaN	NaN	NaN	NaN	NaN	NaN	NaN	NaN	NaN	NaN	NaN	NaN	10.8802	13.3078	11.267	14.9089	8.39e-07	1.62e-09	0.985955	0	0	0	0	0	0	0	0	0	0	0	0	1	2	2	4	87287.6
PCHAS_0412600		HSP20-like chaperone, putative	Plasmodium chabaudi chabaudi			11.5961	13.9302	NaN	NaN	14.2028	16.1654	13.7114	15.6617	14.6027	15.0434	11.4139	13.8174	13.2625	14.5257	NaN	NaN	1.58e-23	6.73e-26	1.02646	1	3	0	0	4	7	5	7	2	6	1	3	2	6	0	0	33043.5
PCHAS_0412700		vesicle transport v-SNARE protein, putative	Plasmodium chabaudi chabaudi			NaN	NaN	NaN	NaN	NaN	NaN	12.986	NaN	13.1301	NaN	NaN	NaN	15.9015	NaN	15.9466	NaN	1.83e-07	3.62e-10	0.988423	0	0	0	0	0	0	1	0	1	0	0	0	1	0	1	0	23475
PCHAS_0413000		serine/threonine protein phosphatase 6, putative	Plasmodium chabaudi chabaudi			15.6324	14.2486	NaN	NaN	13.5474	13.3964	14.9153	14.7733	15.0477	14.5415	NaN	13.0123	12.5219	13.0533	11.1403	NaN	4.19e-17	1.22e-19	1.01351	3	3	0	0	3	1	4	4	5	4	0	2	1	2	1	0	35755.9
PCHAS_0413700		eukaryotic translation initiation factor 4E, putative	Plasmodium chabaudi chabaudi			18.5864	15.6426	15.5761	NaN	17.1241	14.3277	18.672	15.4165	19.2914	14.4502	17.0857	13.1649	16.3603	14.189	16.9587	15.4825	4.94e-30	3.47e-32	1.03754	7	8	1	0	9	5	8	9	9	10	6	2	8	4	6	5	26936.7
PCHAS_0414100		conserved Plasmodium protein, unknown function	Plasmodium chabaudi chabaudi			NaN	11.8997	NaN	NaN	10.3807	11.772	11.813	11.3321	NaN	11.1155	NaN	NaN	12.9926	13.2241	12.5406	15.3594	2.39e-06	4.53e-09	0.98408	0	1	0	0	1	1	1	1	0	1	0	0	1	1	1	1	26229.2
PCHAS_0414200		ribosomal protein L47, mitochondrial, putative	Plasmodium chabaudi chabaudi			NaN	15.8706	NaN	16.5807	NaN	17.6072	NaN	18.4107	NaN	18.3608	NaN	18.6188	NaN	19.2423	NaN	18.1472	1.4e-13	3.45e-16	1.00527	0	1	0	1	0	1	0	1	0	1	0	1	0	1	0	1	27709.8
PCHAS_0414500		zinc finger protein, putative	Plasmodium chabaudi chabaudi			NaN	12.3338	NaN	NaN	NaN	NaN	NaN	11.4849	NaN	12.7849	NaN	11.9882	NaN	NaN	NaN	12.419	0.00531861	8.27e-06	0.941879	0	1	0	0	0	0	0	1	0	2	0	2	0	0	0	2	35386.9
PCHAS_0415000		inorganic pyrophosphatase, putative	Plasmodium chabaudi chabaudi			NaN	NaN	NaN	NaN	NaN	NaN	13.1733	NaN	12.4362	NaN	NaN	NaN	NaN	NaN	NaN	NaN	0.00265855	4.26e-06	0.953351	0	0	0	0	0	0	1	0	1	0	0	0	0	0	0	0	43526.8
PCHAS_0415300		formate-nitrite transporter, putative	Plasmodium chabaudi chabaudi			14.7273	NaN	NaN	NaN	16.2472	NaN	15.8514	15.9889	14.8161	20.3098	NaN	13.5231	18.5696	17.4131	19.0682	17.863	4.48e-17	1.3e-19	1.01344	1	0	0	0	1	0	1	1	1	1	0	1	1	2	1	3	33982.8
PCHAS_0415400		protein YOP1, putative	Plasmodium chabaudi chabaudi			14.112	15.8436	NaN	NaN	14.1831	15.671	15.5342	16.5365	14.6236	15.4027	13.0576	15.8225	16.0428	16.9694	17.252	17.4175	1.56e-29	1.05e-31	1.03674	5	3	0	0	2	3	6	3	3	5	1	1	8	6	9	8	25971.3
PCHAS_0415500		40S ribosomal protein S15A, putative	Plasmodium chabaudi chabaudi			19.1938	16.3707	15.9877	12.6565	17.2545	13.7549	19.5421	16.431	18.4674	16.0464	17.2429	NaN	20.2899	16.2736	17.9731	13.9773	1.58e-37	2.39e-39	1.04869	3	7	2	2	3	2	4	7	4	6	2	0	2	7	2	5	14927.7
PCHAS_0415600		zinc finger protein, putative	Plasmodium chabaudi chabaudi			NaN	NaN	NaN	NaN	NaN	NaN	NaN	NaN	13.7186	15.4364	NaN	NaN	NaN	NaN	NaN	NaN	7e-06	1.3e-08	0.981944	0	0	0	0	0	0	0	0	1	1	0	0	0	0	0	0	79915
PCHAS_0415700		arginase, putative	Plasmodium chabaudi chabaudi			12.8006	NaN	NaN	NaN	NaN	NaN	14.2267	NaN	16.4247	NaN	NaN	NaN	NaN	NaN	NaN	NaN	4.56e-14	1.15e-16	1.00644	1	0	0	0	0	0	1	0	1	0	0	0	0	0	0	0	42793.2
PCHAS_0415900		Maf-like protein, putative	Plasmodium chabaudi chabaudi			12.7335	NaN	NaN	NaN	NaN	NaN	13.1621	NaN	12.4293	NaN	NaN	NaN	NaN	NaN	NaN	NaN	1.31e-07	2.59e-10	0.988934	2	0	0	0	0	0	4	0	3	0	0	0	0	0	0	0	53062.1
PCHAS_0416400		coatomer subunit beta, putative	Plasmodium chabaudi chabaudi			16.3381	16.0597	14.3204	14.2067	13.7682	13.7708	16.3775	16.5825	16.7713	16.9348	14.2901	14.9586	13.8683	14.0987	13.727	14.0214	9.82e-28	5.67e-30	1.0338	12	20	3	3	3	9	18	19	17	21	4	7	5	8	3	10	113876
PCHAS_0416500		conserved Plasmodium protein, unknown function	Plasmodium chabaudi chabaudi			13.2867	NaN	NaN	NaN	NaN	NaN	13.57	NaN	13.9633	NaN	11.6945	NaN	13.6144	NaN	13.188	NaN	1.77e-13	4.36e-16	1.00502	1	0	0	0	0	0	2	0	2	0	1	0	1	0	1	0	110714
PCHAS_0416900		high molecular weight rhoptry protein 3, putative	Plasmodium chabaudi chabaudi			17.0203	18.5176	15.6708	16.659	17.671	19.8024	18.1329	20.0473	15.8538	18.5679	16.3121	19.0566	18.6101	21.4712	20.0035	23.6174	1.75e-51	1.2e-52	1.06649	48	36	21	21	66	50	71	56	50	43	52	39	80	72	104	88	103925
PCHAS_0417100		mitochondrial carrier protein, putative	Plasmodium chabaudi chabaudi			NaN	NaN	NaN	NaN	NaN	NaN	NaN	NaN	NaN	NaN	NaN	NaN	NaN	NaN	NaN	14.1578	0.0236314	3.47e-05	0.88718	0	0	0	0	0	0	0	0	0	0	0	0	0	0	0	1	118864
PCHAS_0417200		nucleoporin NUP221, putative	Plasmodium chabaudi chabaudi			11.7165	NaN	NaN	17.2397	NaN	NaN	13.9137	NaN	15.1876	16.2811	15.8276	NaN	14.7173	13.0014	15.0415	13.281	7.63e-11	1.69e-13	0.998442	5	0	0	1	0	0	6	0	5	1	1	0	6	3	7	4	220114
PCHAS_0417300		conserved Plasmodium protein, unknown function	Plasmodium chabaudi chabaudi			NaN	NaN	NaN	NaN	NaN	12.9581	12.5781	14.3297	13.3214	14.197	11.8945	13.7429	15.1653	17.0044	16.2285	17.1819	5.22e-35	5.92e-37	1.0451	0	0	0	0	0	1	1	2	3	1	1	2	5	2	5	3	32432.7
PCHAS_0417400		copper-transporting ATPase, putative	Plasmodium chabaudi chabaudi			13.3826	11.5101	NaN	NaN	NaN	NaN	12.943	11.7387	12.7102	11.4783	12.94	11.0458	14.8391	13.201	15.8511	14.7542	1.98e-08	4.04e-11	0.991625	4	2	0	0	0	0	3	3	3	3	1	2	7	3	8	4	244231
PCHAS_0417500		replication protein A1, small fragment	Plasmodium chabaudi chabaudi			16.1953	17.8982	11.6703	13.9864	NaN	14.7593	16.2769	18.5887	16.1163	19.0313	13.7216	16.2887	14.5726	15.1446	15.7182	13.3981	3.18e-33	3.06e-35	1.04246	9	8	1	4	0	7	11	11	11	13	2	8	4	6	2	5	56598
PCHAS_0417600		bacterial histone-like protein, putative	Plasmodium chabaudi chabaudi			11.9835	NaN	NaN	NaN	15.5735	16.1976	14.9685	16.2344	10.3874	18.0288	NaN	NaN	15.6766	16.3212	12.4792	NaN	2.39e-23	1e-25	1.02613	2	0	0	0	10	7	7	3	2	1	0	0	6	2	1	0	22491.8
PCHAS_0417700		ubiquitin specific protease, putative	Plasmodium chabaudi chabaudi			14.2913	15.8804	NaN	12.0376	NaN	18.2489	14.2952	13.1903	14.8023	11.3015	NaN	NaN	12.9816	14.4665	14.4175	12.0987	6.6e-28	3.88e-30	1.03409	10	6	0	1	0	1	10	4	12	7	0	0	8	3	6	1	158613
PCHAS_0417900		signal peptidase complex subunit 3, putative	Plasmodium chabaudi chabaudi			14.5469	NaN	NaN	NaN	14.2676	NaN	15.5777	13.4229	14.1169	15.6445	14.0528	16.2708	17.6157	18.1675	18.2425	18.5854	3.42e-35	3.96e-37	1.04536	2	0	0	0	2	0	2	2	2	1	2	1	5	6	5	4	21734
PCHAS_0418200		AP-4 complex subunit epsilon, putative	Plasmodium chabaudi chabaudi			13.9339	15.2142	NaN	12.2452	11.4177	13.522	14.7444	15.1319	14.724	15.8363	NaN	11.892	8.80103	14.4095	12.1575	13.1875	3.61e-11	8.09e-14	0.999281	7	2	0	1	1	2	7	3	7	3	0	1	1	2	2	1	141281
PCHAS_0418300		GTPase-activating protein, putative	Plasmodium chabaudi chabaudi			15.2231	15.0545	12.8848	12.1072	13.4468	11.8405	15.6458	15.231	15.2403	16.2547	NaN	NaN	13.9998	NaN	11.9649	11.561	4.58e-27	2.52e-29	1.03268	10	6	1	1	1	1	11	7	13	9	0	0	1	0	1	1	43216.3
PCHAS_0418400		60S ribosomal protein L32, putative	Plasmodium chabaudi chabaudi			15.9615	17.2221	NaN	13.6514	14.0155	15.9244	16.325	18.0596	16.8934	18.6889	13.1586	14.881	15.2743	16.9771	15.3475	15.0513	2.56e-37	3.8e-39	1.04839	11	7	0	1	3	3	11	10	14	12	1	2	9	6	1	6	15509.5
PCHAS_0418600		alpha tubulin 1, putative	Plasmodium chabaudi chabaudi			16.4069	16.0738	NaN	NaN	NaN	NaN	15.6913	16.4558	15.0015	17.0819	12.4058	13.397	11.5874	NaN	NaN	NaN	1.65e-14	4.24e-17	1.0075	1	1	0	0	0	0	4	1	3	1	1	1	1	0	0	0	50196.8
PCHAS_0418800		nucleoporin NUP138, putative	Plasmodium chabaudi chabaudi			10.0573	NaN	NaN	NaN	NaN	NaN	11.5548	10.1636	NaN	NaN	NaN	NaN	NaN	NaN	NaN	NaN	0.0765274	0.000111272	0.8482	1	0	0	0	0	0	1	1	0	0	0	0	0	0	0	0	133139
PCHAS_0418900		ATP-dependent RNA helicase DDX60, putative	Plasmodium chabaudi chabaudi			15.8513	15.7985	17.5813	15.4197	13.603	15.3597	16.5133	15.737	15.9966	15.383	18.5235	NaN	15.3775	15.1682	17.0254	13.5032	9.52e-43	2.46e-44	1.05572	36	29	6	3	12	8	35	37	36	34	2	0	19	12	7	2	286187
PCHAS_0419100		ras-related protein RAB7, putative	Plasmodium chabaudi chabaudi			12.9953	16.4326	NaN	12.5443	14.6931	15.7298	15.9801	16.9149	18.0883	19.1565	16.8316	17.9899	19.1173	18.8098	18.1853	20.2322	5.54e-43	1.44e-44	1.05602	4	8	0	1	2	5	5	11	10	15	6	12	11	17	10	16	23704
PCHAS_0419200		protein RER1, putative	Plasmodium chabaudi chabaudi			12.5739	14.7357	NaN	NaN	NaN	14.5469	13.1657	14.7065	11.689	13.7928	13.6237	14.3898	14.7561	15.1831	15.9834	18.5119	1.56e-19	5.17e-22	1.01871	1	3	0	0	0	1	1	2	1	2	3	1	4	4	3	4	24240.5
PCHAS_0419400		Plasmodium exported protein, unknown function	Plasmodium chabaudi chabaudi			NaN	NaN	NaN	NaN	NaN	NaN	NaN	NaN	NaN	NaN	NaN	NaN	12.8504	15.5581	NaN	15.468	7.29e-13	1.76e-15	1.00352	0	0	0	0	0	0	0	0	0	0	0	0	1	4	0	4	53937.5
PCHAS_0420500		fam-a protein	Plasmodium chabaudi chabaudi			NaN	NaN	NaN	NaN	NaN	NaN	NaN	NaN	NaN	NaN	NaN	NaN	13.1775	12.8205	14.3335	14.5226	5.36e-06	1e-08	0.982499	0	0	0	0	0	0	0	0	0	0	0	0	1	3	2	5	47971.6
PCHAS_0500500		phosphatidylinositol 4-kinase, putative	Plasmodium chabaudi chabaudi			9.44988	NaN	NaN	NaN	NaN	NaN	NaN	NaN	NaN	NaN	NaN	NaN	12.8352	13.8356	15.4039	16.965	4.69e-22	1.82e-24	1.02371	1	0	0	0	0	0	0	0	0	0	0	0	1	2	5	4	143224
PCHAS_0500900		erythrocyte membrane associated protein 1, putative	Plasmodium chabaudi chabaudi			12.0535	15.0571	NaN	NaN	NaN	NaN	NaN	NaN	NaN	NaN	NaN	NaN	NaN	16.5581	15.0403	18.2553	1.91e-24	8.69e-27	1.02812	1	1	0	0	0	0	0	0	0	0	0	0	0	1	1	2	37863.7
PCHAS_0501200		early transcribed membrane protein	Plasmodium chabaudi chabaudi			15.3401	NaN	NaN	NaN	16.0185	NaN	NaN	NaN	16.6208	11.3434	NaN	NaN	20.6258	14.868	18.0218	13.0132	4.19e-28	2.5e-30	1.03442	1	0	0	0	1	0	0	0	4	1	0	0	4	2	4	1	19416.7
PCHAS_0501400		DNA polymerase delta catalytic subunit, putative	Plasmodium chabaudi chabaudi			14.9105	15.2706	NaN	NaN	12.8247	NaN	15.9979	15.6114	15.7183	15.5741	13.3881	12.4913	12.8239	12.9805	12.4756	12.891	4.46e-21	1.62e-23	1.02181	10	8	0	0	1	0	11	10	11	11	4	2	3	3	4	2	126579
PCHAS_0501600		enoyl-CoA hydratase-related protein, putative	Plasmodium chabaudi chabaudi			NaN	NaN	NaN	NaN	NaN	NaN	NaN	NaN	NaN	NaN	NaN	NaN	NaN	NaN	12.8022	NaN	0.0240931	3.54e-05	0.886607	0	0	0	0	0	0	0	0	0	0	0	0	0	0	1	0	62442.4
PCHAS_0501800		phosphomannomutase, putative	Plasmodium chabaudi chabaudi			13.625	13.2962	NaN	NaN	NaN	NaN	15.3191	14.4383	14.7248	14.5955	NaN	NaN	NaN	NaN	NaN	NaN	1.77e-14	4.54e-17	1.00743	1	1	0	0	0	0	1	2	1	3	0	0	0	0	0	0	28223.3
PCHAS_0502300		26S proteasome regulatory subunit p55, putative	Plasmodium chabaudi chabaudi			17.5337	17.3162	13.7689	NaN	15.4345	15.2104	18.6825	17.6985	17.9314	18.2554	17.2381	17.2207	15.3874	15.5959	15.4354	15.0067	1.08e-36	1.47e-38	1.04751	14	11	3	0	7	7	16	14	14	14	12	11	7	7	6	5	55190.9
PCHAS_0502700		peptidase, putative	Plasmodium chabaudi chabaudi			NaN	NaN	NaN	NaN	NaN	NaN	13.7702	NaN	NaN	NaN	13.2765	NaN	16.0232	14.9569	16.9162	16.2531	8.99e-11	1.98e-13	0.998256	0	0	0	0	0	0	1	0	0	0	2	0	7	4	7	5	85259.7
PCHAS_0502900		tRNA wybutosine-synthesizing protein, putative	Plasmodium chabaudi chabaudi			NaN	10.3831	NaN	NaN	NaN	NaN	NaN	11.0201	NaN	11.5	NaN	NaN	NaN	NaN	NaN	NaN	0.0222215	3.27e-05	0.888991	0	1	0	0	0	0	0	1	0	1	0	0	0	0	0	0	185204
PCHAS_0503300		eukaryotic translation initiation factor subunit eIF2A, putative	Plasmodium chabaudi chabaudi			14.209	14.5688	NaN	NaN	12.473	11.3825	14.5081	13.3454	14.1756	12.3024	9.76736	NaN	12.2266	13.1955	7.67014	NaN	1.63e-21	6.08e-24	1.02266	15	12	0	0	10	5	16	11	15	12	1	0	5	5	1	0	247551
PCHAS_0503700		60S ribosomal protein L30e, putative	Plasmodium chabaudi chabaudi			NaN	11.0413	NaN	NaN	NaN	13.7126	14.9553	16.9898	14.9245	17.9262	NaN	NaN	13.4535	15.6465	14.1614	15.5497	2.58e-19	8.45e-22	1.01826	0	1	0	0	0	1	3	3	3	3	0	0	2	3	1	2	11828.8
PCHAS_0504300		RNA-binding protein 34, putative	Plasmodium chabaudi chabaudi			12.9516	13.5421	NaN	NaN	NaN	NaN	13.0015	12.0709	14.4675	14.143	NaN	NaN	13.0379	13.5416	12.3283	14.1172	2.09e-05	3.81e-08	0.979473	1	2	0	0	0	0	1	1	2	3	0	0	1	2	1	2	44629.2
PCHAS_0504700		rRNA (cytosine-C(5))-methyltransferase, putative	Plasmodium chabaudi chabaudi			9.74763	12.0929	NaN	NaN	NaN	NaN	10.5181	11.15	11.5849	11.9825	NaN	NaN	NaN	NaN	NaN	NaN	0.00199059	3.23e-06	0.95663	1	1	0	0	0	0	1	1	1	1	0	0	0	0	0	0	54921.7
PCHAS_0505000		N-acetyltransferase, GNAT family, putative	Plasmodium chabaudi chabaudi			12.8002	13.5358	NaN	NaN	NaN	NaN	12.8635	13.9834	13.7398	14.8489	10.5426	NaN	12.6079	14.4211	13.5903	16.1884	5.77e-10	1.24e-12	0.9961	4	3	0	0	0	0	3	4	4	5	3	0	5	2	4	2	135618
PCHAS_0505200		ADP-ribosylation factor, putative	Plasmodium chabaudi chabaudi			16.7733	17.4766	12.1858	16.6305	15.0218	17.9224	17.6764	18.3505	17.0238	18.8338	13.9235	17.5598	17.343	16.6425	16.457	17.4414	2.15e-39	3.91e-41	1.05126	8	7	2	1	4	1	10	15	7	12	6	2	8	7	6	4	20861.8
PCHAS_0505400		conserved Plasmodium protein, unknown function	Plasmodium chabaudi chabaudi			13.4639	14.6753	NaN	NaN	NaN	NaN	14.0052	15.6029	14.2654	15.6853	NaN	NaN	NaN	NaN	NaN	NaN	1.29e-17	3.87e-20	1.01464	5	4	0	0	0	0	4	5	5	7	0	0	0	0	0	0	190966
PCHAS_0505600		apicoplast integral membrane protein, putative	Plasmodium chabaudi chabaudi			NaN	NaN	NaN	NaN	NaN	NaN	NaN	NaN	NaN	NaN	NaN	NaN	13.2432	14.0348	16.016	14.513	0.00550782	8.54e-06	0.940954	0	0	0	0	0	0	0	0	0	0	0	0	1	2	1	2	54472.2
PCHAS_0505700		endomembrane protein 70, putative	Plasmodium chabaudi chabaudi			13.634	NaN	NaN	NaN	13.0611	NaN	13.9685	NaN	13.2543	NaN	14.2583	NaN	16.0679	14.9798	17.0794	15.9615	3.5e-12	8.17e-15	1.00184	1	0	0	0	1	0	2	0	2	0	2	0	3	1	3	1	72893
PCHAS_0505900		deoxyribose-phosphate aldolase, putative	Plasmodium chabaudi chabaudi			15.3083	15.947	11.7644	10.066	NaN	10.2052	15.9459	16.4445	15.8747	16.802	NaN	NaN	NaN	NaN	NaN	NaN	2.14e-21	7.94e-24	1.02243	7	7	1	1	0	1	8	9	6	8	0	0	0	0	0	0	29154.8
PCHAS_0506000		conserved Plasmodium protein, unknown function	Plasmodium chabaudi chabaudi			NaN	NaN	NaN	NaN	NaN	NaN	NaN	NaN	NaN	NaN	NaN	NaN	NaN	NaN	11.7664	NaN	0.00775673	1.17e-05	0.922707	0	0	0	0	0	0	0	0	0	0	0	0	0	0	1	0	668857
PCHAS_0506200		PHAX domain-containing protein, putative	Plasmodium chabaudi chabaudi			15.1375	15.3207	NaN	NaN	14.0836	12.8147	15.499	15.313	15.3919	14.8624	NaN	8.94355	12.2137	13.2457	13.6516	15.6087	1.51e-19	5.03e-22	1.01873	15	13	0	0	7	4	18	13	21	15	0	1	8	7	8	6	187790
PCHAS_0506600		ZIP domain-containing protein, putative	Plasmodium chabaudi chabaudi			NaN	NaN	NaN	NaN	NaN	NaN	NaN	NaN	NaN	NaN	NaN	NaN	13.9823	NaN	13.4686	NaN	0.00340357	5.4e-06	0.950114	0	0	0	0	0	0	0	0	0	0	0	0	1	0	1	0	34744.7
PCHAS_0506700		serine/arginine-rich splicing factor 4, putative	Plasmodium chabaudi chabaudi			15.6229	NaN	NaN	NaN	NaN	NaN	15.3801	NaN	15.9849	12.8774	NaN	NaN	NaN	NaN	15.15	NaN	2.22e-08	4.52e-11	0.99147	3	0	0	0	0	0	2	0	3	1	0	0	0	0	1	0	54790
PCHAS_0506800		citrate synthase, mitochondrial, putative	Plasmodium chabaudi chabaudi			18.6383	NaN	NaN	NaN	15.4712	15.8997	18.4765	14.5091	15.6453	15.7252	16.5737	16.9281	15.0701	15.2138	16.1796	15.4844	1.08e-16	3.09e-19	1.01258	1	0	0	0	2	2	2	2	2	2	3	3	2	2	2	3	65169.7
PCHAS_0507100		4-hydroxy-3-methylbut-2-en-1-yl diphosphate synthase (ferredoxin), putative	Plasmodium chabaudi chabaudi			NaN	NaN	NaN	NaN	13.0076	14.7147	13.533	15.8498	8.61136	NaN	NaN	NaN	13.4175	14.0625	NaN	NaN	1.7e-05	3.12e-08	0.979961	0	0	0	0	3	2	3	1	1	0	0	0	3	2	0	0	94763
PCHAS_0507200		CDGSH iron-sulfur domain-containing protein, putative	Plasmodium chabaudi chabaudi			NaN	NaN	NaN	NaN	NaN	NaN	NaN	NaN	NaN	NaN	NaN	NaN	16.2505	14.6311	17.1032	15.8775	1.48e-07	2.94e-10	0.988743	0	0	0	0	0	0	0	0	0	0	0	0	1	1	2	1	13707.8
PCHAS_0507500		orotidine 5'-phosphate decarboxylase, putative	Plasmodium chabaudi chabaudi			17.151	15.2836	14.301	NaN	13.8616	NaN	17.9637	15.9507	17.8375	15.9524	14.1485	NaN	NaN	NaN	NaN	NaN	4.05e-30	2.85e-32	1.03768	8	2	2	0	4	0	10	2	11	4	1	0	0	0	0	0	38478.8
PCHAS_0508200		chromodomain-helicase-DNA-binding protein 1, putative	Plasmodium chabaudi chabaudi			15.9569	14.9731	NaN	NaN	NaN	NaN	16.212	15.1822	16.2276	15.643	15.437	14.1432	17.5676	15.1384	17.8374	17.2851	5.13e-26	2.59e-28	1.03089	15	7	0	0	0	0	17	8	16	8	10	1	15	7	22	11	292035
PCHAS_0508600		ATP synthase-associated protein, putative	Plasmodium chabaudi chabaudi			NaN	NaN	NaN	NaN	NaN	NaN	NaN	NaN	NaN	NaN	NaN	NaN	14.806	NaN	NaN	NaN	7.49e-08	1.5e-10	0.989758	0	0	0	0	0	0	0	0	0	0	0	0	1	0	0	0	15547.8
PCHAS_0509100		exported protein 3, putative	Plasmodium chabaudi chabaudi			NaN	11.9222	NaN	NaN	NaN	NaN	NaN	10.8391	NaN	NaN	NaN	12.5132	12.8557	14.6618	13.5142	16.641	5.46e-16	1.5e-18	1.01098	0	1	0	0	0	0	0	1	0	0	0	1	2	2	1	1	123593
PCHAS_0509300		Eps15-like protein, putative	Plasmodium chabaudi chabaudi			18.184	15.7471	19.0172	16.809	18.6523	16.9658	18.5578	13.6736	17.6969	15.9339	18.9649	17.0157	18.4728	15.4707	17.6924	15.7121	6.1e-42	1.45e-43	1.05466	6	4	2	1	4	2	5	3	6	3	3	2	5	4	6	5	106809
PCHAS_0509500		ATP synthase mitochondrial F1 complex assembly factor 2, putative	Plasmodium chabaudi chabaudi			NaN	NaN	NaN	NaN	NaN	NaN	11.2022	14.0986	10.6068	14.7651	12.8486	15.9623	NaN	13.9591	11.2168	14.2677	1.37e-08	2.81e-11	0.992122	0	0	0	0	0	0	1	1	1	1	2	1	0	1	1	1	45332.8
PCHAS_0509600		conserved protein, unknown function	Plasmodium chabaudi chabaudi			NaN	13.5215	NaN	NaN	12.6731	13.8686	12.7166	NaN	12.4206	NaN	13.9215	14.223	14.8162	14.8292	14.4305	14.7682	1.82e-16	5.14e-19	1.01207	0	1	0	0	3	1	3	0	2	0	5	3	7	3	6	5	102358
PCHAS_0510300		conserved Plasmodium protein, unknown function	Plasmodium chabaudi chabaudi			13.6617	11.5428	NaN	NaN	NaN	NaN	14.1087	11.1562	14.0881	14.117	NaN	NaN	12.9938	11.9405	NaN	NaN	3.17e-21	1.16e-23	1.0221	5	1	0	0	0	0	6	3	6	2	0	0	5	1	0	0	37876.4
PCHAS_0511000		40S ribosomal protein S2, putative	Plasmodium chabaudi chabaudi			16.7887	19.5756	15.3747	17.1586	17.4125	18.4189	17.7275	20.1599	17.336	20.9351	15.0622	16.6382	15.6133	17.3345	15.1193	16.6834	1.96e-42	4.87e-44	1.05531	12	11	3	3	7	9	13	17	14	17	4	4	8	9	4	6	29730
PCHAS_0511300		U3 small nucleolar ribonucleoprotein protein MPP10, putative	Plasmodium chabaudi chabaudi			NaN	NaN	NaN	NaN	NaN	NaN	NaN	NaN	12.6222	NaN	11.8095	NaN	12.6675	NaN	NaN	NaN	0.000948645	1.58e-06	0.963552	0	0	0	0	0	0	0	0	2	0	1	0	2	0	0	0	78001.1
PCHAS_0511500		peroxiredoxin, putative	Plasmodium chabaudi chabaudi			18.0773	18.4512	14.3501	16.0336	15.1604	16.0355	17.8537	18.775	18.2343	15.2876	15.8107	17.1918	18.2378	15.3544	18.1928	14.6116	8.43e-37	1.17e-38	1.04766	10	14	4	2	4	5	14	14	14	21	6	8	14	18	16	16	42777
PCHAS_0511600		DNA-directed RNA polymerase II subunit RPB7, putative	Plasmodium chabaudi chabaudi			14.4428	NaN	NaN	NaN	NaN	NaN	14.9988	NaN	16.1413	15.1206	15.2577	NaN	12.0218	NaN	12.8491	NaN	1.26e-18	3.97e-21	1.01682	3	0	0	0	0	0	3	0	4	1	3	0	1	0	1	0	20308.6
PCHAS_0511900		centrin-3, putative	Plasmodium chabaudi chabaudi			15.2919	NaN	NaN	NaN	NaN	NaN	12.5802	NaN	12.7626	NaN	NaN	NaN	11.123	NaN	13.6096	NaN	1.7e-05	3.12e-08	0.979965	1	0	0	0	0	0	1	0	1	0	0	0	1	0	1	0	20962.5
PCHAS_0512000		60S ribosomal protein L3, putative	Plasmodium chabaudi chabaudi			17.2333	18.464	NaN	15.0643	14.8845	16.061	18.6458	19.0211	18.5029	19.4364	13.8008	14.7806	16.8361	17.642	16.0461	16.8782	6.72e-41	1.45e-42	1.05329	18	24	0	3	8	16	25	34	24	28	4	8	16	25	13	21	44336
PCHAS_0512200		methyltransferase, putative	Plasmodium chabaudi chabaudi			NaN	NaN	NaN	NaN	NaN	NaN	13.6228	13.4514	13.2023	12.7887	NaN	NaN	NaN	NaN	NaN	NaN	7.97e-23	3.24e-25	1.02516	0	0	0	0	0	0	1	1	2	1	0	0	0	0	0	0	67904.9
PCHAS_0512500		rRNA-processing protein EBP2, putative	Plasmodium chabaudi chabaudi			NaN	NaN	NaN	NaN	NaN	NaN	13.331	NaN	14.6091	NaN	NaN	NaN	14.7576	NaN	15.7989	NaN	0.0209064	3.08e-05	0.890776	0	0	0	0	0	0	1	0	1	0	0	0	1	0	1	0	45355.4
PCHAS_0512600		ribosome biogenesis protein RPF2, putative	Plasmodium chabaudi chabaudi			13.7141	NaN	NaN	NaN	NaN	12.9409	13.4167	NaN	13.8032	15.9318	13.0024	NaN	13.9587	13.6463	14.0762	15.7585	3.87e-17	1.13e-19	1.01358	5	0	0	0	0	1	5	0	7	2	1	0	5	2	5	1	44552.6
PCHAS_0513300		WD repeat-containing protein, putative	Plasmodium chabaudi chabaudi			12.2557	NaN	NaN	NaN	NaN	NaN	13.5181	NaN	13.5551	NaN	NaN	NaN	NaN	NaN	NaN	NaN	1.07e-07	2.13e-10	0.98923	1	0	0	0	0	0	2	0	2	0	0	0	0	0	0	0	65229.8
PCHAS_0513500		LEM3/CDC50 family protein, putative	Plasmodium chabaudi chabaudi			NaN	NaN	NaN	NaN	NaN	NaN	NaN	NaN	NaN	NaN	NaN	NaN	15.2096	14.9946	15.639	15.4207	7.93e-16	2.17e-18	1.0106	0	0	0	0	0	0	0	0	0	0	0	0	5	4	6	5	61219.2
PCHAS_0513700		adenosine deaminase, putative	Plasmodium chabaudi chabaudi			18.971	21.6226	17.1829	19.2731	16.5493	18.6672	20.9215	23.2148	19.4937	22.7085	16.4793	18.1822	14.5144	16.4486	10.5627	14.8745	1.36e-48	6.83e-50	1.06305	34	31	20	14	16	13	44	43	40	37	11	8	7	4	3	3	41711.8
PCHAS_0514200		pre-mRNA-splicing factor ATP-dependent RNA helicase PRP22, putative	Plasmodium chabaudi chabaudi			12.5075	13.1776	NaN	NaN	NaN	NaN	NaN	13.7036	14.0776	14.3855	NaN	11.5596	NaN	13.161	NaN	15.2993	2.76e-07	5.43e-10	0.98778	1	3	0	0	0	0	0	2	1	3	0	1	0	2	0	2	137274
PCHAS_0514400		conserved Plasmodium protein, unknown function	Plasmodium chabaudi chabaudi			NaN	13.1748	NaN	NaN	NaN	10.6945	11.9819	12.7727	NaN	13.1144	NaN	NaN	11.8389	12.8942	NaN	NaN	0.0181728	2.68e-05	0.894873	0	1	0	0	0	1	1	1	0	1	0	0	1	1	0	0	111138
PCHAS_0514600		26S proteasome regulatory subunit RPN9, putative	Plasmodium chabaudi chabaudi			16.5226	16.4399	12.2262	14.4466	14.5956	15.7299	17.511	16.899	17.3122	17.2606	16.1351	17.2468	14.6705	15.9403	14.8137	15.3122	9.72e-35	1.08e-36	1.0447	10	8	1	1	3	4	14	11	11	12	9	7	7	2	3	3	46246.7
PCHAS_0514700		tRNA N6-adenosine threonylcarbamoyltransferase, putative	Plasmodium chabaudi chabaudi			14.5495	NaN	NaN	NaN	NaN	NaN	NaN	NaN	15.3788	NaN	NaN	NaN	NaN	NaN	NaN	NaN	0.00731674	1.11e-05	0.927672	1	0	0	0	0	0	0	0	1	0	0	0	0	0	0	0	63573
PCHAS_0515100		ookinete surface protein P25, putative	Plasmodium chabaudi chabaudi			NaN	NaN	NaN	NaN	NaN	NaN	NaN	NaN	NaN	NaN	NaN	NaN	NaN	NaN	15.8007	14.8296	9.17e-08	1.83e-10	0.989462	0	0	0	0	0	0	0	0	0	0	0	0	0	0	2	1	24200.5
PCHAS_0515500		protein GEXP15, putative	Plasmodium chabaudi chabaudi			14.8645	14.0299	NaN	NaN	NaN	NaN	14.8194	14.6695	15.4701	14.85	13.2918	11.6941	NaN	NaN	NaN	NaN	4.51e-16	1.25e-18	1.01117	2	2	0	0	0	0	5	1	5	1	3	1	0	0	0	0	72354.7
PCHAS_0515600		protein phosphatase inhibitor 3, putative	Plasmodium chabaudi chabaudi			NaN	13.9419	NaN	NaN	NaN	NaN	NaN	15.0862	NaN	14.5648	NaN	NaN	NaN	NaN	NaN	NaN	1.55e-06	2.96e-09	0.984879	0	1	0	0	0	0	0	1	0	1	0	0	0	0	0	0	12757.3
PCHAS_0516000		mRNA-decapping enzyme subunit 1, putative	Plasmodium chabaudi chabaudi			12.5891	14.1807	NaN	NaN	NaN	NaN	NaN	NaN	12.4106	13.17	NaN	NaN	9.97173	NaN	10.2053	13.2468	0.00249587	4.01e-06	0.954105	2	1	0	0	0	0	0	0	2	1	0	0	1	0	1	1	113011
PCHAS_0516400		DER1-like protein, putative	Plasmodium chabaudi chabaudi			NaN	16.0364	NaN	NaN	NaN	13.4203	NaN	16.1448	NaN	12.1744	NaN	12.4837	10.8564	16.6481	12.5011	17.4447	4.24e-14	1.07e-16	1.00652	0	3	0	0	0	3	0	5	0	4	0	5	1	6	2	6	30726
PCHAS_0516600		conserved Plasmodium protein, unknown function	Plasmodium chabaudi chabaudi			11.6425	NaN	NaN	NaN	NaN	NaN	14.0536	NaN	12.3922	NaN	13.5832	NaN	13.8988	NaN	15.2601	NaN	0.0011955	1.98e-06	0.961591	1	0	0	0	0	0	2	0	1	0	2	0	2	0	2	0	50859.3
PCHAS_0516700		leucine-rich repeat protein	Plasmodium chabaudi chabaudi			14.779	14.2999	NaN	NaN	NaN	NaN	15.3691	16.3305	15.876	16.7657	NaN	NaN	NaN	NaN	8.67721	NaN	5.39e-19	1.74e-21	1.01759	3	6	0	0	0	0	3	6	3	5	0	0	0	0	1	0	36446.3
PCHAS_0517000		S-adenosylmethionine decarboxylase/ornithine decarboxylase, putative	Plasmodium chabaudi chabaudi			13.6598	NaN	NaN	NaN	NaN	NaN	13.2461	NaN	14.9009	14.0791	NaN	NaN	NaN	NaN	NaN	NaN	1.22e-12	2.91e-15	1.00297	4	0	0	0	0	0	4	0	5	3	0	0	0	0	0	0	159143
PCHAS_0517100		early transcribed membrane protein	Plasmodium chabaudi chabaudi			14.6158	NaN	12.5654	NaN	14.0069	NaN	13.6238	NaN	13.8205	NaN	13.9014	NaN	16.2807	14.1742	17.1916	13.8667	2.78e-18	8.62e-21	1.01608	2	0	1	0	1	0	2	0	3	0	1	0	8	6	9	7	31702.1
PCHAS_0517300		haloacid dehalogenase-like hydrolase, putative	Plasmodium chabaudi chabaudi			16.11	15.8104	13.6388	NaN	13.1498	NaN	16.3981	16.6908	16.2211	16.5371	10.219	NaN	11.4111	12.9549	NaN	NaN	2.57e-27	1.45e-29	1.0331	6	3	2	0	3	0	8	4	7	4	1	0	2	1	0	0	38851.3
PCHAS_0517400		WD repeat-containing protein 70, putative	Plasmodium chabaudi chabaudi			12.7272	13.0043	NaN	NaN	NaN	NaN	13.171	13.3006	12.7712	13.6806	NaN	NaN	NaN	NaN	NaN	NaN	2.82e-07	5.53e-10	0.98775	3	4	0	0	0	0	3	4	4	6	0	0	0	0	0	0	79818.4
PCHAS_0517500		pre-mRNA-splicing factor CEF1, putative	Plasmodium chabaudi chabaudi			10.9509	14.6076	NaN	NaN	NaN	NaN	15.0819	11.8118	15.3089	15.0758	NaN	14.8901	14.4356	14.4682	14.5852	14.3851	4.65e-19	1.5e-21	1.01772	2	3	0	0	0	0	1	1	2	4	0	2	1	1	2	3	105238
PCHAS_0517600		bromodomain protein 1, putative	Plasmodium chabaudi chabaudi			15.0464	15.3455	NaN	11.5869	12.0894	NaN	14.5568	14.1472	15.7378	15.7349	15.9356	13.8546	15.4638	15.3115	16.4545	16.1785	8.84e-22	3.36e-24	1.02318	7	5	0	1	1	0	6	3	7	8	4	6	7	6	8	11	56400.2
PCHAS_0517800		ubiquitin-conjugating enzyme E2, putative	Plasmodium chabaudi chabaudi			NaN	15.0968	NaN	NaN	NaN	NaN	NaN	NaN	16.1598	NaN	NaN	NaN	NaN	NaN	NaN	NaN	0.00779176	1.18e-05	0.922369	0	1	0	0	0	0	0	0	1	0	0	0	0	0	0	0	21551.3
PCHAS_0517900		Sec1 family protein, putative	Plasmodium chabaudi chabaudi			14.3699	14.2386	NaN	11.0879	11.8317	13.5011	16.0045	15.1246	14.6168	15.3663	13.4562	14.6493	15.8389	15.4054	16.0651	16.0555	3.81e-18	1.17e-20	1.01579	7	3	0	1	1	1	5	5	5	4	3	1	7	7	8	7	73936
PCHAS_0518300		flavoprotein subunit of succinate dehydrogenase, putative	Plasmodium chabaudi chabaudi			NaN	NaN	NaN	NaN	15.3632	14.4364	14.3275	12.9712	13.3355	12.1955	14.067	13.4596	13.3421	12.7169	12.9764	12.6857	2.44e-09	5.11e-12	0.994349	0	0	0	0	1	2	1	1	1	1	1	2	1	1	1	1	70343.4
PCHAS_0518800		methionine--tRNA ligase, putative	Plasmodium chabaudi chabaudi			17.3883	16.8395	13.6088	13.6172	14.9093	14.6682	18.1712	17.8027	17.9877	18.2032	14.5743	14.3016	14.476	14.4969	13.1882	13.8061	9.56e-37	1.32e-38	1.04759	17	15	4	3	7	6	16	17	17	20	4	5	8	8	6	1	104761
PCHAS_0518900		U2 snRNA/tRNA pseudouridine synthase, putative	Plasmodium chabaudi chabaudi			13.082	16.7306	NaN	NaN	NaN	NaN	14.5053	13.4036	14.6403	13.6409	NaN	12.0042	NaN	NaN	NaN	NaN	0.00221366	3.57e-06	0.955475	1	2	0	0	0	0	1	1	1	1	0	1	0	0	0	0	121541
PCHAS_0519300		conserved Plasmodium protein, unknown function	Plasmodium chabaudi chabaudi			16.9796	NaN	NaN	NaN	17.0078	NaN	16.5169	NaN	NaN	NaN	11.5649	NaN	14.3928	NaN	NaN	NaN	6.29e-16	1.73e-18	1.01084	2	0	0	0	3	0	2	0	0	0	1	0	1	0	0	0	32199.8
PCHAS_0519500		conserved Plasmodium protein, unknown function	Plasmodium chabaudi chabaudi			12.6094	10.7894	NaN	NaN	11.9883	NaN	12.2266	NaN	NaN	NaN	NaN	NaN	NaN	NaN	NaN	NaN	6.43e-26	3.23e-28	1.03072	9	1	0	0	5	0	7	0	0	0	0	0	0	0	0	0	63131.9
PCHAS_0519600		conserved Plasmodium protein, unknown function	Plasmodium chabaudi chabaudi			15.6567	15.0126	12.1612	12.4335	15.6775	13.6841	16.0495	14.218	13.1734	13.9164	12.623	12.104	14.411	14.2244	12.1618	12.945	4.28e-21	1.56e-23	1.02184	12	2	1	1	10	3	10	3	3	1	2	1	5	1	1	1	68903.2
PCHAS_0519900		phosducin-like protein 2, putative	Plasmodium chabaudi chabaudi			NaN	12.5121	NaN	NaN	NaN	NaN	10.6977	13.1612	12.8233	14.2963	NaN	NaN	NaN	10.3733	NaN	NaN	2.37e-06	4.49e-09	0.984095	0	2	0	0	0	0	1	1	1	3	0	0	0	1	0	0	25088
PCHAS_0520100		conserved Plasmodium protein, unknown function	Plasmodium chabaudi chabaudi			14.8563	16.316	NaN	14.2338	13.305	14.4985	13.7788	15.1429	13.037	15.8099	11.7846	13.4932	14.0035	15.1552	13.2182	15.6474	2.48e-23	1.04e-25	1.0261	20	17	0	1	5	7	18	14	22	21	1	1	18	13	14	13	174023
PCHAS_0520200		pyruvate kinase 2, putative	Plasmodium chabaudi chabaudi			NaN	NaN	NaN	NaN	NaN	NaN	14.8398	14.7587	12.3614	10.6842	15.4288	15.3787	15.3354	14.8958	13.907	13.7778	1.24e-13	3.07e-16	1.00539	0	0	0	0	0	0	5	5	3	1	4	8	8	6	3	4	83897.4
PCHAS_0520400		ADP/ATP transporter on adenylate translocase, putative	Plasmodium chabaudi chabaudi			13.9903	15.058	NaN	10.916	15.4134	16.1225	16.0705	15.2341	16.0286	16.0652	17.2702	16.376	19.3057	18.8886	20.5037	20.1293	5.07e-40	9.9e-42	1.05211	2	1	0	1	4	8	8	13	4	7	6	13	15	27	19	33	33714.1
PCHAS_0520600		dynamin-like protein, putative	Plasmodium chabaudi chabaudi			12.7495	13.2845	NaN	NaN	NaN	NaN	12.9619	13.6736	11.9845	13.2427	NaN	NaN	NaN	NaN	NaN	16.4298	0.00350383	5.56e-06	0.949694	1	1	0	0	0	0	1	1	1	1	0	0	0	0	0	1	84922.6
PCHAS_0520700		TFIIH basal transcription factor complex helicase XPB subunit, putative	Plasmodium chabaudi chabaudi			13.3048	12.4493	NaN	NaN	11.5253	NaN	13.739	12.651	13.1516	13.8029	14.1267	NaN	13.5345	12.8424	13.4847	18.2671	2.7e-05	4.91e-08	0.978827	2	1	0	0	1	0	2	1	2	2	1	0	1	1	2	2	100940
PCHAS_0521100		antigen UB05, putative	Plasmodium chabaudi chabaudi			NaN	NaN	NaN	NaN	NaN	15.3571	NaN	17.3436	NaN	15.5034	NaN	17.1495	11.6669	20.7229	12.7836	20.9781	3.98e-29	2.61e-31	1.03609	0	0	0	0	0	1	0	1	0	1	0	1	1	1	1	2	13905.2
PCHAS_0521200		GDP dissociation inhibitor, putative	Plasmodium chabaudi chabaudi			12.2093	12.8951	NaN	NaN	NaN	NaN	12.3249	13.7352	12.599	14.0039	NaN	NaN	NaN	NaN	NaN	NaN	0.000548087	9.28e-07	0.967452	1	3	0	0	0	0	1	3	1	2	0	0	0	0	0	0	106072
PCHAS_0521600		serine/threonine protein kinase RIO2, putative	Plasmodium chabaudi chabaudi			17.2969	NaN	NaN	17.2332	NaN	NaN	12.7438	15.875	13.4197	NaN	19.2393	NaN	15.925	NaN	16.5938	NaN	1.46e-14	3.75e-17	1.00763	2	0	0	1	0	0	2	1	1	0	1	0	2	0	1	0	68952.4
PCHAS_0521900		AP2 domain transcription factor, putative	Plasmodium chabaudi chabaudi			NaN	NaN	NaN	NaN	NaN	NaN	NaN	NaN	11.6366	NaN	NaN	NaN	10.7164	11.8701	NaN	NaN	0.00648004	9.96e-06	0.935276	0	0	0	0	0	0	0	0	1	0	0	0	1	1	0	0	300236
PCHAS_0522600		steroid dehydrogenase, putative	Plasmodium chabaudi chabaudi			NaN	NaN	NaN	NaN	NaN	NaN	NaN	NaN	NaN	NaN	NaN	NaN	NaN	NaN	14.2078	NaN	0.0070102	1.07e-05	0.930935	0	0	0	0	0	0	0	0	0	0	0	0	0	0	1	0	37157
PCHAS_0522700		transmembrane emp24 domain-containing protein, putative	Plasmodium chabaudi chabaudi			13.1426	14.0704	NaN	NaN	10.5187	12.6862	12.9298	13.7001	12.0704	14.0948	11.6761	13.4084	15.0934	15.5186	15.1651	16.7088	2.98e-17	8.74e-20	1.01384	2	2	0	0	1	2	2	3	3	2	1	2	4	4	5	4	42256.9
PCHAS_0522900		alpha-tubulin 2, putative	Plasmodium chabaudi chabaudi			19.3083	17.8611	15.2677	14.717	15.8209	14.3739	20.0437	18.5943	18.0636	18.7316	18.0223	16.8208	15.1116	14.4801	15.2116	12.9904	9.7e-49	4.91e-50	1.06323	16	18	7	6	13	7	21	20	18	19	16	15	10	6	7	2	49719.4
PCHAS_0523000		40S ribosomal protein S19, putative	Plasmodium chabaudi chabaudi			16.678	17.045	13.3371	16.5376	15.4665	18.3271	19.0137	15.4181	18.0183	15.8433	13.9088	17.5062	16.8976	14.1343	15.3607	16.3714	6.13e-49	3.23e-50	1.06347	18	16	4	6	10	13	18	18	20	18	6	3	11	16	8	12	19945.1
PCHAS_0523100		pre-mRNA-splicing helicase BRR2, putative	Plasmodium chabaudi chabaudi			14.3508	15.007	NaN	NaN	11.3711	NaN	15.1412	15.3745	15.7299	15.0445	15.9118	15.3007	13.3871	13.7804	14.9986	15.2763	1.46e-33	1.46e-35	1.04296	16	16	0	0	1	0	19	20	22	24	19	21	8	3	14	15	287676
PCHAS_0523200		conserved Plasmodium protein, unknown function	Plasmodium chabaudi chabaudi			NaN	NaN	NaN	NaN	NaN	NaN	NaN	NaN	NaN	NaN	NaN	NaN	15.0264	15.3732	NaN	NaN	0.00151986	2.49e-06	0.959365	0	0	0	0	0	0	0	0	0	0	0	0	1	2	0	0	16555.7
PCHAS_0523300		eukaryotic initiation factor 4A-III, putative	Plasmodium chabaudi chabaudi			16.8676	15.6241	NaN	11.2379	14.5017	14.0848	17.5855	15.9713	17.3948	15.977	15.6438	14.867	15.1618	13.8548	15.2066	14.6454	4.51e-33	4.24e-35	1.04223	7	6	0	1	3	1	9	8	8	6	6	1	4	2	4	2	44631.6
PCHAS_0524100		glideosome associated protein with multiple membrane spans 2, putative	Plasmodium chabaudi chabaudi			12.7229	NaN	NaN	NaN	12.8371	NaN	11.8673	NaN	13.7085	NaN	NaN	NaN	15.1117	NaN	14.9219	NaN	7.59e-05	1.35e-07	0.97593	1	0	0	0	1	0	1	0	1	0	0	0	1	0	1	0	42237.8
PCHAS_0524200		conserved Plasmodium protein, unknown function	Plasmodium chabaudi chabaudi			12.6798	12.8517	NaN	NaN	NaN	NaN	12.7992	12.4268	14.1204	13.2022	12.9196	11.4574	11.7209	12.5247	14.3192	16.2904	4.3e-27	2.37e-29	1.03273	4	1	0	0	0	0	1	1	4	3	3	1	3	1	4	2	137904
PCHAS_0524400		early transcribed membrane protein	Plasmodium chabaudi chabaudi			15.9081	14.0989	NaN	NaN	15.2561	11.376	15.3778	13.5749	15.1376	13.1479	16.8	16.1772	20.4145	18.7717	18.5032	18.9583	4.43e-25	2.12e-27	1.02926	1	2	0	0	2	1	2	1	1	1	2	2	2	4	2	4	15941.4
PCHAS_0524500		tryptophan-rich protein	Plasmodium chabaudi chabaudi			19.4041	17.3999	19.5866	17.6778	17.5228	14.8628	18.6406	14.972	17.8161	14.6985	19.9049	16.9622	17.7645	14.6424	20.1793	17.6289	2.12e-46	7.98e-48	1.06036	28	24	23	19	22	17	27	21	21	14	33	28	27	12	33	29	45010.2
PCHAS_0524600		tryptophan-rich protein	Plasmodium chabaudi chabaudi			15.8427	14.872	15.7662	12.4516	14.4104	NaN	14.4378	11.2486	13.6429	NaN	14.7281	11.3594	16.1141	15.8804	17.6312	16.7136	7.19e-20	2.43e-22	1.0194	2	4	1	3	2	0	2	2	2	0	2	1	4	4	7	8	43553.6
PCHAS_0525000		early transcribed membrane protein	Plasmodium chabaudi chabaudi			14.8686	NaN	13.7796	NaN	14.0869	NaN	15.2524	NaN	16.1689	11.5979	17.4458	12.3485	20.2758	14.6141	19.8509	14.3141	9.13e-21	3.26e-23	1.0212	2	0	1	0	3	0	3	0	3	1	2	1	3	3	3	3	12741
PCHAS_0525100		Plasmodium exported protein, unknown function	Plasmodium chabaudi chabaudi			NaN	NaN	NaN	NaN	NaN	NaN	NaN	NaN	NaN	NaN	NaN	NaN	13.1388	11.6108	16.5776	14.221	8.85e-12	2.03e-14	1.00083	0	0	0	0	0	0	0	0	0	0	0	0	1	1	1	2	26371.6
PCHAS_0525400		fam-a protein	Plasmodium chabaudi chabaudi			15.7831	14.7836	16.5143	NaN	14.942	13.3661	15.28	14.0411	14.9946	NaN	14.3815	12.4821	15.4482	13.8373	17.6704	16.301	2.76e-17	8.13e-20	1.01391	2	1	1	0	1	1	2	1	1	0	1	1	1	1	2	2	31527.1
PCHAS_0525431;PCHAS_0732100		erythrocyte membrane antigen 1;erythrocyte membrane antigen 1	Plasmodium chabaudi chabaudi			NaN	NaN	NaN	NaN	NaN	NaN	NaN	NaN	NaN	NaN	NaN	NaN	11.9916	NaN	16.725	14.5306	0.0111498	1.66e-05	0.908716	0	0	0	0	0	0	0	0	0	0	0	0	1	0	1	1	NaN
PCHAS_0600100		fam-a protein	Plasmodium chabaudi chabaudi			NaN	13.6644	NaN	13.4885	NaN	NaN	NaN	NaN	NaN	13.0555	NaN	NaN	NaN	13.4262	NaN	NaN	1.17e-05	2.15e-08	0.980835	0	2	0	2	0	0	0	0	0	1	0	0	0	1	0	0	31359.7
PCHAS_0601700		lysophospholipase, putative	Plasmodium chabaudi chabaudi			NaN	NaN	NaN	NaN	NaN	NaN	NaN	NaN	11.8432	14.5329	NaN	NaN	NaN	13.7371	NaN	15.5797	0.0384084	5.61e-05	0.87145	0	0	0	0	0	0	0	0	1	1	0	0	0	1	0	1	49655.4
PCHAS_0601800		fam-a protein	Plasmodium chabaudi chabaudi			11.437	NaN	NaN	NaN	NaN	NaN	NaN	NaN	NaN	NaN	10.8826	NaN	15.3521	12.2973	16.1779	14.4842	2.07e-12	4.88e-15	1.0024	1	0	0	0	0	0	0	0	0	0	1	0	1	2	6	4	61248.6
PCHAS_0602100		fam-a protein	Plasmodium chabaudi chabaudi			NaN	13.4164	NaN	14.5128	NaN	NaN	NaN	NaN	NaN	12.6975	NaN	NaN	NaN	11.2319	NaN	NaN	0.00438991	6.89e-06	0.94601	0	1	0	2	0	0	0	0	0	1	0	0	0	1	0	0	32031.3
PCHAS_0602300		fam-a protein	Plasmodium chabaudi chabaudi			14.3694	15.8748	14.3278	16.2829	NaN	NaN	12.4166	NaN	NaN	NaN	NaN	NaN	NaN	11.5654	NaN	NaN	0.000423459	7.23e-07	0.968957	3	1	2	1	0	0	1	0	0	0	0	0	0	1	0	0	33302.5
PCHAS_0602400		GPN-loop GTPase, putative	Plasmodium chabaudi chabaudi			12.9304	15.2043	NaN	NaN	NaN	NaN	13.4711	15.861	14.3114	16.6024	NaN	NaN	NaN	NaN	NaN	NaN	3.92e-24	1.74e-26	1.02756	2	2	0	0	0	0	3	2	4	2	0	0	0	0	0	0	54703.4
PCHAS_0603000		mitochondrial phosphate carrier protein, putative	Plasmodium chabaudi chabaudi			NaN	NaN	NaN	NaN	NaN	13.5107	11.9681	13.3193	11.9411	11.5241	NaN	13.7786	14.2961	17.1569	15.8325	18.225	1.21e-23	5.16e-26	1.02668	0	0	0	0	0	4	1	5	2	2	0	4	6	12	7	14	36411.3
PCHAS_0603400		nuclear export mediator factor NEMF, putative	Plasmodium chabaudi chabaudi			16.3374	14.9114	NaN	NaN	16.885	11.7232	16.7652	15.2661	13.6602	15.937	NaN	NaN	15.7571	NaN	16.3718	NaN	3.89e-24	1.73e-26	1.02757	12	9	0	0	3	2	12	10	11	10	0	0	2	0	2	0	200726
PCHAS_0603700		high mobility group protein B1, putative	Plasmodium chabaudi chabaudi			NaN	NaN	NaN	NaN	NaN	NaN	NaN	NaN	NaN	NaN	NaN	NaN	14.7051	NaN	NaN	NaN	0.00316247	5.04e-06	0.951133	0	0	0	0	0	0	0	0	0	0	0	0	1	0	0	0	12414.6
PCHAS_0604200		major facilitator superfamily domain-containing protein, putative	Plasmodium chabaudi chabaudi			NaN	NaN	NaN	NaN	NaN	NaN	NaN	NaN	NaN	NaN	NaN	NaN	NaN	13.2712	NaN	15.1098	9.23e-11	2.03e-13	0.998227	0	0	0	0	0	0	0	0	0	0	0	0	0	1	0	1	119445
PCHAS_0604300		threonylcarbamoyl-AMP synthase, putative	Plasmodium chabaudi chabaudi			13.2638	13.7742	NaN	NaN	NaN	11.5344	NaN	14.7832	15.0431	15.8108	NaN	NaN	NaN	NaN	NaN	NaN	2.25e-10	4.88e-13	0.997206	1	2	0	0	0	1	0	3	1	3	0	0	0	0	0	0	63272
PCHAS_0604500		nucleosome assembly protein, putative	Plasmodium chabaudi chabaudi			19.172	16.942	16.4097	14.6435	17.643	17.0331	19.844	18.4783	18.2773	18.2151	17.0227	16.5591	17.3595	17.4387	18.5258	17.8434	1.66e-36	2.22e-38	1.04725	12	11	7	3	13	7	15	16	15	17	12	8	10	7	9	6	40304.6
PCHAS_0604600		ubiquitin-conjugating enzyme E2, putative	Plasmodium chabaudi chabaudi			NaN	15.7985	NaN	NaN	NaN	NaN	NaN	16.665	NaN	17.6498	NaN	NaN	NaN	13.2272	NaN	NaN	8.6e-05	1.53e-07	0.975534	0	1	0	0	0	0	0	1	0	1	0	0	0	1	0	0	16539
PCHAS_0605000		eukaryotic translation initiation factor 5A, putative	Plasmodium chabaudi chabaudi			17.9202	19.0298	16.4957	17.5514	17.0963	18.3376	18.6053	19.7569	17.3102	20.0264	15.1628	15.1023	14.9404	15.9362	NaN	NaN	8.26e-40	1.57e-41	1.05182	12	11	2	2	8	8	15	12	15	12	1	3	3	4	0	0	17553.8
PCHAS_0605800		conserved Plasmodium protein, unknown function	Plasmodium chabaudi chabaudi			NaN	NaN	NaN	NaN	NaN	NaN	10.4104	NaN	NaN	NaN	NaN	NaN	11.9857	NaN	13.2066	NaN	0.00800874	1.21e-05	0.920521	0	0	0	0	0	0	1	0	0	0	0	0	1	0	1	0	39544
PCHAS_0606000		zinc finger protein, putative	Plasmodium chabaudi chabaudi			13.8601	14.366	NaN	NaN	10.9847	NaN	13.8801	13.2775	14.6813	12.8618	11.0532	NaN	13.1784	11.0936	11.4641	NaN	1.7e-05	3.12e-08	0.979962	2	3	0	0	1	0	2	4	2	5	1	0	1	2	1	0	125857
PCHAS_0606100		tetratricopeptide repeat protein, putative	Plasmodium chabaudi chabaudi			18.3364	16.9097	17.6368	14.5904	17.7343	15.1079	17.6482	17.8962	16.2338	17.1277	17.5324	15.2297	16.6453	13.5926	16.8274	NaN	1.49e-51	1.04e-52	1.06658	28	22	7	7	13	8	38	26	31	25	13	7	6	6	4	0	38209
PCHAS_0606200		targeted glyoxalase II, putative	Plasmodium chabaudi chabaudi			NaN	NaN	NaN	NaN	NaN	14.2247	NaN	13.8028	NaN	14.6425	NaN	13.3894	NaN	11.7482	NaN	NaN	9.41e-06	1.74e-08	0.981309	0	0	0	0	0	1	0	1	0	1	0	1	0	1	0	0	38999.4
PCHAS_0606300		high mobility group protein B3, putative	Plasmodium chabaudi chabaudi			12.3752	13.0893	NaN	NaN	NaN	9.90737	12.544	13.4775	13.0047	14.5203	NaN	13.5318	14.3169	14.0411	14.906	15.3902	6.3e-10	1.35e-12	0.995995	2	6	0	0	0	1	1	6	2	6	0	3	2	3	1	3	250713
PCHAS_0606400		conserved protein, unknown function	Plasmodium chabaudi chabaudi			15.2107	18.1566	NaN	NaN	12.2296	14.1936	15.0678	15.2826	15.7373	16.867	NaN	18.9026	10.8698	17.1664	12.3248	16.7595	4.5e-27	2.48e-29	1.0327	8	2	0	0	3	1	8	2	8	4	0	1	3	1	3	2	136526
PCHAS_0606500		shewanella-like protein phosphatase 2, putative	Plasmodium chabaudi chabaudi			NaN	NaN	NaN	NaN	NaN	NaN	NaN	9.96188	NaN	NaN	NaN	9.09969	13.9885	11.9237	15.0597	12.7828	0.00179181	2.92e-06	0.957728	0	0	0	0	0	0	0	1	0	0	0	1	1	1	1	1	35130.2
PCHAS_0606600		eukaryotic translation initiation factor 3 subunit C, putative	Plasmodium chabaudi chabaudi			14.4648	17.5845	11.6919	13.2613	14.5332	15.8365	15.1162	18.7307	13.1667	18.8468	12.3879	14.1756	13.9531	16.8422	13.7174	16.3126	1.87e-43	5.19e-45	1.05663	21	24	2	4	11	11	32	28	31	32	4	5	23	15	15	10	108397
PCHAS_0607000		DNA-directed RNA polymerase III subunit RPC2, putative	Plasmodium chabaudi chabaudi			NaN	11.2914	NaN	NaN	NaN	NaN	NaN	12.3229	NaN	13.0738	NaN	10.3364	NaN	11.9765	NaN	12.1385	6.1e-05	1.1e-07	0.976591	0	2	0	0	0	0	0	2	0	3	0	1	0	3	0	1	160441
PCHAS_0607100		eukaryotic translation initiation factor 5, putative	Plasmodium chabaudi chabaudi			15.602	17.3033	NaN	NaN	12.5285	14.8858	16.6155	17.1457	15.487	16.5264	NaN	NaN	13.6414	14.8216	12.2387	NaN	1.22e-28	7.64e-31	1.0353	11	5	0	0	1	3	10	6	11	7	0	0	4	4	1	0	58034.2
PCHAS_0607200		conserved Plasmodium protein, unknown function	Plasmodium chabaudi chabaudi			15.1179	16.1729	NaN	NaN	NaN	NaN	15.9962	15.6976	15.7777	16.0324	14.5388	14.2891	11.4466	NaN	14.848	NaN	3.3e-15	8.75e-18	1.00916	5	2	0	0	0	0	5	2	5	2	4	1	1	0	2	0	79460
PCHAS_0607500		pre-rRNA-processing protein ESF1, putative	Plasmodium chabaudi chabaudi			12.6954	16.4588	NaN	17.7778	NaN	18.4837	NaN	12.8468	14.4801	14.8328	NaN	12.4127	12.9686	NaN	NaN	14.6945	1.96e-10	4.26e-13	0.997367	1	2	0	1	0	1	0	1	3	1	0	1	1	0	0	1	91414.1
PCHAS_0608400		conserved Plasmodium protein, unknown function	Plasmodium chabaudi chabaudi			NaN	NaN	NaN	NaN	NaN	NaN	NaN	NaN	12.0103	13.4334	NaN	NaN	NaN	11.9465	12.9764	13.93	3.35e-17	9.8e-20	1.01372	0	0	0	0	0	0	0	0	2	2	0	0	0	2	2	2	500021
PCHAS_0608700		amino acid transporter, putative	Plasmodium chabaudi chabaudi			NaN	NaN	NaN	NaN	NaN	NaN	NaN	NaN	NaN	NaN	NaN	NaN	NaN	NaN	12.4994	NaN	0.00846851	1.27e-05	0.917635	0	0	0	0	0	0	0	0	0	0	0	0	0	0	1	0	175496
PCHAS_0609100		zinc finger protein, putative	Plasmodium chabaudi chabaudi			NaN	NaN	NaN	NaN	NaN	NaN	NaN	NaN	NaN	NaN	NaN	NaN	13.6693	NaN	14.667	NaN	0.0054482	8.45e-06	0.94125	0	0	0	0	0	0	0	0	0	0	0	0	1	0	2	0	114960
PCHAS_0609200		protein phosphatase PPM11, putative	Plasmodium chabaudi chabaudi			14.8304	15.3604	10.1659	NaN	9.57102	9.20195	14.9599	15.7388	14.0061	15.6223	13.2217	15.6005	12.7372	13.0749	13.9751	15.387	3e-15	7.98e-18	1.00926	11	7	1	0	1	1	9	5	11	6	4	2	6	3	7	5	160377
PCHAS_0609500		telomere repeat-binding zinc finger protein, putative	Plasmodium chabaudi chabaudi			NaN	11.5926	NaN	NaN	NaN	NaN	NaN	NaN	NaN	12.592	NaN	NaN	NaN	11.9049	NaN	13.9192	0.00018201	3.18e-07	0.972872	0	1	0	0	0	0	0	0	0	1	0	0	0	1	0	1	162995
PCHAS_0609600		cytosolic iron-sulfur protein assembly protein 1, putative	Plasmodium chabaudi chabaudi			NaN	NaN	NaN	NaN	NaN	NaN	11.346	NaN	10.9704	11.7299	NaN	NaN	NaN	NaN	NaN	NaN	0.0102784	1.53e-05	0.911018	0	0	0	0	0	0	1	0	1	1	0	0	0	0	0	0	75417.4
PCHAS_0610100		ABC transporter B family member 7, putative	Plasmodium chabaudi chabaudi			NaN	NaN	NaN	NaN	NaN	NaN	NaN	NaN	NaN	NaN	NaN	NaN	12.6915	NaN	13.8604	NaN	0.000325442	5.61e-07	0.970321	0	0	0	0	0	0	0	0	0	0	0	0	2	0	2	0	90956.5
PCHAS_0610500		conserved Plasmodium protein, unknown function	Plasmodium chabaudi chabaudi			13.7282	NaN	NaN	NaN	NaN	NaN	14.5297	NaN	15.6536	NaN	NaN	NaN	NaN	NaN	NaN	NaN	1.19e-22	4.79e-25	1.02483	2	0	0	0	0	0	2	0	2	0	0	0	0	0	0	0	23725.9
PCHAS_0610900		conserved Plasmodium protein, unknown function	Plasmodium chabaudi chabaudi			12.8563	11.4002	NaN	NaN	NaN	NaN	13.2318	11.5851	13.3198	11.5466	12.2045	NaN	12.4059	12.4384	13.1116	12.9712	2.08e-05	3.81e-08	0.979474	4	2	0	0	0	0	3	1	4	1	3	0	2	1	3	1	133722
PCHAS_0611600		heat shock protein DNAJ homologue Pfj4, putative	Plasmodium chabaudi chabaudi			14.0814	NaN	NaN	NaN	13.15	NaN	16.8787	8.73835	16.4581	13.2798	NaN	NaN	14.7641	NaN	15.1934	NaN	1.72e-10	3.75e-13	0.997515	3	0	0	0	3	0	4	1	4	1	0	0	3	0	4	0	27858.9
PCHAS_0611800		lysine-specific histone demethylase 1, putative	Plasmodium chabaudi chabaudi			NaN	NaN	NaN	NaN	NaN	NaN	NaN	NaN	NaN	NaN	NaN	NaN	11.2082	NaN	13.1965	11.6759	0.00467884	7.32e-06	0.944777	0	0	0	0	0	0	0	0	0	0	0	0	2	0	3	1	306793
PCHAS_0611900		DNA replication licensing factor MCM5, putative	Plasmodium chabaudi chabaudi			16.2598	17.1323	12.5717	13.6446	12.9134	12.7931	17.1674	18.0736	16.0271	17.0156	14.58	15.7391	14.104	14.1089	14.4096	14.6167	1.69e-29	1.13e-31	1.03669	14	12	1	2	4	1	18	14	16	10	12	8	4	4	8	4	85547.9
PCHAS_0612000;PCHAS_1141200		polyubiquitin;ubiquitin-60S ribosomal protein L40, putative	Plasmodium chabaudi chabaudi			19.979	16.5124	16.7873	NaN	17.7166	13.5791	20.3535	16.6033	19.133	15.6216	18.7936	15.667	19.9729	14.6348	20.392	15.6258	2.26e-25	1.1e-27	1.02977	1	1	1	0	1	1	1	1	1	1	1	1	1	1	1	1	NaN
PCHAS_0612100		non-SERCA-type Ca2+ -transporting P-ATPase, putative	Plasmodium chabaudi chabaudi			18.3586	18.8885	20.3008	19.2206	18.1765	19.4673	18.1038	19.1306	16.3822	18.1248	17.6323	19.6547	17.4905	18.3486	18.7868	19.256	3.4e-37	4.95e-39	1.04822	7	4	1	2	19	9	21	13	14	9	15	12	51	39	56	54	163690
PCHAS_0612200		glutathione peroxidase-like thioredoxin peroxidase, putative	Plasmodium chabaudi chabaudi			15.045	15.3524	10.6859	NaN	15.1614	15.9773	16.134	16.874	15.0502	15.2975	13.0251	NaN	NaN	14.0913	NaN	NaN	4.15e-19	1.35e-21	1.01783	4	3	1	0	5	3	4	3	5	4	1	0	0	1	0	0	23370.1
PCHAS_0612300		peripheral plastid protein 1, putative	Plasmodium chabaudi chabaudi			18.9663	NaN	19.4701	14.1827	19.664	NaN	18.7916	NaN	17.39	NaN	NaN	NaN	16.5179	12.6288	16.9181	12.8435	8.74e-15	2.28e-17	1.00816	1	0	1	1	1	0	1	0	1	0	0	0	2	2	2	2	56908.7
PCHAS_0612500		eukaryotic translation initiation factor eIF2A, putative	Plasmodium chabaudi chabaudi			15.2415	16.7409	12.4134	12.5191	13.4839	14.0905	15.984	17.4556	15.8223	17.027	NaN	11.202	13.5326	14.9092	NaN	13.8048	5.66e-27	3.09e-29	1.03253	8	10	1	1	1	3	8	11	6	10	0	1	4	4	0	3	71375
PCHAS_0612600		HSP40, subfamily A, putative	Plasmodium chabaudi chabaudi			17.6904	13.5148	13.4962	13.1018	15.8437	13.5688	18.3663	14.1312	18.3732	13.8852	14.9876	14.9316	16.7957	14.6347	15.9686	15.229	1.87e-40	3.86e-42	1.05269	28	29	4	4	22	19	35	33	35	38	12	12	26	21	27	16	48338
PCHAS_0612700		trafficking protein particle complex subunit 5, putative	Plasmodium chabaudi chabaudi			16.3835	15.2455	NaN	NaN	13.7494	NaN	17.7573	16.0017	17.8762	16.1734	NaN	NaN	13.8335	NaN	NaN	NaN	3.71e-06	6.99e-09	0.983235	1	1	0	0	1	0	1	1	1	1	0	0	1	0	0	0	21469.8
PCHAS_0612800		succinyl-CoA ligase, putative	Plasmodium chabaudi chabaudi			14.8514	15.6972	14.8891	14.2634	17.3419	16.8808	17.0914	16.4999	17.4976	17.0149	20.17	18.9915	16.9521	16.4715	18.5239	19.738	7.45e-37	1.04e-38	1.04774	12	7	7	4	38	38	34	32	41	45	60	58	30	35	36	40	107527
PCHAS_0612900		conserved protein, unknown function	Plasmodium chabaudi chabaudi			NaN	NaN	NaN	NaN	NaN	NaN	NaN	NaN	NaN	11.0715	NaN	11.5554	NaN	12.4999	NaN	14.2681	0.000643951	1.08e-06	0.966412	0	0	0	0	0	0	0	0	0	1	0	1	0	1	0	1	68285.3
PCHAS_0613100		pantothenate kinase 2, putative	Plasmodium chabaudi chabaudi			13.6826	NaN	NaN	NaN	NaN	NaN	14.5255	NaN	14.5649	NaN	9.26943	NaN	NaN	NaN	NaN	NaN	2.92e-12	6.84e-15	1.00203	1	0	0	0	0	0	1	0	1	0	1	0	0	0	0	0	80471.4
PCHAS_0613300		ribonucleoside-diphosphate reductase large subunit, putative	Plasmodium chabaudi chabaudi			17.7312	16.5418	NaN	12.1807	13.8787	14.6121	17.7259	16.8219	16.2749	15.7395	11.1257	13.8873	13.1935	11.472	NaN	12.4604	1.48e-26	7.84e-29	1.03182	14	16	0	3	2	4	16	15	14	12	1	1	4	1	0	1	97227.8
PCHAS_0613500		N-acetyltransferase, GNAT family, putative	Plasmodium chabaudi chabaudi			11.929	14.1648	NaN	NaN	14.0457	15.2861	14.9075	15.2784	13.2516	13.3975	11.7171	14.5382	16.6502	17.704	17.2227	18.049	3.2e-24	1.44e-26	1.02772	3	1	0	0	4	1	7	3	4	3	1	1	11	7	11	7	60939.7
PCHAS_0613900		conserved Plasmodium protein, unknown function	Plasmodium chabaudi chabaudi			12.6683	NaN	NaN	NaN	NaN	NaN	NaN	NaN	11.7605	NaN	NaN	NaN	NaN	NaN	12.2246	NaN	1.44e-11	3.27e-14	1.0003	1	0	0	0	0	0	0	0	1	0	0	0	0	0	1	0	137469
PCHAS_0614000		conserved Plasmodium protein, unknown function	Plasmodium chabaudi chabaudi			12.271	15.0275	NaN	10.6132	NaN	12.0365	12.7777	14.0857	12.9501	14.4045	12.0929	14.1879	NaN	NaN	NaN	13.0964	4.16e-10	8.96e-13	0.996486	1	2	0	1	0	1	2	4	1	4	1	3	0	0	0	1	98653.8
PCHAS_0614200		mediator of RNA polymerase II transcription subunit 8, putative	Plasmodium chabaudi chabaudi			12.513	NaN	NaN	NaN	NaN	NaN	12.4669	NaN	13.9302	NaN	NaN	NaN	NaN	9.32585	NaN	NaN	2.67e-08	5.42e-11	0.991218	1	0	0	0	0	0	1	0	1	0	0	0	0	1	0	0	23459.5
PCHAS_0614900		DNA polymerase alpha catalytic subunit A, putative	Plasmodium chabaudi chabaudi			15.1581	17.4649	17.4097	17.5424	15.8302	17.3198	15.524	17.8033	13.0686	16.7912	13.747	17.6809	12.2588	17.1331	14.5011	16.8278	2.99e-24	1.34e-26	1.02778	8	9	1	2	1	3	8	9	9	8	3	3	2	2	1	3	197324
PCHAS_0615000		LITAF-like zinc finger protein, putative	Plasmodium chabaudi chabaudi			13.6898	18.0324	14.4107	19.8735	15.4519	18.8222	14.1901	17.7372	11.0198	18.1932	15.0217	17.9658	14.6611	16.2927	15.972	17.0311	2.65e-27	1.49e-29	1.03308	3	5	1	1	1	2	3	4	1	2	2	4	5	11	9	9	72414.7
PCHAS_0615200		conserved Plasmodium protein, unknown function	Plasmodium chabaudi chabaudi			NaN	15.9944	NaN	12.1714	NaN	14.4445	NaN	16.9068	NaN	17.1986	NaN	14.7739	NaN	13.7327	NaN	13.8346	7.55e-12	1.74e-14	1.001	0	4	0	2	0	2	0	4	0	5	0	1	0	2	0	3	42530.5
PCHAS_0615400		RNA-binding protein, putative	Plasmodium chabaudi chabaudi			11.5604	14.6496	NaN	NaN	NaN	NaN	NaN	13.9141	NaN	15.7654	NaN	13.9551	NaN	NaN	10.8335	NaN	2.28e-05	4.16e-08	0.97925	1	1	0	0	0	0	0	1	0	1	0	1	0	0	1	0	104116
PCHAS_0615600		PDCD2 domain-containing protein, putative	Plasmodium chabaudi chabaudi			12.4311	13.3543	NaN	NaN	11.709	NaN	13.7257	14.1989	13.4013	15.0808	NaN	NaN	NaN	9.97798	NaN	NaN	9e-07	1.73e-09	0.985835	4	1	0	0	1	0	3	1	4	1	0	0	0	1	0	0	56020.8
PCHAS_0615700		conserved protein, unknown function	Plasmodium chabaudi chabaudi			15.0935	15.8447	NaN	NaN	15.8285	15.3481	16.4444	15.009	15.884	15.2406	16.0861	15.8203	17.0543	16.0509	16.9193	15.9733	1.44e-35	1.73e-37	1.0459	5	3	0	0	6	2	7	3	7	3	7	3	6	3	7	3	55088.6
PCHAS_0615800		transcription initiation factor IIA subunit 1, putative	Plasmodium chabaudi chabaudi			16.2217	NaN	NaN	NaN	NaN	NaN	16.8514	NaN	16.6357	NaN	NaN	NaN	NaN	NaN	NaN	NaN	1.11e-21	4.2e-24	1.02299	1	0	0	0	0	0	1	0	2	0	0	0	0	0	0	0	20147.4
PCHAS_0616200		eukaryotic translation initiation factor 3 subunit I, putative	Plasmodium chabaudi chabaudi			12.7029	18.9442	NaN	15.1409	12.9229	16.6963	15.1981	19.5506	15.0433	19.9751	NaN	14.6626	15.7543	17.1973	11.9391	16.6542	3.27e-30	2.32e-32	1.03782	8	15	0	4	1	12	10	17	12	18	0	6	2	10	1	10	37167.9
PCHAS_0616400		conserved Plasmodium membrane protein, unknown function	Plasmodium chabaudi chabaudi			NaN	NaN	NaN	NaN	NaN	11.4977	NaN	12.2159	NaN	10.3229	NaN	11.9143	NaN	15.8131	11.9208	16.3973	7.65e-10	1.63e-12	0.995763	0	0	0	0	0	1	0	1	0	1	0	1	0	1	1	2	35036.5
PCHAS_0616500		conserved Plasmodium protein, unknown function	Plasmodium chabaudi chabaudi			12.2242	NaN	NaN	NaN	NaN	NaN	13.0173	NaN	13.3965	12.7716	NaN	NaN	NaN	NaN	NaN	NaN	1.63e-18	5.13e-21	1.01657	3	0	0	0	0	0	3	0	4	1	0	0	0	0	0	0	96672.8
PCHAS_0616800		queuine tRNA-ribosyltransferase, putative	Plasmodium chabaudi chabaudi			12.829	14.3809	NaN	NaN	NaN	NaN	13.0767	14.0781	12.4018	14.971	11.7427	NaN	NaN	17.4912	NaN	NaN	4.99e-07	9.73e-10	0.986828	2	1	0	0	0	0	3	1	3	1	1	0	0	1	0	0	75003.6
PCHAS_0616900		calcium-dependent protein kinase 4, putative	Plasmodium chabaudi chabaudi			15.3784	16.1992	NaN	NaN	11.1839	NaN	14.9102	16.915	14.2664	15.4239	NaN	NaN	12.4873	14.5098	NaN	16.03	5.5e-23	2.26e-25	1.02546	3	3	0	0	1	0	4	2	3	2	0	0	1	1	0	1	60491.5
PCHAS_0617100		serine--tRNA ligase, putative	Plasmodium chabaudi chabaudi			17.0765	17.9265	14.2406	14.7039	15.4833	16.5056	17.9283	18.4758	16.9923	18.953	13.9434	14.3999	14.0965	14.8556	12.7511	13.2239	3.82e-29	2.51e-31	1.03612	26	15	4	3	9	7	27	20	27	21	2	2	4	4	3	1	61721.8
PCHAS_0617300		thioredoxin-like protein	Plasmodium chabaudi chabaudi			NaN	NaN	NaN	NaN	NaN	NaN	NaN	NaN	10.3943	NaN	11.4021	NaN	14.5515	15.1255	15.5363	16.6468	3.95e-10	8.51e-13	0.996548	0	0	0	0	0	0	0	0	1	0	1	0	2	1	2	1	50746.6
PCHAS_0617800		prefoldin subunit 3, putative	Plasmodium chabaudi chabaudi			14.7501	14.4461	NaN	10.5514	14.7441	11.4545	15.9811	13.481	16.0807	15.098	NaN	10.1216	NaN	NaN	NaN	NaN	2e-20	6.97e-23	1.02052	2	2	0	1	1	1	3	2	3	4	0	1	0	0	0	0	22211.6
PCHAS_0618200		conserved protein, unknown function	Plasmodium chabaudi chabaudi			14.2055	12.8513	NaN	NaN	NaN	NaN	13.5917	14.0705	13.7684	14.7576	NaN	NaN	NaN	NaN	NaN	NaN	2.87e-11	6.45e-14	0.999537	1	1	0	0	0	0	3	1	5	1	0	0	0	0	0	0	21136.2
PCHAS_0618300		ATP synthase F0 subunit a-like protein, putative	Plasmodium chabaudi chabaudi			NaN	NaN	NaN	NaN	NaN	NaN	NaN	NaN	NaN	NaN	NaN	NaN	NaN	16.4859	NaN	17.3953	1.31e-13	3.25e-16	1.00533	0	0	0	0	0	0	0	0	0	0	0	0	0	2	0	3	20976.8
PCHAS_0618600		conserved Plasmodium protein, unknown function	Plasmodium chabaudi chabaudi			11.274	NaN	NaN	NaN	11.443	NaN	9.00038	NaN	NaN	15.3654	NaN	NaN	13.342	16.3315	14.4957	15.4846	8.99e-07	1.73e-09	0.985836	1	0	0	0	1	0	1	0	0	1	0	0	4	2	4	2	152438
PCHAS_0618800		60S ribosomal protein L11a, putative	Plasmodium chabaudi chabaudi			17.5721	19.9718	14.9806	16.2147	16.9343	17.5399	18.0305	20.1945	17.7525	20.7613	15.6355	16.9334	17.3851	18.9085	15.95	17.3263	9.04e-27	4.88e-29	1.03218	6	6	2	4	3	6	7	6	7	7	2	4	3	6	3	6	20252.6
PCHAS_0618900		40S ribosomal protein S10, putative	Plasmodium chabaudi chabaudi			17.756	14.8199	14.0003	NaN	15.8725	13.998	17.8012	15.7172	17.0687	15.6106	13.956	NaN	15.3189	15.2492	12.9997	NaN	2.04e-31	1.61e-33	1.03971	6	3	2	0	6	2	9	3	9	3	2	0	8	2	1	0	16613.4
PCHAS_0619100		conserved Plasmodium protein, unknown function	Plasmodium chabaudi chabaudi			NaN	12.3103	NaN	NaN	NaN	NaN	NaN	12.9651	13.1296	13.0512	NaN	NaN	NaN	11.3013	NaN	12.0249	0.000316301	5.45e-07	0.97046	0	3	0	0	0	0	0	4	1	4	0	0	0	2	0	1	325819
PCHAS_0619600		apoptosis-inducing factor, putative	Plasmodium chabaudi chabaudi			13.3316	14.5914	NaN	NaN	15.3679	15.9431	15.6953	15.0807	14.9502	16.3017	14.7874	14.128	14.1184	14.4276	12.9484	14.5031	2.21e-21	8.2e-24	1.0224	8	5	0	0	10	13	10	13	10	13	4	6	7	7	6	4	73751.2
PCHAS_0619700		conserved Plasmodium protein, unknown function	Plasmodium chabaudi chabaudi			NaN	NaN	NaN	NaN	NaN	NaN	NaN	NaN	NaN	NaN	NaN	NaN	NaN	12.6363	NaN	NaN	0.0325544	4.76e-05	0.877135	0	0	0	0	0	0	0	0	0	0	0	0	0	1	0	0	16408.2
PCHAS_0619900		phosphoinositide-binding protein, putative	Plasmodium chabaudi chabaudi			15.0069	15.8833	NaN	10.9743	17.2947	13.5921	15.7903	15.2036	15.5624	15.6293	15.8385	14.0969	15.7974	15.393	14.7603	16.9563	3.86e-20	1.33e-22	1.01994	15	9	0	1	1	1	13	8	16	15	3	3	21	22	26	19	229281
PCHAS_0620000		Ham1-like protein, putative	Plasmodium chabaudi chabaudi			15.4264	15.9133	NaN	NaN	NaN	NaN	16.0747	16.3338	16.5448	16.8031	NaN	NaN	NaN	NaN	NaN	NaN	1.4e-11	3.19e-14	1.00033	3	1	0	0	0	0	4	1	4	1	0	0	0	0	0	0	22402.8
PCHAS_0620300		conserved protein, unknown function	Plasmodium chabaudi chabaudi			10.454	17.1385	NaN	13.5512	14.2918	18.4151	13.3602	17.9156	11.3536	17.1857	NaN	16.6285	12.6733	17.5859	13.2525	17.9751	7.92e-25	3.71e-27	1.02881	1	2	0	1	3	4	2	5	1	4	0	3	1	4	2	4	27463.1
PCHAS_0620500		ATP-dependent DNA helicase DDX31, putative	Plasmodium chabaudi chabaudi			12.7576	12.5023	NaN	NaN	NaN	NaN	13.3435	13.2018	14.2918	14.7771	NaN	11.3477	13.2871	13.8728	13.9598	14.6852	9.47e-15	2.47e-17	1.00807	2	1	0	0	0	0	3	1	3	2	0	1	2	2	2	2	90704
PCHAS_0620600		rhoptry protein, putative	Plasmodium chabaudi chabaudi			15.2364	16.0104	12.9685	14.1519	NaN	14.3967	15.8732	16.6311	15.9879	16.8159	NaN	NaN	NaN	NaN	NaN	NaN	5.39e-34	5.57e-36	1.04361	4	4	1	1	0	1	8	6	10	7	0	0	0	0	0	0	26081.8
PCHAS_0620800		40S ribosomal protein S5, putative	Plasmodium chabaudi chabaudi			14.8857	18.1651	16.5054	14.4291	18.0125	15.9254	15.8322	18.3494	16.1503	18.8082	16.3859	14.7175	18.6967	16.3663	18.2147	15.2125	7.69e-48	3.55e-49	1.06213	12	18	4	3	7	10	10	16	17	16	4	5	9	10	5	8	21743.3
PCHAS_0620900		secreted ookinete protein, putative	Plasmodium chabaudi chabaudi			13.4779	14.2071	NaN	11.1164	15.3785	13.0438	16.7384	15.8663	15.3516	NaN	NaN	NaN	NaN	NaN	NaN	NaN	3.26e-20	1.12e-22	1.02009	4	2	0	1	1	1	5	3	1	0	0	0	0	0	0	0	54404.1
PCHAS_0621000		conserved Plasmodium protein, unknown function	Plasmodium chabaudi chabaudi			14.8377	NaN	NaN	NaN	NaN	NaN	15.1914	NaN	16.0469	NaN	NaN	NaN	NaN	NaN	NaN	NaN	1.78e-28	1.1e-30	1.03503	1	0	0	0	0	0	1	0	1	0	0	0	0	0	0	0	12103
PCHAS_0621300		protein pelota homolog, putative	Plasmodium chabaudi chabaudi			14.8035	12.8185	NaN	NaN	12.5128	10.6422	15.6831	13.5977	14.9994	13.1711	NaN	NaN	NaN	10.7569	NaN	NaN	1.59e-19	5.28e-22	1.01869	1	2	0	0	1	1	1	2	1	2	0	0	0	1	0	0	44582.5
PCHAS_0621400		rhoptry-associated leucine zipper-like protein 1, putative	Plasmodium chabaudi chabaudi			13.7446	NaN	NaN	NaN	NaN	NaN	NaN	NaN	NaN	NaN	NaN	NaN	11.5891	NaN	12.7349	NaN	0.00111486	1.85e-06	0.962203	1	0	0	0	0	0	0	0	0	0	0	0	1	0	1	0	60535.8
PCHAS_0621600		Obg-like ATPase 1, putative	Plasmodium chabaudi chabaudi			16.7778	17.7158	14.2863	14.1836	15.4649	16.0959	17.7113	18.7701	17.7919	18.9377	15.0992	13.8382	14.2787	14.3118	11.1486	NaN	1.37e-41	3.18e-43	1.0542	19	24	4	5	6	9	25	27	21	25	2	3	4	9	1	0	45237
PCHAS_0621700		pre-mRNA-splicing factor CWC15, putative	Plasmodium chabaudi chabaudi			14.1123	NaN	NaN	NaN	NaN	NaN	14.8265	NaN	14.3033	NaN	12.4879	NaN	NaN	NaN	NaN	NaN	1.8e-08	3.66e-11	0.991761	2	0	0	0	0	0	1	0	1	0	1	0	0	0	0	0	30779.7
PCHAS_0621800		U3 small nucleolar RNA-associated protein 7, putative	Plasmodium chabaudi chabaudi			13.4342	NaN	NaN	NaN	NaN	NaN	14.3207	NaN	15.4864	NaN	NaN	NaN	14.3234	NaN	13.754	NaN	1.14e-21	4.31e-24	1.02296	2	0	0	0	0	0	1	0	2	0	0	0	1	0	2	0	67702.5
PCHAS_0621900		conserved protein, unknown function	Plasmodium chabaudi chabaudi			NaN	NaN	NaN	NaN	NaN	NaN	NaN	NaN	NaN	NaN	NaN	NaN	13.6524	15.2133	14.6988	16.4279	9.34e-17	2.67e-19	1.01273	0	0	0	0	0	0	0	0	0	0	0	0	1	1	1	1	9186.78
PCHAS_0622200		tRNAHis guanylyltransferase, putative	Plasmodium chabaudi chabaudi			11.0266	NaN	NaN	NaN	NaN	NaN	10.7496	NaN	11.1426	NaN	NaN	NaN	NaN	NaN	NaN	NaN	0.0412016	6.02e-05	0.868992	1	0	0	0	0	0	1	0	2	0	0	0	0	0	0	0	38618.7
PCHAS_0622600		conserved Plasmodium protein, unknown function	Plasmodium chabaudi chabaudi			13.7305	NaN	NaN	NaN	NaN	NaN	NaN	NaN	15.2445	NaN	NaN	NaN	14.4103	NaN	14.6494	NaN	0.00476014	7.44e-06	0.944423	1	0	0	0	0	0	0	0	1	0	0	0	1	0	1	0	119074
PCHAS_0623100		RNA-binding protein, putative	Plasmodium chabaudi chabaudi			13.3809	14.6022	NaN	14.1947	NaN	15.9889	14.0946	14.6324	14.7784	15.4985	13.6194	15.3314	13.4492	12.9717	14.1821	14.4909	3.33e-25	1.61e-27	1.02947	7	6	0	1	0	1	8	10	11	13	5	8	4	5	6	10	133131
PCHAS_0623600		mitochondrial import inner membrane translocase subunit TIM14, putative	Plasmodium chabaudi chabaudi			NaN	NaN	NaN	NaN	NaN	NaN	NaN	NaN	NaN	NaN	NaN	NaN	NaN	NaN	12.4882	NaN	0.0137047	2.03e-05	0.903007	0	0	0	0	0	0	0	0	0	0	0	0	0	0	1	0	13051.3
PCHAS_0623900		bromodomain protein 6, putative	Plasmodium chabaudi chabaudi			18.9569	12.9523	20.4059	13.3916	20.8953	15.111	20.4414	14.0981	18.4173	13.3243	21.6074	14.455	17.7831	10.2699	18.296	13.8636	3.49e-28	2.1e-30	1.03455	2	3	1	2	1	1	1	1	2	1	1	1	2	1	2	2	370950
PCHAS_0624000		kelch domain-containing protein, putative	Plasmodium chabaudi chabaudi			11.4303	NaN	NaN	NaN	NaN	NaN	NaN	NaN	13.628	NaN	NaN	NaN	NaN	NaN	NaN	NaN	0.0214352	3.15e-05	0.890046	1	0	0	0	0	0	0	0	1	0	0	0	0	0	0	0	46855.1
PCHAS_0624400		mago nashi protein homologue, putative	Plasmodium chabaudi chabaudi			15.7628	NaN	NaN	NaN	13.0196	NaN	16.2079	NaN	16.0918	16.3754	NaN	NaN	NaN	NaN	NaN	NaN	3.95e-29	2.59e-31	1.03609	1	0	0	0	1	0	1	0	2	1	0	0	0	0	0	0	17587.3
PCHAS_0624500		conserved protein, unknown function	Plasmodium chabaudi chabaudi			13.9428	12.4713	NaN	NaN	NaN	NaN	15.4251	NaN	14.5654	14.1416	17.869	NaN	14.2774	12.876	13.4795	12.7446	3.71e-07	7.26e-10	0.987312	2	1	0	0	0	0	3	0	4	1	1	0	2	1	1	1	88483.5
PCHAS_0624800		tryptophan-rich protein	Plasmodium chabaudi chabaudi			18.7342	20.9056	19.5513	21.2126	18.199	18.0252	17.8024	19.7561	16.3954	19.0768	18.6887	20.9365	16.8633	19.9019	19.4706	22.3664	2.44e-44	7.42e-46	1.05777	31	30	22	21	28	25	26	23	23	20	29	28	23	24	39	36	82187
PCHAS_0625000		lysophospholipase, putative	Plasmodium chabaudi chabaudi			14.4181	13.5715	NaN	NaN	NaN	NaN	NaN	NaN	NaN	NaN	NaN	NaN	11.816	NaN	NaN	NaN	1.87e-08	3.82e-11	0.991703	2	2	0	0	0	0	0	0	0	0	0	0	1	0	0	0	86311.6
PCHAS_0625100		tryptophan-rich protein	Plasmodium chabaudi chabaudi			18.4841	18.2793	18.1456	17.402	14.6084	15.0981	14.4263	14.9547	15.2988	16.1575	15.0562	15.5145	16.7135	17.0831	18.2889	18.6665	1.99e-32	1.74e-34	1.04126	15	8	14	8	6	4	5	5	7	3	6	4	10	7	15	10	49639.2
PCHAS_0625200		fam-a protein	Plasmodium chabaudi chabaudi			15.4346	16.0771	15.0255	16.9299	13.5129	NaN	13.397	NaN	13.8556	14.56	13.9174	12.1595	15.2603	14.1167	18.6518	18.2162	5.27e-22	2.04e-24	1.02361	9	5	5	1	4	0	3	0	6	3	5	2	6	4	13	13	36704.5
PCHAS_0625300		fam-a protein	Plasmodium chabaudi chabaudi			15.0094	NaN	14.2564	NaN	11.5019	NaN	NaN	NaN	NaN	NaN	13.9814	NaN	NaN	NaN	11.6099	NaN	4.48e-11	9.99e-14	0.999042	4	0	2	0	1	0	0	0	0	0	2	0	0	0	1	0	66820.9
PCHAS_0625800	PCHAS_0625900	fam-a protein	Plasmodium chabaudi chabaudi			19.0418	18.6684	18.906	18.2442	18.2458	16.0777	17.3164	15.8489	17.2593	15.477	18.2593	17.0913	19.8386	17.6089	24.4534	22.3233	5.44e-60	9.66e-61	1.07606	14	12	12	10	9	7	9	6	7	7	10	8	11	15	28	40	34670.5
PCHAS_0626100		fam-a protein	Plasmodium chabaudi chabaudi			19.6594	19.7523	19.5386	19.904	15.8808	15.7185	15.4453	16.8628	15.8799	15.6696	14.9868	15.2031	15.4688	17.2559	16.2642	16.0235	3.98e-57	5.14e-58	1.07293	37	34	39	35	19	21	17	19	22	24	17	17	17	21	13	11	32367.6
PCHAS_0701200		fam-a protein	Plasmodium chabaudi chabaudi			13.9942	15.0349	13.3269	14.3869	NaN	11.9565	NaN	NaN	13.4161	NaN	13.6827	14.421	16.0347	16.2433	15.9722	15.7405	8.09e-15	2.11e-17	1.00824	2	2	1	1	0	1	0	0	1	0	1	1	5	4	3	4	33011.8
PCHAS_0701500		fam-a protein	Plasmodium chabaudi chabaudi			12.4395	13.8997	NaN	12.0718	NaN	NaN	NaN	NaN	NaN	NaN	NaN	NaN	NaN	12.2044	11.884	13.1894	4.5e-09	9.38e-12	0.993576	1	3	0	3	0	0	0	0	0	0	0	0	0	1	1	3	75053.1
PCHAS_0701900		fam-a protein	Plasmodium chabaudi chabaudi			15.8316	16.2564	15.8119	16.3399	14.3692	NaN	14.7111	NaN	14.0884	15.1381	17.654	16.6212	16.0269	14.6417	18.2113	16.6828	5.77e-29	3.71e-31	1.03583	10	7	8	8	1	0	1	0	2	6	11	10	5	7	17	14	30327.1
PCHAS_0702000		fam-a protein	Plasmodium chabaudi chabaudi			14.5083	NaN	14.6317	NaN	NaN	NaN	NaN	NaN	NaN	NaN	NaN	NaN	NaN	NaN	NaN	NaN	9.73e-10	2.07e-12	0.995474	2	0	2	0	0	0	0	0	0	0	0	0	0	0	0	0	30732.7
PCHAS_0702100		fam-a protein	Plasmodium chabaudi chabaudi			15.0219	15.8511	NaN	14.9124	15.808	16.5795	16.3094	16.9627	14.618	14.4113	15.5501	NaN	16.0661	16.3958	17.4724	17.7469	6.65e-17	1.91e-19	1.01306	1	2	0	1	2	2	1	1	1	1	1	0	1	1	3	2	36179.2
PCHAS_0702200		fam-a protein	Plasmodium chabaudi chabaudi			NaN	14.5574	NaN	NaN	NaN	NaN	NaN	NaN	NaN	NaN	NaN	NaN	NaN	NaN	NaN	NaN	0.0536573	7.81e-05	0.860052	0	1	0	0	0	0	0	0	0	0	0	0	0	0	0	0	37084.1
PCHAS_0702400		peroxisome assembly protein 22, putative	Plasmodium chabaudi chabaudi			NaN	NaN	NaN	NaN	NaN	NaN	NaN	NaN	13.9955	NaN	NaN	NaN	17.2222	13.9871	17.2967	15.0104	3.58e-14	9.05e-17	1.0067	0	0	0	0	0	0	0	0	1	0	0	0	1	1	2	1	24437.3
PCHAS_0702800		protein farnesyltransferase subunit beta, putative	Plasmodium chabaudi chabaudi			13.9204	NaN	NaN	NaN	NaN	NaN	14.0352	NaN	14.6274	NaN	NaN	NaN	NaN	NaN	NaN	NaN	0.00362804	5.74e-06	0.949177	1	0	0	0	0	0	1	0	1	0	0	0	0	0	0	0	104212
PCHAS_0703000		conserved Plasmodium protein, unknown function	Plasmodium chabaudi chabaudi			12.53	NaN	NaN	NaN	NaN	NaN	12.2169	12.1462	12.5851	12.1884	NaN	NaN	NaN	NaN	10.3534	NaN	0.0076644	1.16e-05	0.923656	2	0	0	0	0	0	2	1	3	1	0	0	0	0	1	0	120219
PCHAS_0704300		ribosome assembly protein 4, putative	Plasmodium chabaudi chabaudi			14.1519	13.3128	NaN	NaN	10.6025	NaN	14.5699	13.3533	15.1897	13.399	NaN	NaN	13.8553	13.3473	13.8605	11.792	3.86e-10	8.33e-13	0.996574	5	3	0	0	1	0	8	3	9	4	0	0	6	1	2	2	74034
PCHAS_0704800		dynamin-like protein, putative	Plasmodium chabaudi chabaudi			15.9823	18.4804	13.8693	14.8868	14.7162	17.0187	16.6737	19.4555	16.2704	19.0819	13.9116	16.0544	15.5883	18.3577	14.1294	17.0813	1.29e-47	5.73e-49	1.06186	26	34	5	12	19	28	34	48	26	45	7	8	19	34	14	22	93019.2
PCHAS_0705100		coatomer subunit gamma, putative	Plasmodium chabaudi chabaudi			16.1003	17.2655	12.913	13.7472	13.7976	15.0307	16.6129	17.314	17.0304	17.5441	14.7932	15.2133	14.0738	14.6866	14.7939	15.2974	3.98e-28	2.38e-30	1.03445	14	18	2	1	6	6	22	18	22	20	10	6	4	9	7	9	115411
PCHAS_0705300		ras-related protein Rab-6, putative	Plasmodium chabaudi chabaudi			16.4118	17.4563	NaN	NaN	15.5879	16.5565	17.5235	17.244	16.0114	18.0084	16.2277	16.3539	18.236	17.5823	18.6626	19.2992	4.75e-36	6.04e-38	1.0466	7	2	0	0	6	3	7	4	10	3	5	2	10	3	12	3	23607.7
PCHAS_0705600		transcription initiation factor IIF subunit beta, putative	Plasmodium chabaudi chabaudi			13.8881	NaN	NaN	NaN	NaN	NaN	14.1286	13.9562	14.5909	14.3998	14.3577	14.4361	13.0785	NaN	11.3098	NaN	1.24e-11	2.82e-14	1.00047	2	0	0	0	0	0	3	2	2	1	4	3	2	0	2	0	35695.3
PCHAS_0705700		SUMO-activating enzyme subunit 1, putative	Plasmodium chabaudi chabaudi			14.8935	15.6409	12.9123	NaN	11.6506	NaN	16.1901	16.1353	16.1233	16.7894	13.6187	NaN	14.0956	16.9248	10.9848	NaN	5.03e-19	1.62e-21	1.01765	9	4	1	0	1	0	11	7	9	8	2	0	1	2	1	0	42605.8
PCHAS_0706200		40S ribosomal protein S21, putative	Plasmodium chabaudi chabaudi			NaN	11.4168	NaN	NaN	NaN	13.0344	12.7563	15.9102	13.2109	16.9847	NaN	13.2866	NaN	14.8586	NaN	15.4703	2.82e-10	6.12e-13	0.996941	0	1	0	0	0	1	1	2	1	5	0	1	0	1	0	1	9204.54
PCHAS_0706300		ATP-dependent (S)-NAD(P)H-hydrate dehydratase, putative	Plasmodium chabaudi chabaudi			14.4407	13.2917	NaN	NaN	NaN	NaN	14.2101	14.8631	13.7282	14.3507	NaN	NaN	NaN	NaN	NaN	NaN	2.73e-06	5.16e-09	0.98383	2	4	0	0	0	0	2	3	2	4	0	0	0	0	0	0	41510.3
PCHAS_0706400		oocyst capsule protein Cap93, putative	Plasmodium chabaudi chabaudi			NaN	NaN	NaN	NaN	NaN	NaN	NaN	NaN	NaN	NaN	NaN	NaN	NaN	12.9154	12.4271	14.8051	0.000392291	6.72e-07	0.969369	0	0	0	0	0	0	0	0	0	0	0	0	0	1	1	1	93349.8
PCHAS_0706800		translation initiation factor eIF-1A, putative	Plasmodium chabaudi chabaudi			16.8851	14.4565	14.3624	NaN	14.9173	14.4088	17.419	14.5922	17.8654	15.604	13.8254	NaN	14.4383	NaN	NaN	NaN	1.72e-26	9.08e-29	1.03171	7	3	1	0	5	2	8	4	8	4	1	0	2	0	0	0	17777.7
PCHAS_0706900		DNA-directed RNA polymerases I and III subunit RPAC1, putative	Plasmodium chabaudi chabaudi			14.1826	14.4943	NaN	NaN	NaN	NaN	14.6149	13.9679	15.9653	12.8962	14.1658	14.229	12.9909	NaN	14.3438	13.5169	1.3e-12	3.09e-15	1.0029	2	1	0	0	0	0	2	1	1	4	1	1	2	0	1	1	38815.8
PCHAS_0707000		DnaJ protein, putative	Plasmodium chabaudi chabaudi			15.1136	13.8326	NaN	NaN	14.4349	13.0459	16.329	14.4159	14.5997	13.1321	13.8067	NaN	17.8584	16.0243	18.7969	16.976	6.32e-20	2.14e-22	1.01951	3	1	0	0	2	1	2	1	4	3	3	0	7	2	8	2	38723.4
PCHAS_0707200		alpha/beta hydrolase, putative	Plasmodium chabaudi chabaudi			NaN	NaN	NaN	NaN	NaN	13.5168	NaN	12.9674	NaN	13.1017	NaN	12.4845	NaN	NaN	NaN	NaN	0.00252578	4.05e-06	0.953965	0	0	0	0	0	1	0	1	0	1	0	1	0	0	0	0	40283.2
PCHAS_0707400		ATP synthase-associated protein, putative	Plasmodium chabaudi chabaudi			NaN	NaN	NaN	NaN	NaN	NaN	10.8381	NaN	NaN	NaN	11.5346	NaN	15.0307	13.4409	15.7716	15.1132	1.16e-12	2.77e-15	1.00302	0	0	0	0	0	0	1	0	0	0	1	0	10	8	10	9	32398.2
PCHAS_0707500		methyltransferase, putative	Plasmodium chabaudi chabaudi			14.6107	16.1115	NaN	12.6383	NaN	13.7798	14.159	16.3588	14.2396	17.2148	NaN	NaN	15.1348	13.349	NaN	16.5558	1.56e-17	4.66e-20	1.01445	8	6	0	2	0	2	10	11	8	10	0	0	1	3	0	1	61865.1
PCHAS_0707600		60S ribosomal protein L35ae, putative	Plasmodium chabaudi chabaudi			16.9467	17.8703	NaN	13.62	15.344	17.4451	15.4956	19.9834	16.0705	20.4816	NaN	15.1059	15.9538	18.3547	15.357	18.7771	1.04e-39	1.97e-41	1.05169	6	8	0	6	3	9	10	11	10	11	0	6	7	12	4	10	16496.2
PCHAS_0707700		60S ribosomal protein L28, putative	Plasmodium chabaudi chabaudi			15.7836	19.3513	14.8285	16.0405	14.01	17.6105	15.8612	19.9884	16.0467	20.4165	15.6841	14.1642	17.1151	18.9803	16.27	17.4452	7.7e-42	1.82e-43	1.05453	14	5	2	1	9	4	14	8	16	8	2	2	10	5	8	4	14451
PCHAS_0707800		coproporphyrinogen-III oxidase, putative	Plasmodium chabaudi chabaudi			13.451	13.1047	NaN	NaN	NaN	NaN	13.9206	12.9402	14.9573	13.5294	NaN	NaN	13.7805	13.8951	13.7079	13.189	1.63e-17	4.85e-20	1.01441	2	1	0	0	0	0	2	2	1	2	0	0	3	2	2	1	56011.3
PCHAS_0707900		conserved Plasmodium protein, unknown function	Plasmodium chabaudi chabaudi			NaN	NaN	NaN	NaN	NaN	NaN	NaN	NaN	9.53139	NaN	NaN	NaN	12.6696	12.0602	12.9466	11.7796	0.00243956	3.92e-06	0.954372	0	0	0	0	0	0	0	0	1	0	0	0	1	2	1	1	174160
PCHAS_0708100		conserved Plasmodium protein, unknown function	Plasmodium chabaudi chabaudi			14.4989	11.8204	NaN	NaN	12.2735	NaN	14.3143	10.9607	15.3227	12.313	10.837	9.14459	14.6353	10.9548	14.7058	NaN	1.18e-11	2.69e-14	1.00052	11	1	0	0	1	0	7	1	15	1	1	1	9	1	8	0	265148
PCHAS_0708500		OTU domain-containing protein, putative	Plasmodium chabaudi chabaudi			11.7656	12.7652	NaN	NaN	NaN	11.7537	13.9818	14.5519	14.0041	14.9292	NaN	NaN	NaN	NaN	NaN	NaN	4.8e-09	9.98e-12	0.993494	1	1	0	0	0	1	1	1	1	1	0	0	0	0	0	0	36862.4
PCHAS_0709000		conserved protein, unknown function	Plasmodium chabaudi chabaudi			NaN	NaN	NaN	NaN	NaN	NaN	NaN	NaN	11.6572	NaN	NaN	NaN	NaN	NaN	13.782	15.632	6.96e-06	1.3e-08	0.981955	0	0	0	0	0	0	0	0	1	0	0	0	0	0	1	2	108050
PCHAS_0709100		ATP synthase-associated protein, putative	Plasmodium chabaudi chabaudi			NaN	NaN	NaN	NaN	NaN	NaN	NaN	NaN	NaN	NaN	NaN	NaN	13.2745	NaN	15.0984	NaN	0.00685153	1.05e-05	0.932384	0	0	0	0	0	0	0	0	0	0	0	0	1	0	1	0	13301.6
PCHAS_0709500		conserved Plasmodium protein, unknown function	Plasmodium chabaudi chabaudi			13.2101	NaN	NaN	NaN	NaN	NaN	13.2342	NaN	12.6989	NaN	NaN	NaN	NaN	NaN	12.9112	NaN	0.000320113	5.52e-07	0.970402	1	0	0	0	0	0	1	0	1	0	0	0	0	0	1	0	80658.9
PCHAS_0709700		conserved Plasmodium protein, unknown function	Plasmodium chabaudi chabaudi			17.373	21.9185	16.5644	22.1852	18.2801	22.3719	19.3618	21.9124	17.7394	21.0572	18.3782	22.6036	17.6211	20.3669	16.8962	20.9282	7.36e-36	9.09e-38	1.04632	2	1	2	1	2	1	1	1	1	1	2	1	2	1	2	1	162830
PCHAS_0710100		conserved Plasmodium protein, unknown function	Plasmodium chabaudi chabaudi			13.3894	15.107	NaN	NaN	NaN	NaN	14.406	16.2123	12.7775	14.8062	NaN	NaN	12.1127	13.2844	NaN	NaN	2.1e-07	4.14e-10	0.98821	4	5	0	0	0	0	5	5	3	5	0	0	1	1	0	0	40105
PCHAS_0710400		ER membrane protein complex subunit 8, putative	Plasmodium chabaudi chabaudi			10.5113	12.4735	NaN	NaN	NaN	NaN	10.9455	13.6937	NaN	12.3416	NaN	NaN	12.8463	15.0675	14.3954	16.2252	1.74e-07	3.45e-10	0.988497	1	2	0	0	0	0	1	1	0	1	0	0	1	3	1	4	22604.8
PCHAS_0710500		conserved Plasmodium protein, unknown function	Plasmodium chabaudi chabaudi			18.3813	14.0932	18.8591	14.6816	19.2543	15.4309	18.6705	13.5168	17.9646	13.71	19.2402	14.6278	17.2539	11.5745	17.9753	NaN	1.27e-20	4.49e-23	1.02091	1	1	1	1	1	1	1	3	1	1	1	1	1	1	1	0	240349
PCHAS_0710600		adrenodoxin reductase, putative	Plasmodium chabaudi chabaudi			NaN	NaN	NaN	NaN	NaN	NaN	10.9546	NaN	NaN	NaN	NaN	NaN	NaN	NaN	NaN	NaN	0.0495216	7.22e-05	0.862694	0	0	0	0	0	0	1	0	0	0	0	0	0	0	0	0	59156.5
PCHAS_0710900		AP2 domain transcription factor, putative	Plasmodium chabaudi chabaudi			11.7985	NaN	NaN	NaN	NaN	NaN	12.7671	NaN	13.0642	NaN	13.8739	NaN	12.9116	NaN	13.4638	NaN	2.8e-07	5.5e-10	0.987757	2	0	0	0	0	0	1	0	4	0	4	0	5	0	7	0	243240
PCHAS_0711000		VPS9 domain-containing protein, putative	Plasmodium chabaudi chabaudi			10.1201	NaN	NaN	NaN	NaN	NaN	11.197	NaN	11.3584	NaN	NaN	NaN	NaN	NaN	NaN	NaN	0.000181348	3.17e-07	0.972886	1	0	0	0	0	0	2	0	1	0	0	0	0	0	0	0	44094.1
PCHAS_0711200		WD repeat-containing protein, putative	Plasmodium chabaudi chabaudi			12.6871	13.196	NaN	NaN	NaN	NaN	12.5238	NaN	12.7982	13.1942	10.5867	NaN	NaN	NaN	12.8685	15.3806	0.000435142	7.43e-07	0.968807	1	1	0	0	0	0	1	0	2	1	1	0	0	0	1	2	185833
PCHAS_0711300		protein KIC5, putative	Plasmodium chabaudi chabaudi			12.7785	13.8809	NaN	NaN	NaN	NaN	12.3635	NaN	13.3141	18.0586	NaN	NaN	12.9457	NaN	13.515	NaN	7.23e-06	1.34e-08	0.981877	3	1	0	0	0	0	2	0	2	1	0	0	2	0	3	0	202388
PCHAS_0711400		beta-catenin-like protein 1, putative	Plasmodium chabaudi chabaudi			13.7395	NaN	NaN	NaN	NaN	NaN	15.3691	13.7272	15.5956	12.3359	NaN	NaN	NaN	NaN	NaN	NaN	4.17e-17	1.22e-19	1.01351	2	0	0	0	0	0	2	1	2	1	0	0	0	0	0	0	61018.4
PCHAS_0711500		protein phosphatase PPM2, putative	Plasmodium chabaudi chabaudi			16.8607	17.5276	12.3966	15.5933	13.4628	15.2921	16.4614	16.4525	16.6511	16.681	13.9174	16.572	14.421	15.1667	14.0364	14.4936	1.99e-36	2.64e-38	1.04713	28	8	6	2	11	4	34	11	41	9	17	3	10	4	6	3	89442
PCHAS_0712600		UVB-resistance protein UVR8 homologue, putative	Plasmodium chabaudi chabaudi			NaN	NaN	NaN	NaN	13.1575	15.177	14.5688	NaN	17.0692	NaN	NaN	NaN	13.3449	13.8901	12.581	14.0991	7.27e-06	1.35e-08	0.981865	0	0	0	0	1	1	1	0	1	0	0	0	1	2	1	2	47901.2
PCHAS_0712700		CLPTM1 domain-containing protein, putative	Plasmodium chabaudi chabaudi			NaN	14.1778	NaN	NaN	NaN	13.5882	NaN	14.2461	NaN	13.2094	NaN	15.5333	NaN	15.5649	NaN	16.8266	2.67e-27	1.5e-29	1.03308	0	1	0	0	0	1	0	2	0	1	0	1	0	7	0	7	76813.9
PCHAS_0713100		DnaJ protein, putative	Plasmodium chabaudi chabaudi			11.3253	NaN	NaN	NaN	NaN	NaN	12.085	NaN	NaN	12.9376	NaN	NaN	14.2574	13.7959	14.1903	14.5965	8.39e-08	1.67e-10	0.989593	1	0	0	0	0	0	1	0	0	1	0	0	3	3	3	4	43837.2
PCHAS_0713400		casein kinase 1, putative	Plasmodium chabaudi chabaudi			17.6854	17.3174	13.121	12.2149	15.6597	15.5178	18.6112	18.0941	17.9765	17.9845	14.1084	13.3316	16.3956	15.4394	18.5139	13.8949	2.05e-28	1.26e-30	1.03493	14	19	1	2	6	11	14	21	12	22	3	1	7	9	6	3	37672.6
PCHAS_0713500		signal recognition particle subunit SRP72, putative	Plasmodium chabaudi chabaudi			14.2395	16.1477	NaN	15.4693	13.3036	14.7787	15.9499	15.1105	16.0284	15.8297	12.3567	15.4113	14.3404	15.4176	12.9174	14.9758	7.03e-40	1.35e-41	1.05192	9	8	0	2	6	3	13	8	14	7	2	2	6	2	5	2	95673.2
PCHAS_0713600		tudor staphylococcal nuclease, putative	Plasmodium chabaudi chabaudi			15.9301	15.7441	12.3237	13.7593	13.793	13.8658	16.6221	16.3272	16.0108	16.1982	14.5665	14.522	13.8416	13.6687	13.468	12.9672	1.93e-34	2.07e-36	1.04427	37	30	5	6	20	14	40	37	43	40	4	8	11	23	6	11	117130
PCHAS_0714000		3-oxo-5-alpha-steroid 4-dehydrogenase, putative	Plasmodium chabaudi chabaudi			13.592	11.3936	NaN	NaN	12.5979	12.8595	13.9065	13.6749	13.8512	13.226	14.4315	13.6749	16.9425	15.0255	17.9619	15.3405	5.59e-23	2.29e-25	1.02545	3	1	0	0	2	1	5	4	2	1	2	1	7	9	8	12	35197.7
PCHAS_0714500		ATP synthase-associated protein, putative	Plasmodium chabaudi chabaudi			NaN	NaN	NaN	NaN	NaN	NaN	NaN	NaN	NaN	NaN	NaN	NaN	15.8958	17.8709	16.1597	18.2188	8.64e-11	1.91e-13	0.998301	0	0	0	0	0	0	0	0	0	0	0	0	1	1	1	1	14336.8
PCHAS_0715000		conserved Plasmodium protein, unknown function	Plasmodium chabaudi chabaudi			13.6844	NaN	14.7299	NaN	14.6514	12.7933	13.8508	NaN	12.509	10.4471	14.5254	NaN	12.9089	NaN	11.0085	NaN	3.8e-10	8.2e-13	0.996594	2	0	1	0	1	1	2	0	5	1	1	0	2	0	1	0	115470
PCHAS_0715300		Fe-S cluster assembly protein DRE2, putative	Plasmodium chabaudi chabaudi			14.1703	NaN	NaN	NaN	NaN	NaN	14.3669	13.4497	12.3096	11.9349	NaN	NaN	12.4215	NaN	11.7601	NaN	6.33e-08	1.27e-10	0.990003	2	0	0	0	0	0	2	1	1	1	0	0	1	0	1	0	28867.7
PCHAS_0715500		nucleoside transporter 2, putative	Plasmodium chabaudi chabaudi			NaN	NaN	NaN	NaN	11.4341	NaN	11.9545	NaN	10.2329	NaN	11.6902	NaN	13.7963	NaN	14.5706	11.4234	0.000755209	1.27e-06	0.965299	0	0	0	0	1	0	1	0	1	0	2	0	4	0	4	1	59221.6
PCHAS_0715700		conserved Plasmodium protein, unknown function	Plasmodium chabaudi chabaudi			14.0601	12.3177	NaN	NaN	NaN	NaN	15.5664	14.6777	14.3109	14.8216	NaN	NaN	11.816	NaN	12.5089	NaN	1.53e-19	5.07e-22	1.01873	8	1	0	0	0	0	6	4	8	2	0	0	1	0	2	0	131547
PCHAS_0716000		dicarboxylate/tricarboxylate carrier, putative	Plasmodium chabaudi chabaudi			NaN	NaN	NaN	NaN	NaN	NaN	NaN	10.0864	NaN	NaN	NaN	11.017	15.0985	15.5606	16.1058	17.6503	1.83e-22	7.28e-25	1.02448	0	0	0	0	0	0	0	1	0	0	0	1	10	5	11	7	35532.6
PCHAS_0716100		DnaJ protein, putative	Plasmodium chabaudi chabaudi			14.2617	13.9711	NaN	NaN	13.2255	13.6811	14.3154	14.3983	13.788	13.3769	13.8785	14.075	16.845	17.4003	17.4269	19.6738	7.58e-32	6.25e-34	1.04037	10	6	0	0	5	2	10	5	6	2	8	3	19	16	19	18	74402
PCHAS_0716600		histone acetyltransferase GCN5, putative	Plasmodium chabaudi chabaudi			15.107	14.5902	NaN	NaN	12.2468	NaN	15.1878	14.7119	15.6191	15.2186	14.4707	14.4508	14.6183	13.4178	16.5536	15.711	1.03e-12	2.46e-15	1.00315	7	1	0	0	1	0	7	3	8	3	4	2	4	1	8	4	138344
PCHAS_0716700		RNA-binding protein, putative	Plasmodium chabaudi chabaudi			16.8647	16.4534	12.5115	NaN	14.9759	15.0583	16.0015	16.1	17.6545	18.3969	14.4738	14.2106	14.7828	15.0461	14.5108	14.543	5.92e-35	6.66e-37	1.04502	9	4	2	0	9	2	9	4	13	5	5	1	5	2	5	2	32897
PCHAS_0716800		RWD domain-containing protein, putative	Plasmodium chabaudi chabaudi			15.8896	12.6496	NaN	NaN	13.5719	NaN	16.5994	NaN	15.6048	14.0391	NaN	NaN	NaN	NaN	NaN	NaN	5.19e-12	1.2e-14	1.00141	1	1	0	0	2	0	2	0	3	1	0	0	0	0	0	0	27056.9
PCHAS_0716900		serine/threonine protein kinase VPS15, putative	Plasmodium chabaudi chabaudi			NaN	11.8978	NaN	NaN	12.8188	16.8	12.1387	14.5054	9.55408	14.1601	10.4219	16.9972	NaN	13.4503	NaN	14.6194	0.00217434	3.51e-06	0.955673	0	1	0	0	1	1	1	2	1	2	1	1	0	2	0	1	148571
PCHAS_0717100		U5 small nuclear ribonucleoprotein 40 kDa protein, putative	Plasmodium chabaudi chabaudi			14.0094	16.1062	NaN	NaN	NaN	NaN	14.7757	17.6166	15.1877	17.4879	15.2065	19.3735	NaN	NaN	14.3875	17.5232	8.8e-13	2.11e-15	1.00332	5	1	0	0	0	0	5	1	5	2	4	1	0	0	3	1	36729.2
PCHAS_0717300		protein transport protein SEC23, putative	Plasmodium chabaudi chabaudi			16.7743	17.8729	14.6925	15.2975	15.0343	15.7324	18.2862	17.8507	17.5199	18.3822	15.7215	13.8573	15.7625	15.4687	14.7589	14.364	7.95e-34	8.1e-36	1.04336	18	20	3	8	8	12	18	22	16	20	2	2	11	15	3	4	86252.5
PCHAS_0717750		quinone oxidoreductase, putative	Plasmodium chabaudi chabaudi			NaN	NaN	NaN	NaN	NaN	NaN	12.1182	NaN	NaN	NaN	NaN	NaN	NaN	NaN	NaN	NaN	0.00140485	2.31e-06	0.960116	0	0	0	0	0	0	1	0	0	0	0	0	0	0	0	0	44604.3
PCHAS_0717800		mediator of RNA polymerase II transcription subunit 7, putative	Plasmodium chabaudi chabaudi			14.1692	NaN	NaN	NaN	NaN	NaN	14.7466	NaN	14.8816	10.5917	14.9768	NaN	12.0127	NaN	NaN	NaN	2.32e-18	7.22e-21	1.01625	1	0	0	0	0	0	1	0	1	1	1	0	1	0	0	0	31519.6
PCHAS_0717900		ribosomal protein L4, mitochondrial, putative	Plasmodium chabaudi chabaudi			NaN	NaN	NaN	NaN	NaN	NaN	NaN	NaN	NaN	NaN	NaN	NaN	13.9098	12.3737	13.7599	13.3077	0.0248581	3.65e-05	0.885674	0	0	0	0	0	0	0	0	0	0	0	0	1	1	1	1	70552
PCHAS_0718200		60S ribosomal protein L22, putative	Plasmodium chabaudi chabaudi			17.5965	15.6976	14.1687	12.6084	15.5618	14.1774	18.0011	16.7096	19.8472	14.6846	NaN	11.2291	16.9078	16.9335	15.3747	15.0721	3.21e-40	6.4e-42	1.05238	5	6	2	2	4	2	5	5	4	7	0	1	5	3	4	3	16012.1
PCHAS_0718300		polyribonucleotide 5'-hydroxyl-kinase Clp1, putative	Plasmodium chabaudi chabaudi			12.6725	11.2036	NaN	NaN	NaN	NaN	12.8851	NaN	13.8026	10.4455	13.0325	NaN	NaN	NaN	12.6834	13.1327	0.0012956	2.14e-06	0.960867	2	1	0	0	0	0	2	0	3	1	2	0	0	0	1	1	68198.9
PCHAS_0718500		conserved Plasmodium protein, unknown function	Plasmodium chabaudi chabaudi			12.5633	13.6647	NaN	NaN	14.1301	15.0579	13.3442	14.3467	11.748	12.2057	NaN	11.3006	13.6685	15.066	NaN	NaN	9e-08	1.79e-10	0.98949	3	2	0	0	5	3	5	4	1	2	0	1	6	4	0	0	12311
PCHAS_0718900		conserved Plasmodium protein, unknown function	Plasmodium chabaudi chabaudi			NaN	8.42103	NaN	NaN	NaN	NaN	11.7796	12.0233	NaN	11.3772	NaN	NaN	14.562	14.3968	14.2385	16.8618	1.82e-14	4.67e-17	1.0074	0	1	0	0	0	0	1	2	0	1	0	0	4	5	3	2	59954.3
PCHAS_0719200		2-oxoglutarate dehydrogenase E1 component, putative	Plasmodium chabaudi chabaudi			20.7605	16.7539	22.2623	18.0047	21.0108	16.7096	20.925	16.808	19.0589	16.3603	19.6681	17.1982	18.3372	16.4523	19.0135	16.8924	1.46e-46	5.6e-48	1.06056	2	3	1	1	2	2	2	4	9	6	10	8	7	6	10	7	120539
PCHAS_0719400		protein transport protein YIF1, putative	Plasmodium chabaudi chabaudi			NaN	NaN	NaN	NaN	NaN	NaN	NaN	NaN	NaN	NaN	NaN	NaN	12.2365	NaN	NaN	NaN	0.028974	4.25e-05	0.880946	0	0	0	0	0	0	0	0	0	0	0	0	1	0	0	0	86224.7
PCHAS_0719500		conserved Plasmodium protein, unknown function	Plasmodium chabaudi chabaudi			NaN	NaN	NaN	NaN	NaN	NaN	NaN	NaN	NaN	NaN	NaN	NaN	NaN	NaN	NaN	14.9133	0.0326037	4.77e-05	0.877084	0	0	0	0	0	0	0	0	0	0	0	0	0	0	0	1	57136
PCHAS_0719700		phosphatidylglycerophosphate synthase, putative	Plasmodium chabaudi chabaudi			13.0051	12.9929	NaN	NaN	NaN	13.7865	14.1846	14.1605	13.1491	14.561	12.2652	13.6822	14.4958	16.1047	15.9431	17.8131	5.56e-14	1.39e-16	1.00623	1	3	0	0	0	2	2	9	4	7	1	3	4	8	3	9	73142.5
PCHAS_0720000		U6 snRNA-associated Sm-like protein LSm3, putative	Plasmodium chabaudi chabaudi			NaN	NaN	NaN	NaN	NaN	NaN	12.8893	NaN	14.8019	NaN	13.4276	NaN	NaN	NaN	NaN	NaN	6.73e-05	1.21e-07	0.976298	0	0	0	0	0	0	1	0	1	0	1	0	0	0	0	0	10479.1
PCHAS_0720300		conserved protein, unknown function	Plasmodium chabaudi chabaudi			14.8195	12.3966	NaN	NaN	15.9105	14.9871	15.8708	14.4131	14.4802	13.751	16.4134	14.9331	16.9905	17.4125	17.7687	17.2832	1.74e-27	9.9e-30	1.03339	4	2	0	0	12	4	12	3	8	2	7	2	19	7	22	8	39596.1
PCHAS_0720900		conserved Plasmodium protein, unknown function	Plasmodium chabaudi chabaudi			12.729	NaN	NaN	NaN	NaN	NaN	13.2496	NaN	13.8297	11.9373	NaN	NaN	NaN	NaN	13.9388	NaN	0.00128706	2.12e-06	0.960927	2	0	0	0	0	0	1	0	2	1	0	0	0	0	1	0	142664
PCHAS_0721000		heat shock protein 70, putative	Plasmodium chabaudi chabaudi			20.8816	20.4907	18.3151	15.5997	19.5757	18.1374	20.7448	21.488	20.0752	21.6982	18.1838	19.1089	18.8809	19.5905	18.4314	19.237	1.99e-60	3.63e-61	1.07653	76	48	31	19	53	31	87	56	87	54	63	38	63	35	60	29	73927
PCHAS_0721100		U3 small nucleolar ribonucleoprotein protein IMP4, putative	Plasmodium chabaudi chabaudi			13.6705	NaN	NaN	NaN	NaN	NaN	13.6905	NaN	13.9702	NaN	14.0292	NaN	13.9276	NaN	13.9628	NaN	2.25e-05	4.1e-08	0.979288	1	0	0	0	0	0	1	0	1	0	1	0	1	0	1	0	41215.1
PCHAS_0721200		DNA helicase, putative	Plasmodium chabaudi chabaudi			15.641	14.3963	NaN	NaN	NaN	NaN	15.9454	15.354	15.7987	15.0278	13.2134	NaN	9.5765	NaN	12.1293	12.337	1.13e-18	3.59e-21	1.01691	4	3	0	0	0	0	7	2	5	3	3	0	1	0	3	2	118882
PCHAS_0721400		zinc finger protein, putative	Plasmodium chabaudi chabaudi			13.1681	13.642	11.7206	NaN	11.8631	NaN	14.4199	14.063	16.0024	15.258	NaN	NaN	12.2033	NaN	NaN	NaN	2.46e-17	7.25e-20	1.01402	2	1	1	0	2	0	3	2	9	5	0	0	1	0	0	0	26362.1
PCHAS_0721700		14-3-3 protein, putative	Plasmodium chabaudi chabaudi			21.522	16.9547	18.9105	13.4162	19.4369	13.1102	22.2865	17.4591	21.938	17.7881	19.3019	13.2953	19.9488	14.4012	19.4153	13.2559	9.54e-54	8.04e-55	1.06912	37	10	19	1	25	3	40	14	37	13	23	1	29	5	25	4	30203.7
PCHAS_0722000		high mobility group protein B2, putative	Plasmodium chabaudi chabaudi			NaN	15.1019	NaN	NaN	NaN	NaN	NaN	13.9788	NaN	15.8276	NaN	NaN	12.3341	17.4227	NaN	12.3236	9.94e-19	3.16e-21	1.01703	0	1	0	0	0	0	0	1	0	1	0	0	2	1	0	1	11450.5
PCHAS_0722200		rhoptry neck protein 5, putative	Plasmodium chabaudi chabaudi			NaN	NaN	NaN	NaN	NaN	NaN	NaN	NaN	NaN	NaN	NaN	NaN	NaN	NaN	12.1191	NaN	0.0913567	0.00013269	0.841686	0	0	0	0	0	0	0	0	0	0	0	0	0	0	1	0	131203
PCHAS_0722400		histidine triad nucleotide-binding protein 1, putative	Plasmodium chabaudi chabaudi			NaN	NaN	NaN	NaN	NaN	12.4445	NaN	12.9211	11.6365	NaN	NaN	NaN	NaN	11.7159	NaN	11.8117	0.00761146	1.15e-05	0.924234	0	0	0	0	0	1	0	1	1	0	0	0	0	1	0	1	21104.7
PCHAS_0723000		adenylate kinase 2, putative	Plasmodium chabaudi chabaudi			12.4874	NaN	NaN	NaN	NaN	NaN	13.0699	NaN	NaN	NaN	NaN	NaN	NaN	NaN	NaN	NaN	0.00065223	1.1e-06	0.966326	1	0	0	0	0	0	1	0	0	0	0	0	0	0	0	0	31808.2
PCHAS_0723300		chaperone protein ClpB1, putative	Plasmodium chabaudi chabaudi			19.2459	16.0498	19.2927	17.7022	19.2189	16.9227	18.915	16.3774	17.8421	16.0278	19.5894	17.6204	17.4184	16.7125	17.6119	16.7137	1.11e-37	1.72e-39	1.0489	2	5	2	3	6	7	10	12	8	11	18	21	14	18	15	21	118837
PCHAS_0723900		ribosome assembly protein RRB1, putative	Plasmodium chabaudi chabaudi			13.9249	15.1067	NaN	NaN	NaN	NaN	14.5646	15.9724	15.2973	16.4022	11.6709	NaN	12.0429	18.827	13.3786	14.7174	1.57e-21	5.86e-24	1.02269	2	4	0	0	0	0	2	2	2	3	1	0	1	1	1	1	50279.3
PCHAS_0724100		vacuolar protein sorting-associated protein 9, putative	Plasmodium chabaudi chabaudi			12.5076	NaN	NaN	NaN	NaN	NaN	13.2258	NaN	11.3188	NaN	NaN	NaN	NaN	NaN	NaN	NaN	0.027376	4.01e-05	0.882732	1	0	0	0	0	0	1	0	1	0	0	0	0	0	0	0	161412
PCHAS_0724300		eukaryotic translation initiation factor 3 subunit G, putative	Plasmodium chabaudi chabaudi			15.2415	16.0691	13.2186	12.6309	13.6879	14.5288	14.4615	17.2917	15.1491	17.2088	12.0076	NaN	13.832	13.641	12.2479	14.1716	1.15e-30	8.55e-33	1.03854	11	8	2	3	6	4	12	10	13	9	3	0	7	7	3	4	31554.5
PCHAS_0724400		conserved Plasmodium protein, unknown function	Plasmodium chabaudi chabaudi			NaN	NaN	NaN	NaN	NaN	14.9307	NaN	NaN	NaN	NaN	10.9033	15.2269	12.9186	NaN	13.813	13.1757	3.55e-05	6.42e-08	0.978115	0	0	0	0	0	1	0	0	0	0	1	1	2	0	3	1	58210.6
PCHAS_0724600		phosphoglucomutase-2, putative	Plasmodium chabaudi chabaudi			NaN	NaN	NaN	NaN	NaN	NaN	NaN	NaN	NaN	NaN	NaN	13.7975	15.0977	17.5931	15.8449	18.2219	1.18e-23	5.08e-26	1.02669	0	0	0	0	0	0	0	0	0	0	0	1	2	2	3	3	35005.1
PCHAS_0724700		26S protease regulatory subunit 6B, putative	Plasmodium chabaudi chabaudi			17.1413	18.7297	13.8968	18.1758	14.2911	16.7105	17.1322	19.6922	17.2092	19.4592	16.5444	18.494	14.9673	17.444	14.8227	17.701	6.63e-36	8.25e-38	1.04639	12	16	2	2	6	8	15	12	13	14	11	9	8	10	7	9	45191.1
PCHAS_0724800		lysine decarboxylase-like protein, putative	Plasmodium chabaudi chabaudi			NaN	14.0856	NaN	15.3637	NaN	13.1474	12.9718	16.114	11.6156	16.1483	NaN	NaN	NaN	12.5931	NaN	NaN	0.000844306	1.41e-06	0.964468	0	3	0	1	0	1	1	4	1	3	0	0	0	1	0	0	39921.8
PCHAS_0725000		ubiquitin carboxyl-terminal hydrolase 13, putative	Plasmodium chabaudi chabaudi			15.6807	16.6237	NaN	13.5214	12.2939	13.2774	16.0008	17.0601	16.8126	17.5943	11.0909	12.4452	NaN	12.736	NaN	NaN	1.89e-22	7.48e-25	1.02446	13	14	0	1	2	6	14	22	12	23	1	2	0	3	0	0	98477.1
PCHAS_0725100		structural maintenance of chromosomes protein 3, putative	Plasmodium chabaudi chabaudi			14.9144	14.3027	NaN	NaN	12.7358	11.263	15.2935	13.7297	14.0651	13.7696	11.6147	NaN	13.5103	15.4862	14.0122	NaN	3.26e-18	1.01e-20	1.01593	6	3	0	0	2	1	7	2	6	1	2	0	3	1	4	0	141312
PCHAS_0725200		conserved Plasmodium protein, unknown function	Plasmodium chabaudi chabaudi			NaN	NaN	NaN	NaN	NaN	NaN	NaN	NaN	NaN	NaN	NaN	NaN	11.6751	NaN	12.6088	NaN	0.00477257	7.46e-06	0.944369	0	0	0	0	0	0	0	0	0	0	0	0	1	0	1	0	172739
PCHAS_0725700		acylated pleckstrin-homology domain-containing protein, putative	Plasmodium chabaudi chabaudi			12.5485	14.7523	NaN	NaN	NaN	NaN	13.0197	15.3223	12.344	14.926	NaN	NaN	NaN	NaN	10.9437	NaN	0.00224455	3.62e-06	0.95532	1	1	0	0	0	0	1	1	2	1	0	0	0	0	1	0	29044.2
PCHAS_0726100		arsenical pump-driving ATPase, putative	Plasmodium chabaudi chabaudi			14.4761	15.2489	NaN	NaN	14.0185	12.6498	17.0345	16.3442	14.7256	16.6287	12.6588	10.8297	13.9504	13.8148	12.1797	13.1972	1.71e-24	7.82e-27	1.02821	5	6	0	0	1	4	8	9	8	8	1	1	3	4	1	1	42852.2
PCHAS_0726400		cdc2-related protein kinase 3, putative	Plasmodium chabaudi chabaudi			NaN	NaN	NaN	NaN	NaN	NaN	NaN	NaN	NaN	NaN	NaN	NaN	NaN	NaN	10.0105	NaN	0.0357413	5.23e-05	0.873954	0	0	0	0	0	0	0	0	0	0	0	0	0	0	1	0	154516
PCHAS_0726500		coatomer subunit zeta, putative	Plasmodium chabaudi chabaudi			14.6108	15.6059	NaN	NaN	12.8968	13.8873	15.3628	15.447	15.6948	17.2543	13.4041	14.3929	12.4971	13.2778	13.3778	12.8348	5.11e-19	1.65e-21	1.01764	6	4	0	0	2	1	9	7	8	6	5	1	4	2	2	1	24877.2
PCHAS_0726600		nuclear cap-binding protein subunit 2, putative	Plasmodium chabaudi chabaudi			15.6249	15.9164	NaN	NaN	NaN	NaN	15.7489	15.8132	16.1787	16.8711	16.7686	16.152	14.1497	14.2435	13.0802	13.9796	4.83e-18	1.48e-20	1.01556	3	2	0	0	0	0	4	3	4	3	3	3	2	2	2	2	28732.4
PCHAS_0726700		GTP:AMP phosphotransferase, putative	Plasmodium chabaudi chabaudi			NaN	NaN	NaN	NaN	NaN	NaN	13.6767	NaN	14.1326	14.2265	11.7029	NaN	12.2754	NaN	NaN	NaN	3.6e-08	7.28e-11	0.990803	0	0	0	0	0	0	2	0	3	1	1	0	2	0	0	0	25997.2
PCHAS_0726900		60S ribosomal protein L15, putative	Plasmodium chabaudi chabaudi			14.6727	18.5189	15.4387	NaN	13.5255	15.7891	15.6697	19.2535	14.7941	19.1524	10.207	13.4865	13.0843	17.8865	13.4274	17.6402	1.12e-40	2.34e-42	1.05299	10	16	1	0	5	6	11	15	9	16	1	6	8	13	7	9	24092.4
PCHAS_0727000		RNA-binding protein, putative	Plasmodium chabaudi chabaudi			NaN	NaN	NaN	NaN	NaN	NaN	NaN	11.9077	NaN	11.0091	NaN	NaN	NaN	NaN	NaN	NaN	0.0072352	1.1e-05	0.928599	0	0	0	0	0	0	0	2	0	1	0	0	0	0	0	0	51455.6
PCHAS_0727300		conserved protein, unknown function	Plasmodium chabaudi chabaudi			12.4161	NaN	NaN	NaN	NaN	NaN	13.4698	NaN	14.1504	NaN	NaN	NaN	NaN	NaN	NaN	NaN	0.00687168	1.05e-05	0.932208	1	0	0	0	0	0	1	0	1	0	0	0	0	0	0	0	24066.9
PCHAS_0727500		histone acetyltransferase, putative	Plasmodium chabaudi chabaudi			14.5633	15.7612	NaN	12.3147	NaN	NaN	14.7549	16.8293	15.4818	16.7757	14.2203	14.8647	13.2749	14.9805	13.8269	16.0457	3.95e-23	1.64e-25	1.02573	11	5	0	1	0	0	11	5	12	6	6	3	7	2	8	4	114365
PCHAS_0727900		small GTP-binding protein sar1, putative	Plasmodium chabaudi chabaudi			14.9323	15.1333	NaN	NaN	14.8946	13.4306	17.0179	16.783	17.548	15.4998	13.9437	13.6689	16.0522	16.9623	16.3875	16.0277	1.74e-32	1.52e-34	1.04135	5	7	0	0	2	6	10	12	9	12	1	1	9	8	8	9	21904.2
PCHAS_0728300		bifunctional dihydrofolate reductase-thymidylate synthase, putative	Plasmodium chabaudi chabaudi			16.5375	13.7401	13.109	14.1285	13.6278	14.8512	16.3157	16.8567	14.6415	13.7515	12.9851	14.2561	13.0362	14.6757	11.8659	12.6002	1.37e-32	1.21e-34	1.0415	12	14	5	4	6	4	14	17	13	21	6	1	5	3	2	1	67980.8
PCHAS_0728400		LETM1-like protein, putative	Plasmodium chabaudi chabaudi			13.8512	11.9992	13.8127	NaN	14.7754	13.0167	14.6455	NaN	12.589	14.1112	15.6154	14.4826	14.4137	13.4586	14.6766	14.6726	9.62e-09	1.99e-11	0.992592	1	1	1	0	1	1	1	0	1	1	1	1	5	2	7	3	73562.5
PCHAS_0728600		memo-like protein	Plasmodium chabaudi chabaudi			NaN	10.8456	NaN	NaN	NaN	NaN	NaN	10.4837	NaN	12.7812	NaN	NaN	NaN	NaN	NaN	NaN	0.00415476	6.54e-06	0.946994	0	2	0	0	0	0	0	2	0	1	0	0	0	0	0	0	34094.7
PCHAS_0729200		protein SOC1, putative	Plasmodium chabaudi chabaudi			13.0358	14.8025	NaN	NaN	NaN	NaN	14.3699	15.4161	13.7258	16.395	NaN	NaN	NaN	NaN	NaN	NaN	1.65e-06	3.14e-09	0.984766	1	2	0	0	0	0	1	2	3	1	0	0	0	0	0	0	121068
PCHAS_0729300		eukaryotic translation initiation factor 3 subunit M, putative	Plasmodium chabaudi chabaudi			15.4714	16.9925	NaN	NaN	14.4553	14.7218	15.2745	17.0989	15.8112	17.8964	12.8041	13.1097	15.2578	14.7557	14.4848	14.1603	3.73e-32	3.17e-34	1.04084	9	16	0	0	3	8	11	18	13	19	1	1	4	10	4	10	51241.9
PCHAS_0729600		trafficking protein particle complex subunit 3, putative	Plasmodium chabaudi chabaudi			15.8096	13.2089	12.2611	NaN	13.4238	NaN	16.1174	14.401	16.5584	15.2363	NaN	NaN	13.2372	NaN	15.1095	NaN	4.05e-11	9.05e-14	0.999154	1	3	1	0	1	0	1	4	1	5	0	0	1	0	1	0	21497.8
PCHAS_0729800		RNA-binding protein NOB1, putative	Plasmodium chabaudi chabaudi			14.152	16.9337	NaN	NaN	11.7548	NaN	15.2669	12.3712	15.9664	17.1635	14.493	NaN	15.1071	14.9893	NaN	NaN	9.42e-21	3.35e-23	1.02117	3	2	0	0	1	0	3	1	3	2	1	0	2	1	0	0	53991.5
PCHAS_0730300		protein transport protein GOT1, putative	Plasmodium chabaudi chabaudi			9.09601	NaN	NaN	NaN	NaN	NaN	NaN	NaN	NaN	NaN	NaN	NaN	13.5918	NaN	12.0719	NaN	0.00055739	9.43e-07	0.967347	1	0	0	0	0	0	0	0	0	0	0	0	1	0	1	0	15472.8
PCHAS_0730600		conserved Plasmodium protein, unknown function	Plasmodium chabaudi chabaudi			NaN	NaN	NaN	NaN	NaN	NaN	NaN	NaN	NaN	NaN	NaN	NaN	NaN	NaN	12.853	NaN	0.00238828	3.84e-06	0.954617	0	0	0	0	0	0	0	0	0	0	0	0	0	0	1	0	59741
PCHAS_0730700		ran-specific GTPase-activating protein 1, putative	Plasmodium chabaudi chabaudi			18.9536	17.3777	15.9782	15.755	16.4	15.5707	19.8663	17.6583	19.7285	17.8134	15.2281	14.8052	14.7805	13.7121	12.0866	NaN	2.79e-37	4.11e-39	1.04834	13	12	5	2	9	5	16	12	14	13	4	1	5	2	1	0	34290.8
PCHAS_0730900		60S ribosomal protein L7ae/L30e, putative	Plasmodium chabaudi chabaudi			NaN	13.1842	NaN	NaN	NaN	NaN	NaN	14.0051	NaN	15.6431	NaN	13.4822	NaN	13.6398	NaN	14.8277	0.000606763	1.02e-06	0.966805	0	2	0	0	0	0	0	3	0	3	0	3	0	2	0	3	26510.6
PCHAS_0731100		fam-a protein	Plasmodium chabaudi chabaudi			14.4549	NaN	NaN	NaN	11.7799	NaN	NaN	NaN	13.9507	NaN	NaN	NaN	12.2247	NaN	NaN	NaN	0.000376172	6.45e-07	0.96959	2	0	0	0	1	0	0	0	2	0	0	0	2	0	0	0	35543.5
PCHAS_0731200		lysophospholipase, putative	Plasmodium chabaudi chabaudi			NaN	NaN	NaN	NaN	12.393	NaN	NaN	NaN	12.5647	NaN	NaN	NaN	NaN	13.4164	16.114	16.5621	1.93e-18	6.04e-21	1.01642	0	0	0	0	1	0	0	0	1	0	0	0	0	1	3	2	99474.2
PCHAS_0731400		lysophospholipase, putative	Plasmodium chabaudi chabaudi			NaN	NaN	NaN	NaN	NaN	NaN	NaN	NaN	NaN	NaN	NaN	NaN	NaN	NaN	10.7593	NaN	0.225438	0.000326248	0.801552	0	0	0	0	0	0	0	0	0	0	0	0	0	0	1	0	52753.1
PCHAS_0731700		fam-a protein	Plasmodium chabaudi chabaudi			16.3353	18.2633	16.1977	17.7441	14.1289	16.8693	13.4815	15.1802	14.0003	15.777	NaN	14.3798	13.4981	15.7125	NaN	15.1022	2.35e-28	1.44e-30	1.03483	6	9	5	9	2	5	3	2	4	8	0	1	1	5	0	4	34580.3
PCHAS_0800041		haloacid dehalogenase-like hydrolase, putative	Plasmodium chabaudi chabaudi			13.39	13.2979	12.0693	14.6366	NaN	NaN	NaN	NaN	NaN	NaN	NaN	NaN	NaN	NaN	NaN	NaN	0.00107768	1.79e-06	0.962494	3	1	2	1	0	0	0	0	0	0	0	0	0	0	0	0	40677.5
PCHAS_0800100		fam-a protein	Plasmodium chabaudi chabaudi			16.8304	16.7217	16.2323	16.2292	11.0798	NaN	NaN	NaN	14.8455	NaN	NaN	NaN	16.0419	NaN	15.2686	NaN	6.32e-18	1.92e-20	1.01531	7	5	7	3	1	0	0	0	3	0	0	0	3	0	2	0	34661.9
PCHAS_0800400		erythrocyte membrane antigen 1	Plasmodium chabaudi chabaudi			NaN	NaN	NaN	NaN	NaN	NaN	13.4377	NaN	13.2688	NaN	14.0314	NaN	NaN	NaN	17.0127	15.9923	9.44e-17	2.7e-19	1.01272	0	0	0	0	0	0	1	0	1	0	1	0	0	0	3	1	61004.3
PCHAS_0800500		early transcribed membrane protein	Plasmodium chabaudi chabaudi			18.5261	NaN	NaN	NaN	NaN	NaN	NaN	NaN	NaN	NaN	NaN	NaN	14.9743	15.9553	NaN	13.1263	1.27e-13	3.13e-16	1.00537	1	0	0	0	0	0	0	0	0	0	0	0	4	4	0	2	13026.4
PCHAS_0800900		centrin, putative	Plasmodium chabaudi chabaudi			NaN	NaN	NaN	NaN	NaN	NaN	NaN	NaN	NaN	NaN	NaN	NaN	NaN	NaN	12.7748	14.6386	0.000120155	2.12e-07	0.974414	0	0	0	0	0	0	0	0	0	0	0	0	0	0	1	2	12545.2
PCHAS_0801500		erythrocyte membrane-associated antigen, putative	Plasmodium chabaudi chabaudi			15.7447	16.4633	NaN	NaN	15.1592	13.0345	16.2864	15.5461	17.2367	16.9759	NaN	12.3844	12.5578	13.0664	13.683	14.2198	1.87e-22	7.44e-25	1.02446	12	17	0	0	3	4	13	22	17	23	0	2	3	6	5	3	236123
PCHAS_0801700		conserved protein, unknown function	Plasmodium chabaudi chabaudi			NaN	11.6551	NaN	NaN	NaN	NaN	NaN	11.8718	NaN	NaN	NaN	NaN	NaN	14.7766	NaN	NaN	0.0176865	2.61e-05	0.895667	0	1	0	0	0	0	0	1	0	0	0	0	0	1	0	0	23487.7
PCHAS_0801900		conserved Plasmodium protein, unknown function	Plasmodium chabaudi chabaudi			12.9583	13.43	NaN	NaN	NaN	12.7928	NaN	13.7057	14.4371	13.404	12.2452	12.8906	11.8491	14.4268	13.0265	16.042	1.24e-15	3.36e-18	1.01016	2	3	0	0	0	1	0	2	3	3	2	1	1	2	3	2	465102
PCHAS_0802000		conserved Plasmodium protein, unknown function	Plasmodium chabaudi chabaudi			NaN	NaN	NaN	NaN	NaN	NaN	11.2413	NaN	11.6063	NaN	NaN	NaN	NaN	NaN	NaN	NaN	0.0161399	2.38e-05	0.898336	0	0	0	0	0	0	1	0	1	0	0	0	0	0	0	0	357610
PCHAS_0802200		methyltransferase, putative	Plasmodium chabaudi chabaudi			13.4266	14.8768	NaN	14.4397	10.6664	13.9017	14.1091	15.3963	13.8933	16.1257	12.137	14.042	12.1781	13.6095	11.2149	14.4468	3.04e-20	1.05e-22	1.02015	2	5	0	1	1	1	2	7	4	8	1	1	1	2	2	4	132967
PCHAS_0802400		phosphoinositide-binding protein, putative	Plasmodium chabaudi chabaudi			15.5304	13.9521	NaN	NaN	16.9852	12.3424	16.118	14.7477	15.7695	14.4789	NaN	NaN	15.5753	NaN	NaN	NaN	7e-18	2.13e-20	1.01522	4	2	0	0	2	1	5	2	4	2	0	0	2	0	0	0	93546.5
PCHAS_0802600		HECT-type E3 ubiquitin ligase UT, putative	Plasmodium chabaudi chabaudi			13.2547	13.1788	NaN	NaN	10.7583	14.5374	12.7953	14.0961	12.9274	14.5544	12.092	NaN	12.803	14.3031	12.2386	15.6374	2.6e-12	6.1e-15	1.00216	12	1	0	0	1	1	7	1	14	2	2	0	1	1	5	1	401888
PCHAS_0803400		DNA replication licensing factor MCM7, putative	Plasmodium chabaudi chabaudi			17.6473	17.8148	13.3457	16.2376	15.0332	16.9982	18.1634	18.4668	17.4512	17.9283	17.1181	17.8407	14.3348	15.6101	15.5445	16.4874	1.45e-35	1.73e-37	1.0459	22	17	4	3	5	5	29	19	26	19	20	14	3	3	7	9	94642.1
PCHAS_0803500		inositol-phosphate phosphatase, putative	Plasmodium chabaudi chabaudi			13.0109	15.1132	NaN	NaN	NaN	14.7526	14.1025	14.9527	13.1557	14.7674	NaN	NaN	12.4232	9.43079	12.619	12.4603	1.97e-18	6.15e-21	1.0164	5	4	0	0	0	1	7	7	7	8	0	0	2	1	2	2	272734
PCHAS_0803700		40S ribosomal protein S29, putative	Plasmodium chabaudi chabaudi			NaN	15.5402	NaN	NaN	NaN	NaN	13.377	17.2301	16.198	18.9313	NaN	NaN	14.659	17.9065	NaN	15.7872	1.75e-16	4.94e-19	1.01211	0	2	0	0	0	0	2	3	3	3	0	0	1	3	0	3	6458.59
PCHAS_0803900		importin-7, putative	Plasmodium chabaudi chabaudi			18.0093	17.2617	NaN	11.672	13.5329	15.1601	14.5953	18.0768	15.7379	18.5687	14.0574	13.3483	17.9339	14.3282	17.3094	12.6349	8.32e-42	1.96e-43	1.05449	23	34	0	4	9	15	37	38	39	42	1	7	5	9	1	6	143369
PCHAS_0804300		60S ribosomal protein L37, putative	Plasmodium chabaudi chabaudi			15.9229	NaN	NaN	NaN	NaN	NaN	15.4866	16.0075	16.8781	16.4617	NaN	NaN	16.0933	16.1582	17.1404	15.5491	0.00218229	3.52e-06	0.955633	2	0	0	0	0	0	2	1	2	1	0	0	2	1	1	1	10535.4
PCHAS_0804400		conserved Plasmodium protein, unknown function	Plasmodium chabaudi chabaudi			13.7023	15.7773	NaN	NaN	13.7892	13.697	14.2481	15.1007	15.7749	15.5986	14.8287	NaN	13.4096	14.3216	14.0271	14.8158	6.71e-17	1.93e-19	1.01305	13	8	0	0	2	3	8	8	21	14	1	0	3	7	1	6	172294
PCHAS_0804700		conserved Plasmodium protein, unknown function	Plasmodium chabaudi chabaudi			13.7829	14.0492	NaN	NaN	NaN	NaN	14.4306	14.6218	14.1496	14.9445	NaN	NaN	14.3417	NaN	NaN	NaN	7.63e-30	5.27e-32	1.03724	2	3	0	0	0	0	2	4	3	4	0	0	1	0	0	0	224025
PCHAS_0804900		AAA family ATPase, putative	Plasmodium chabaudi chabaudi			NaN	NaN	NaN	NaN	NaN	NaN	NaN	NaN	NaN	NaN	NaN	NaN	16.0173	16.0691	15.3322	14.8136	1.24e-23	5.29e-26	1.02666	0	0	0	0	0	0	0	0	0	0	0	0	6	6	7	7	75724.2
PCHAS_0805000		conserved Plasmodium protein, unknown function	Plasmodium chabaudi chabaudi			NaN	13.0461	NaN	NaN	15.4995	15.1915	15.6017	15.149	14.0856	13.6969	15.7256	14.471	16.4763	16.377	16.3346	16.6516	4.33e-32	3.65e-34	1.04074	0	1	0	0	7	7	10	10	6	5	1	6	10	11	12	11	171163
PCHAS_0805100		mediator of RNA polymerase II transcription subunit 10, putative	Plasmodium chabaudi chabaudi			13.5129	NaN	NaN	NaN	NaN	NaN	13.9119	14.8678	14.3859	14.3494	16.6435	15.9069	NaN	NaN	NaN	14.6752	1.64e-11	3.71e-14	1.00016	2	0	0	0	0	0	2	2	2	3	1	2	0	0	0	1	29516.3
PCHAS_0805200		E3 ubiquitin-protein ligase, putative	Plasmodium chabaudi chabaudi			14.9515	15.5979	NaN	NaN	NaN	NaN	14.1816	15.4147	15.1513	15.6326	NaN	NaN	11.0843	NaN	NaN	11.7976	2.37e-22	9.35e-25	1.02427	2	2	0	0	0	0	2	7	3	10	0	0	1	0	0	1	105355
PCHAS_0805400		ribosomal protein S8e, putative	Plasmodium chabaudi chabaudi			13.9736	NaN	NaN	NaN	NaN	NaN	14.5965	NaN	14.8029	NaN	NaN	NaN	14.0514	NaN	15.3349	NaN	1.49e-08	3.04e-11	0.992015	2	0	0	0	0	0	1	0	2	0	0	0	1	0	1	0	30155.3
PCHAS_0805900		EKC/KEOPS complex subunit BUD32, putative	Plasmodium chabaudi chabaudi			13.919	NaN	NaN	NaN	NaN	NaN	14.1807	NaN	15.0162	NaN	NaN	NaN	10.9556	NaN	NaN	NaN	0.000501516	8.52e-07	0.967991	2	0	0	0	0	0	2	0	1	0	0	0	1	0	0	0	26880.2
PCHAS_0806000		heat shock protein 90, putative	Plasmodium chabaudi chabaudi			19.603	18.9245	16.3666	15.8133	17.1718	16.3343	20.2913	19.3811	20.4334	19.6843	16.0317	15.7391	16.0998	16.0046	18.7762	16.2685	5.75e-59	9.19e-60	1.07495	69	57	20	8	46	38	86	72	80	81	34	20	35	30	12	7	83364.7
PCHAS_0806400		CCR4 domain-containing protein 4, putative	Plasmodium chabaudi chabaudi			15.6	13.5672	NaN	NaN	13.3989	9.85154	16.4821	13.6997	16.5157	14.3801	10.9568	NaN	11.629	NaN	16.5857	NaN	4.31e-21	1.57e-23	1.02184	5	2	0	0	1	1	5	3	5	2	1	0	1	0	1	0	97312.2
PCHAS_0806700		conserved protein, unknown function	Plasmodium chabaudi chabaudi			NaN	12.9838	NaN	NaN	NaN	NaN	11.7269	12.7464	NaN	11.8394	NaN	11.8753	13.9478	15.2394	14.6125	17.6515	5.23e-24	2.3e-26	1.02734	0	2	0	0	0	0	1	3	0	1	0	1	5	5	6	6	55463.6
PCHAS_0806800		triosephosphate isomerase, putative	Plasmodium chabaudi chabaudi			NaN	NaN	NaN	NaN	NaN	11.1392	NaN	NaN	NaN	9.52806	NaN	NaN	NaN	10.8366	NaN	NaN	0.00670958	1.03e-05	0.933562	0	0	0	0	0	1	0	0	0	1	0	0	0	1	0	0	40668
PCHAS_0807300		DNA-directed RNA polymerase II subunit RPB1, putative	Plasmodium chabaudi chabaudi			15.9646	13.8356	NaN	12.6002	13.3385	13.2009	15.5684	14.3982	17.004	14.6948	17.0186	15.5072	14.033	12.9656	15.3284	14.0705	1.14e-19	3.81e-22	1.01899	16	18	0	1	1	1	18	23	21	29	20	21	6	4	8	9	260581
PCHAS_0807400		stomatin-like protein, putative	Plasmodium chabaudi chabaudi			NaN	NaN	NaN	NaN	NaN	NaN	NaN	12.4148	13.8721	11.8112	NaN	13.8693	14.1916	17.2641	14.6627	18.0613	8.74e-32	7.18e-34	1.04028	0	0	0	0	0	0	0	1	1	1	0	1	2	2	3	1	45381.1
PCHAS_0807700		26S proteasome non-ATPase regulatory subunit 9, putative	Plasmodium chabaudi chabaudi			15.7872	13.7093	NaN	NaN	NaN	10.3387	17.2345	14.7811	17.2381	14.9098	NaN	12.079	13.9978	10.7663	NaN	NaN	1.8e-13	4.42e-16	1.005	5	3	0	0	0	1	6	4	6	4	0	2	1	2	0	0	26382
PCHAS_0807900		40S ribosomal protein S11, putative	Plasmodium chabaudi chabaudi			20.047	19.3012	16.7783	15.1823	18.9242	17.3611	17.6288	19.8532	17.9367	20.4471	15.3354	15.6247	18.3216	17.7571	18.088	16.6856	4.07e-49	2.2e-50	1.06368	7	14	3	8	3	13	12	16	12	17	1	6	7	15	5	13	18736
PCHAS_0808300		cdc2-related protein kinase 4, putative	Plasmodium chabaudi chabaudi			13.2897	17.6281	NaN	NaN	10.1754	17.5564	13.4065	19.5985	12.3182	18.6335	9.81784	17.9022	10.8007	16.4249	10.9838	15.2992	9.93e-18	2.99e-20	1.01488	3	1	0	0	1	1	2	1	2	1	1	1	1	2	1	2	157881
PCHAS_0808500		proteasome subunit alpha type-3, putative	Plasmodium chabaudi chabaudi			17.9923	18.2767	14.7482	15.8359	16.4785	16.0895	19.3685	16.8616	18.8957	18.2294	18.1315	17.1247	15.3067	14.1951	14.6103	13.7863	9.44e-39	1.6e-40	1.05038	12	11	8	2	9	7	14	15	12	15	10	9	4	5	4	2	28822.5
PCHAS_0808600		E3 ubiquitin-protein ligase, putative	Plasmodium chabaudi chabaudi			14.6559	10.4788	NaN	NaN	NaN	NaN	NaN	11.3011	12.9289	NaN	NaN	10.2003	14.2438	13.8274	15.7297	13.6867	3.27e-08	6.62e-11	0.990937	1	1	0	0	0	0	0	1	1	0	0	1	4	1	3	2	60902.4
PCHAS_0808720		tubulin-specific chaperone, putative	Plasmodium chabaudi chabaudi			NaN	13.9878	NaN	NaN	NaN	NaN	NaN	15.3138	NaN	15.8131	NaN	NaN	NaN	NaN	NaN	NaN	1.71e-06	3.26e-09	0.984697	0	1	0	0	0	0	0	2	0	2	0	0	0	0	0	0	29401
PCHAS_0809000		GTPase-activating protein, putative	Plasmodium chabaudi chabaudi			13.0244	15.9621	NaN	NaN	NaN	NaN	13.4748	NaN	13.8027	13.9742	NaN	NaN	NaN	NaN	12.1445	NaN	8.47e-10	1.8e-12	0.995641	1	2	0	0	0	0	3	0	3	1	0	0	0	0	1	0	93841
PCHAS_0809100		prefoldin-like protein, putative	Plasmodium chabaudi chabaudi			NaN	12.0573	NaN	NaN	NaN	NaN	14.8349	12.5717	14.7376	13.2865	NaN	NaN	NaN	NaN	NaN	NaN	0.000375804	6.45e-07	0.969595	0	2	0	0	0	0	1	2	1	2	0	0	0	0	0	0	31294
PCHAS_0809200		ATP-dependent protease ATPase subunit ClpY, putative	Plasmodium chabaudi chabaudi			17.3396	16.6762	17.7944	14.8715	17.5608	16.5623	17.3583	16.0664	16.725	15.576	18.2904	17.4525	16.14	15.7785	16.647	16.0051	1.21e-42	3.03e-44	1.05559	4	2	3	2	7	6	7	7	10	8	12	12	8	9	9	8	86903.5
PCHAS_0809400		proteasome activator 28, putative	Plasmodium chabaudi chabaudi			16.7113	17.0904	13.4575	13.4517	15.4646	15.4403	17.8148	17.7978	17.555	17.6689	16.9383	17.6709	15.2409	14.9497	14.8576	16.0635	8.95e-26	4.46e-28	1.03047	9	5	1	2	1	2	8	8	9	7	7	4	4	3	2	3	32039.5
PCHAS_0809600		peptide deformylase, putative	Plasmodium chabaudi chabaudi			NaN	NaN	NaN	NaN	15.6912	NaN	14.949	NaN	11.6068	NaN	NaN	NaN	13.6448	NaN	NaN	NaN	0.000373905	6.42e-07	0.969621	0	0	0	0	1	0	1	0	1	0	0	0	1	0	0	0	27660.2
PCHAS_0810500		conserved Plasmodium protein, unknown function	Plasmodium chabaudi chabaudi			12.8439	11.8293	NaN	NaN	11.1665	NaN	13.9885	12.4603	12.1608	NaN	NaN	NaN	14.7882	12.2041	NaN	NaN	1.71e-06	3.27e-09	0.984695	2	1	0	0	1	0	2	2	2	0	0	0	2	1	0	0	71198.9
PCHAS_0810900		exoribonuclease, putative	Plasmodium chabaudi chabaudi			16.2399	13.7488	11.8018	9.82445	13.204	13.6429	16.0516	15.7449	16.8194	15.0104	14.8868	15.0778	13.6284	12.4605	14.6841	15.7984	2.7e-25	1.31e-27	1.02963	13	13	1	1	3	1	16	14	15	23	10	7	4	3	11	7	150553
PCHAS_0811100		conserved protein, unknown function	Plasmodium chabaudi chabaudi			12.3268	NaN	NaN	NaN	15.7102	13.9239	15.5202	11.0363	NaN	NaN	13.4592	NaN	14.4525	12.85	NaN	10.5741	0.000386671	6.62e-07	0.969446	1	0	0	0	3	5	1	2	0	0	1	0	1	2	0	1	66284.8
PCHAS_0811200		FHA domain protein, putative	Plasmodium chabaudi chabaudi			13.5347	18.5989	14.1398	19.8393	13.8601	20.5714	14.2254	18.8898	14.9132	18.0541	15.2858	20.2423	13.8793	17.6586	14.5674	17.9547	9.68e-33	8.75e-35	1.04173	5	2	1	1	5	1	6	2	5	3	1	1	5	2	3	2	101478
PCHAS_0811400		helicase SKI2W, putative	Plasmodium chabaudi chabaudi			14.018	14.0948	NaN	NaN	11.4455	NaN	14.6463	14.7479	14.2683	12.6972	NaN	NaN	13.3717	NaN	11.2741	10.403	7.07e-14	1.76e-16	1.00598	5	1	0	0	1	0	6	1	7	3	0	0	2	0	2	1	155679
PCHAS_0811600		exportin-7, putative	Plasmodium chabaudi chabaudi			16.6116	16.8539	12.519	13.0958	12.2957	13.6525	17.2078	17.4785	17.4472	17.7011	11.0699	12.8155	13.7527	14.6554	13.2885	14.6526	1.04e-26	5.57e-29	1.03208	15	10	2	2	3	3	20	11	20	13	1	1	3	1	3	3	134629
PCHAS_0811900		selenide water dikinase, putative	Plasmodium chabaudi chabaudi			15.3192	16.7861	NaN	11.7597	12.8752	13.7914	16.3344	17.0611	14.6675	17.8552	NaN	11.5033	NaN	12.762	NaN	NaN	1.45e-30	1.06e-32	1.03838	15	23	0	2	2	6	19	28	17	27	0	1	0	3	0	0	115934
PCHAS_0812000		SNARE protein, putative	Plasmodium chabaudi chabaudi			NaN	13.4753	NaN	NaN	15.7285	15.6078	16.2209	15.9323	15.0292	13.7638	NaN	NaN	NaN	14.3933	NaN	13.8423	1.25e-09	2.64e-12	0.995175	0	2	0	0	1	2	1	2	1	1	0	0	0	2	0	1	23159.9
PCHAS_0812200		cytosolic Fe-S cluster assembly factor NBP35, putative	Plasmodium chabaudi chabaudi			NaN	NaN	NaN	NaN	NaN	NaN	NaN	NaN	NaN	NaN	NaN	NaN	NaN	15.01	NaN	16.5233	0.00140152	2.3e-06	0.960138	0	0	0	0	0	0	0	0	0	0	0	0	0	1	0	1	49063.8
PCHAS_0812300		DNA primase large subunit, putative	Plasmodium chabaudi chabaudi			15.9428	15.8812	11.0067	NaN	13.2349	12.9541	16.8942	16.2365	15.6573	16.1247	14.3621	12.4201	13.6931	14.2172	13.97	NaN	1.25e-37	1.93e-39	1.04883	10	3	1	0	2	2	10	4	9	3	2	1	5	2	6	0	64360.7
PCHAS_0812800		conserved Plasmodium protein, unknown function	Plasmodium chabaudi chabaudi			12.921	NaN	NaN	NaN	NaN	NaN	13.4621	NaN	12.6282	NaN	NaN	NaN	10.4665	NaN	NaN	NaN	0.000181281	3.17e-07	0.972888	1	0	0	0	0	0	1	0	1	0	0	0	1	0	0	0	138174
PCHAS_0813300		inhibitor of cysteine proteases, putative	Plasmodium chabaudi chabaudi			16.1019	18.5568	15.0197	16.0582	15.3596	17.934	17.345	19.1609	16.6835	18.3502	14.9193	15.7901	15.1165	16.7766	14.2049	14.937	9.86e-25	4.6e-27	1.02864	6	5	2	3	6	4	8	5	8	5	2	3	3	3	1	2	39744.9
PCHAS_0813700		alkaline phosphatase, putative	Plasmodium chabaudi chabaudi			14.3941	14.6639	NaN	NaN	14.925	14.9054	15.4141	15.4732	14.8285	14.5127	15.1628	15.8294	17.8965	18.1429	18.7013	19.5243	2.4e-31	1.88e-33	1.0396	4	3	0	0	4	3	8	4	5	2	7	3	20	13	24	14	52518.7
PCHAS_0813800		SAP domain-containing protein, putative	Plasmodium chabaudi chabaudi			15.2987	16.4917	NaN	NaN	NaN	NaN	15.3674	14.968	14.3322	16.4662	12.2295	NaN	14.7893	NaN	14.9275	NaN	2.3e-16	6.46e-19	1.01184	2	1	0	0	0	0	4	1	4	1	1	0	4	0	4	0	28225.7
PCHAS_0814100		tRNA (adenine(58)-N(1))-methyltransferase non-catalytic subunit TRM6, putative	Plasmodium chabaudi chabaudi			14.3712	12.673	NaN	NaN	9.90474	NaN	13.9443	NaN	14.8981	13.1282	12.8239	NaN	14.0602	11.4879	12.3633	NaN	1.14e-16	3.25e-19	1.01253	3	1	0	0	1	0	4	0	5	1	1	0	2	1	2	0	64173.2
PCHAS_0814200		26S proteasome regulatory subunit RPN8, putative	Plasmodium chabaudi chabaudi			17.8059	17.4547	13.4316	NaN	16.3726	16.6188	17.7882	18.2617	17.2032	18.0944	18.0137	17.2192	16.2158	16.0498	16.3231	16.1514	5.27e-30	3.69e-32	1.0375	13	3	1	0	8	2	14	3	14	5	12	3	6	2	7	2	36485.2
PCHAS_0814300		conserved protein, unknown function	Plasmodium chabaudi chabaudi			NaN	16.1759	NaN	NaN	10.8767	NaN	11.3138	15.988	10.5768	17.9361	7.44397	14.562	NaN	16.1276	NaN	15.6316	5.46e-07	1.06e-09	0.986679	0	1	0	0	1	0	1	1	1	1	1	1	0	1	0	1	16965.7
PCHAS_0814500		elongation factor 1-beta, putative	Plasmodium chabaudi chabaudi			20.348	16.7715	16.9947	17.461	18.3712	17.3174	21.4866	18.7174	19.7149	16.5808	15.937	16.19	19.4147	16.9306	14.4694	NaN	1.32e-44	4.16e-46	1.05811	24	12	8	2	12	4	26	15	22	11	6	1	15	6	2	0	29972
PCHAS_0814600		conserved protein, unknown function	Plasmodium chabaudi chabaudi			10.4585	14.8543	NaN	NaN	NaN	14.9399	NaN	15.1186	13.3178	15.2154	12.385	15.3817	NaN	15.1122	11.674	15.0934	2.52e-11	5.67e-14	0.99968	1	2	0	0	0	2	0	2	4	5	2	2	0	1	1	2	67526.6
PCHAS_0814700		conserved Plasmodium protein, unknown function	Plasmodium chabaudi chabaudi			NaN	NaN	NaN	NaN	12.4365	NaN	NaN	NaN	NaN	NaN	NaN	NaN	13.8231	NaN	NaN	NaN	0.0012007	1.99e-06	0.961553	0	0	0	0	2	0	0	0	0	0	0	0	1	0	0	0	20224.5
PCHAS_0814900		conserved Plasmodium protein, unknown function	Plasmodium chabaudi chabaudi			13.3925	NaN	NaN	NaN	11.0839	NaN	14.1374	NaN	14.0076	9.61142	NaN	NaN	NaN	NaN	NaN	NaN	1.57e-11	3.57e-14	1.0002	3	0	0	0	1	0	3	0	3	1	0	0	0	0	0	0	131012
PCHAS_0815500		phospholipid or glycerol acyltransferase, putative	Plasmodium chabaudi chabaudi			NaN	12.9299	NaN	NaN	10.8225	14.3059	12.4974	14.9956	NaN	13.5233	12.2537	15.3329	15.6308	16.1739	16.6249	16.7916	4.11e-08	8.28e-11	0.990619	0	2	0	0	1	1	1	1	0	1	1	1	4	3	3	3	50696.4
PCHAS_0815600		met-10+ like protein, putative	Plasmodium chabaudi chabaudi			12.8465	NaN	NaN	NaN	NaN	NaN	13.3962	15.8729	13.5724	16.1024	NaN	NaN	NaN	NaN	NaN	NaN	0.00583874	9.02e-06	0.939227	1	0	0	0	0	0	1	1	1	1	0	0	0	0	0	0	79824.5
PCHAS_0816000		major facilitator superfamily-related transporter, putative	Plasmodium chabaudi chabaudi			NaN	NaN	NaN	NaN	11.1523	14.7648	11.6615	14.7586	NaN	11.9811	12.227	15.4308	15.3198	16.2608	15.1144	17.2162	1.66e-19	5.48e-22	1.01865	0	0	0	0	2	1	2	1	0	2	1	1	7	3	9	3	56029.5
PCHAS_0816300		type II NADH:ubiquinone oxidoreductase, putative	Plasmodium chabaudi chabaudi			NaN	NaN	NaN	NaN	NaN	NaN	NaN	NaN	NaN	NaN	NaN	NaN	NaN	15.6974	14.585	16.8846	2.43e-17	7.17e-20	1.01403	0	0	0	0	0	0	0	0	0	0	0	0	0	2	1	4	62702.6
PCHAS_0816500		ribonuclease H2 subunit C, putative	Plasmodium chabaudi chabaudi			13.7365	NaN	NaN	NaN	NaN	NaN	13.9479	NaN	13.6042	NaN	NaN	NaN	10.9173	NaN	NaN	NaN	9.92e-05	1.76e-07	0.975068	2	0	0	0	0	0	4	0	5	0	0	0	1	0	0	0	35566.4
PCHAS_0816700		ATP-dependent 6-phosphofructokinase, putative	Plasmodium chabaudi chabaudi			17.3157	19.0304	15.0161	14.1686	15.3952	17.0555	18.5693	19.4067	18.2379	19.5	15.4855	15.561	15.4912	16.3144	15.0154	15.2585	2.25e-47	9.72e-49	1.06156	51	61	10	17	30	44	64	78	63	87	19	23	22	36	11	27	147747
PCHAS_0817000		cytochrome c oxidase subunit ApiCOX30, putative	Plasmodium chabaudi chabaudi			NaN	NaN	NaN	NaN	NaN	NaN	NaN	NaN	NaN	NaN	NaN	NaN	13.483	14.4181	12.4185	15.8913	8.14e-06	1.51e-08	0.981623	0	0	0	0	0	0	0	0	0	0	0	0	1	2	1	2	22300.8
PCHAS_0817700		conserved Plasmodium protein, unknown function	Plasmodium chabaudi chabaudi			NaN	12.6601	NaN	NaN	NaN	NaN	NaN	NaN	NaN	13.4354	NaN	NaN	NaN	11.9027	NaN	14.0701	0.00113374	1.88e-06	0.962057	0	1	0	0	0	0	0	0	0	1	0	0	0	1	0	1	217201
PCHAS_0817800		ubiquitin fusion degradation protein 1, putative	Plasmodium chabaudi chabaudi			NaN	NaN	NaN	NaN	14.2325	13.972	13.2695	11.0745	10.2932	NaN	NaN	NaN	14.1462	13.4298	14.849	14.0084	1.76e-09	3.72e-12	0.99475	0	0	0	0	2	2	2	1	1	0	0	0	2	3	2	3	34881.7
PCHAS_0817900		methyltransferase, putative	Plasmodium chabaudi chabaudi			12.3886	NaN	NaN	NaN	NaN	NaN	13.1516	NaN	12.5921	NaN	NaN	NaN	NaN	NaN	NaN	NaN	0.000270566	4.68e-07	0.971192	3	0	0	0	0	0	2	0	3	0	0	0	0	0	0	0	25783.2
PCHAS_0818000		RNA-binding protein musashi, putative	Plasmodium chabaudi chabaudi			17.7239	15.6839	14.1342	NaN	16.2793	14.6655	18.2233	15.4901	19.1857	16.4935	15.719	13.7223	16.2504	16.3832	16.9268	16.0419	7.08e-30	4.91e-32	1.03729	13	13	2	0	8	7	11	13	16	13	5	5	6	8	6	8	40514.9
PCHAS_0818100		conserved Plasmodium protein, unknown function	Plasmodium chabaudi chabaudi			NaN	NaN	NaN	NaN	NaN	NaN	NaN	NaN	NaN	NaN	NaN	NaN	NaN	13.1793	NaN	15.9441	0.000413289	7.06e-07	0.96909	0	0	0	0	0	0	0	0	0	0	0	0	0	1	0	1	5534.62
PCHAS_0818800		conserved protein, unknown function	Plasmodium chabaudi chabaudi			13.0492	14.0537	NaN	NaN	NaN	NaN	14.2295	13.9752	13.2004	NaN	13.2626	NaN	9.09172	NaN	12.3823	12.5954	2.11e-12	4.98e-15	1.00238	4	1	0	0	0	0	4	1	4	0	1	0	1	0	2	1	77601.5
PCHAS_0818900		pre-mRNA-splicing factor ATP-dependent RNA helicase PRP43, putative	Plasmodium chabaudi chabaudi			13.927	15.7996	NaN	NaN	NaN	NaN	14.8298	15.481	14.3448	15.5995	13.1994	14.7398	13.2104	14.0444	13.7081	14.455	5.94e-21	2.14e-23	1.02156	7	5	0	0	0	0	7	8	8	7	6	5	4	6	6	5	88277.4
PCHAS_0819200		endoplasmic reticulum chaperone BiP, putative	Plasmodium chabaudi chabaudi			14.1824	20.1872	15.8608	18.402	17.7657	23.1738	17.1995	22.5214	14.9274	21.2893	17.0347	22.0274	16.4208	22.3087	15.0172	21.6038	4.89e-54	4.34e-55	1.06945	52	38	23	23	91	72	83	66	71	52	77	63	79	61	70	54	72092.2
PCHAS_0819300		glideosome-associated protein 50, putative	Plasmodium chabaudi chabaudi			14.9374	13.515	NaN	NaN	14.7432	14.562	14.2729	13.748	14.0489	13.4445	12.7591	12.824	16.9903	16.6991	16.4601	16.3162	4.71e-27	2.59e-29	1.03266	5	5	0	0	6	4	6	5	6	6	2	3	9	7	8	7	44258.7
PCHAS_0819400		cytochrome b5, putative	Plasmodium chabaudi chabaudi			14.7666	14.3478	13.6543	13.8297	12.4482	NaN	NaN	NaN	NaN	NaN	NaN	NaN	NaN	NaN	NaN	NaN	9.09e-11	2e-13	0.998244	1	1	1	1	1	0	0	0	0	0	0	0	0	0	0	0	17230.8
PCHAS_0819500		50S ribosomal protein L3, apicoplast, putative	Plasmodium chabaudi chabaudi			NaN	NaN	NaN	NaN	NaN	NaN	NaN	NaN	NaN	NaN	NaN	NaN	NaN	NaN	NaN	12.8115	0.00315459	5.03e-06	0.951167	0	0	0	0	0	0	0	0	0	0	0	0	0	0	0	1	36280.5
PCHAS_0819600		eukaryotic translation initiation factor 3 subunit F, putative	Plasmodium chabaudi chabaudi			16.0243	17.5483	13.3774	18.5465	14.5218	16.1685	15.0935	17.2112	14.2336	18.1733	15.0345	16.8603	12.9872	17.0681	16.5053	17.638	3.76e-27	2.09e-29	1.03283	8	10	1	1	3	7	6	11	10	12	1	1	7	7	3	3	36143.5
PCHAS_0820000		dihydrouridine synthase, putative	Plasmodium chabaudi chabaudi			NaN	12.5347	NaN	NaN	NaN	11.4003	NaN	13.3554	NaN	13.3743	NaN	NaN	NaN	NaN	NaN	NaN	0.00914594	1.37e-05	0.914658	0	1	0	0	0	1	0	1	0	1	0	0	0	0	0	0	60856.4
PCHAS_0820100		gamma-glutamylcysteine synthetase, putative	Plasmodium chabaudi chabaudi			12.4233	12.1436	NaN	NaN	NaN	NaN	13.3087	11.3935	14.8368	13.9229	NaN	NaN	NaN	NaN	NaN	NaN	6.03e-18	1.84e-20	1.01536	2	1	0	0	0	0	2	1	3	2	0	0	0	0	0	0	113867
PCHAS_0820200		nucleosome assembly protein, putative	Plasmodium chabaudi chabaudi			18.7345	19.1015	15.2752	17.553	16.0834	16.9316	18.9975	20.3119	18.6124	20.2296	16.5724	17.2149	16.4628	17.0631	14.5594	17.3794	5.12e-54	4.45e-55	1.06943	18	23	4	9	9	12	25	23	23	27	12	13	12	13	9	8	31642.4
PCHAS_0820300		DnaJ protein, putative	Plasmodium chabaudi chabaudi			13.9742	NaN	NaN	NaN	14.6748	13.3665	15.2447	13.2061	14.6284	12.0121	15.1474	14.0723	17.1687	15.38	17.8896	15.9699	4.81e-22	1.86e-24	1.02368	4	0	0	0	3	1	5	2	4	1	5	1	15	4	17	5	42982.7
PCHAS_0820600		protein disulfide-isomerase PDI-Trans, putative	Plasmodium chabaudi chabaudi			16.0534	15.6971	13.2494	14.3489	17.3989	15.1434	17.6184	14.5813	16.3155	16.9197	16.2366	16.3928	16.7601	14.6346	15.2536	14.028	5.6e-33	5.2e-35	1.04209	11	4	1	1	19	14	19	13	17	6	14	5	16	8	5	4	59818.6
PCHAS_0820900		pyridoxal phosphate homeostasis protein, putative	Plasmodium chabaudi chabaudi			NaN	NaN	NaN	NaN	NaN	NaN	NaN	15.2057	NaN	16.3489	NaN	NaN	NaN	NaN	NaN	NaN	0.000405078	6.93e-07	0.969198	0	0	0	0	0	0	0	3	0	4	0	0	0	0	0	0	28199.4
PCHAS_0821000		TLD domain-containing protein	Plasmodium chabaudi chabaudi			12.4977	13.3049	NaN	NaN	NaN	NaN	12.2674	13.7462	12.668	13.7694	NaN	NaN	NaN	NaN	NaN	NaN	0.00119236	1.97e-06	0.961615	1	1	0	0	0	0	1	2	1	2	0	0	0	0	0	0	113449
PCHAS_0821300		chaperone, putative	Plasmodium chabaudi chabaudi			NaN	NaN	NaN	NaN	NaN	NaN	13.8964	NaN	14.2831	NaN	12.9859	NaN	NaN	NaN	NaN	NaN	1.34e-06	2.56e-09	0.985138	0	0	0	0	0	0	1	0	1	0	1	0	0	0	0	0	28927.3
PCHAS_0821600		conserved Plasmodium protein, unknown function	Plasmodium chabaudi chabaudi			NaN	NaN	NaN	NaN	NaN	NaN	12.051	NaN	11.7321	NaN	NaN	NaN	NaN	NaN	NaN	NaN	0.0770593	0.000112025	0.847955	0	0	0	0	0	0	1	0	1	0	0	0	0	0	0	0	173982
PCHAS_0821900		CRAL/TRIO domain-containing protein, putative	Plasmodium chabaudi chabaudi			15.9819	14.7104	NaN	NaN	15.5045	14.0626	17.5943	15.5115	17.3945	15.5485	NaN	NaN	NaN	12.5678	NaN	NaN	1.33e-25	6.57e-28	1.03017	2	3	0	0	2	1	2	2	2	2	0	0	0	1	0	0	58978.3
PCHAS_0822000		inosine-5'-monophosphate dehydrogenase, putative	Plasmodium chabaudi chabaudi			16.3429	17.4167	15.1401	15.1806	13.3277	16.1416	17.5774	18.1495	16.7754	18.77	15.6032	17.2187	14.6149	14.4547	14.5707	14.3536	2.51e-43	6.8e-45	1.05647	22	28	3	8	7	16	26	32	27	34	9	24	6	15	4	10	55811.2
PCHAS_0822100		U4/U6 snRNA-associated-splicing factor, putative	Plasmodium chabaudi chabaudi			13.8174	14.3916	NaN	NaN	NaN	NaN	14.1169	15.0907	15.236	15.6921	13.9735	14.4084	11.4311	12.337	12.0757	10.994	1.64e-30	1.2e-32	1.0383	3	3	0	0	0	0	4	2	4	5	2	3	1	1	1	1	57146.5
PCHAS_0822400		conserved Plasmodium protein, unknown function	Plasmodium chabaudi chabaudi			NaN	NaN	NaN	NaN	NaN	NaN	9.94548	NaN	12.512	12.5214	NaN	NaN	NaN	NaN	11.2041	NaN	0.000575705	9.73e-07	0.967143	0	0	0	0	0	0	1	0	2	1	0	0	0	0	1	0	252617
PCHAS_0822500		conserved protein, unknown function	Plasmodium chabaudi chabaudi			NaN	NaN	NaN	NaN	NaN	NaN	NaN	NaN	NaN	NaN	NaN	NaN	NaN	12.3525	NaN	14.3211	2.39e-09	5.01e-12	0.994374	0	0	0	0	0	0	0	0	0	0	0	0	0	1	0	1	58397.6
PCHAS_0822800		tetratricopeptide repeat protein, putative	Plasmodium chabaudi chabaudi			NaN	11.4284	NaN	NaN	NaN	NaN	10.7485	11.5837	11.7556	13.0041	NaN	NaN	NaN	NaN	11.1892	12.9915	0.00238772	3.84e-06	0.95462	0	1	0	0	0	0	1	1	1	2	0	0	0	0	1	1	188177
PCHAS_0823000		ribosome production factor 1, putative	Plasmodium chabaudi chabaudi			12.8315	13.9655	NaN	NaN	NaN	NaN	14.238	NaN	14.6582	15.4148	12.5908	NaN	12.89	NaN	13.4698	NaN	6.58e-09	1.36e-11	0.993088	3	1	0	0	0	0	4	0	4	1	2	0	2	0	3	0	39750.5
PCHAS_0823100		conserved Plasmodium protein, unknown function	Plasmodium chabaudi chabaudi			13.2645	14.9147	NaN	NaN	11.9806	NaN	14.3046	15.7422	13.0162	12.8256	NaN	14.9079	14.8694	14.4031	NaN	NaN	2.05e-11	4.63e-14	0.999911	3	2	0	0	1	0	3	2	3	2	0	1	3	2	0	0	25919
PCHAS_0823300		ubiquitin-like protein, putative	Plasmodium chabaudi chabaudi			14.5325	15.0247	NaN	NaN	14.9825	10.8342	14.2409	15.7486	12.1569	15.9536	NaN	NaN	13.7505	15.0087	13.7119	14.8508	8.74e-25	4.08e-27	1.02873	14	8	0	0	2	1	15	9	16	10	0	0	13	5	10	3	159078
PCHAS_0823400		S-adenosylmethionine synthetase, putative	Plasmodium chabaudi chabaudi			16.5326	18.0749	12.3961	14.7709	13.5517	15.103	16.3854	18.6537	17.6671	19.9858	13.4051	14.2056	13.9008	15.0546	NaN	NaN	3.15e-26	1.63e-28	1.03126	11	15	2	3	2	4	15	18	16	23	2	4	5	7	0	0	45120.4
PCHAS_0823700		phosphoglycerate kinase, putative	Plasmodium chabaudi chabaudi			20.5465	20.8157	17.6679	17.3802	18.0753	17.4083	21.6564	21.2151	21.3614	21.7077	17.7158	18.1494	16.8053	16.3867	13.9328	NaN	1.93e-57	2.61e-58	1.07328	66	52	30	13	38	16	77	59	76	68	25	8	16	8	1	0	45568.6
PCHAS_0823800		glutamine synthetase, putative	Plasmodium chabaudi chabaudi			20.0168	16.933	16.6883	15.4261	18.4966	15.4292	20.7017	17.5078	20.8923	18.6723	17.3868	15.8879	17.6566	16.4935	15.8363	14.6709	1.3e-58	1.96e-59	1.07456	38	46	12	18	23	40	48	59	51	65	15	21	17	18	9	9	64311
PCHAS_0824000		conserved Plasmodium protein, unknown function	Plasmodium chabaudi chabaudi			11.8541	17.6151	NaN	19.1286	NaN	19.6798	11.8293	18.8013	11.9514	17.1146	NaN	19.0071	NaN	17.896	10.257	17.8861	1.58e-24	7.27e-27	1.02827	1	2	0	1	0	1	1	1	1	3	0	1	0	1	1	1	441226
PCHAS_0824200		DNA-directed RNA polymerase II subunit RPB3, putative	Plasmodium chabaudi chabaudi			14.2795	17.6596	NaN	13.4222	NaN	15.131	15.0979	18.1951	15.1088	18.7299	14.6368	18.2778	14.6529	14.7198	13.6374	16.0555	9.58e-31	7.16e-33	1.03866	2	2	0	1	0	1	5	2	7	4	8	5	1	1	2	2	38163.9
PCHAS_0824400		nitric oxide synthase, putative	Plasmodium chabaudi chabaudi			NaN	NaN	NaN	NaN	NaN	13.7703	NaN	NaN	NaN	NaN	NaN	NaN	NaN	15.0793	12.8252	15.5734	1.33e-12	3.17e-15	1.00288	0	0	0	0	0	1	0	0	0	0	0	0	0	1	1	1	87493.3
PCHAS_0825000		thioredoxin reductase, putative	Plasmodium chabaudi chabaudi			17.5953	16.5895	14.1988	12.8877	14.8782	14.0683	17.5764	17.2707	16.4758	17.5904	14.2833	13.6337	13.6695	11.7726	12.5355	12.557	1.54e-29	1.04e-31	1.03675	16	15	3	5	4	5	20	16	21	17	2	4	3	1	2	3	69789.8
PCHAS_0825100		polyadenylate-binding protein 2, putative	Plasmodium chabaudi chabaudi			16.5055	17.2457	NaN	11.583	14.4796	15.1909	15.4739	17.1343	18.0918	18.8967	15.3885	16.8365	14.4724	15.2763	15.1188	16.5291	2.45e-22	9.66e-25	1.02424	11	6	0	1	4	4	9	5	12	7	7	4	5	4	6	4	22961.9
PCHAS_0825200		patatin-like phospholipase, putative	Plasmodium chabaudi chabaudi			14.0744	NaN	NaN	NaN	NaN	NaN	NaN	NaN	15.668	NaN	NaN	NaN	15.7672	14.9421	16.3381	15.7119	1.73e-09	3.65e-12	0.994773	1	0	0	0	0	0	0	0	1	0	0	0	1	2	1	2	122594
PCHAS_0825300		conserved Plasmodium protein, unknown function	Plasmodium chabaudi chabaudi			NaN	NaN	NaN	NaN	NaN	NaN	NaN	NaN	10.7504	NaN	NaN	NaN	NaN	NaN	NaN	NaN	0.00772429	1.17e-05	0.923031	0	0	0	0	0	0	0	0	1	0	0	0	0	0	0	0	69821.6
PCHAS_0825400		heptatricopeptide repeat-containing protein, putative	Plasmodium chabaudi chabaudi			NaN	NaN	NaN	NaN	NaN	NaN	NaN	NaN	NaN	NaN	10.9565	NaN	NaN	NaN	NaN	NaN	0.056994	8.29e-05	0.858087	0	0	0	0	0	0	0	0	0	0	1	0	0	0	0	0	103221
PCHAS_0825900		splicing factor 3A subunit 3, putative	Plasmodium chabaudi chabaudi			13.5091	15.6086	NaN	NaN	NaN	NaN	14.8325	14.7973	14.7692	15.5678	14.4949	15.3436	13.198	14.3646	14.2272	15.1483	1.34e-19	4.46e-22	1.01884	3	1	0	0	0	0	5	3	4	2	4	1	3	1	5	1	68357.5
PCHAS_0826500		protein phosphatase-beta, putative	Plasmodium chabaudi chabaudi			13.6884	NaN	NaN	NaN	NaN	NaN	NaN	NaN	13.0719	NaN	NaN	NaN	NaN	NaN	NaN	NaN	0.0429833	6.27e-05	0.867515	1	0	0	0	0	0	0	0	2	0	0	0	0	0	0	0	56362.2
PCHAS_0826800		histone deacetylase 1, putative	Plasmodium chabaudi chabaudi			13.421	12.8874	10.9076	10.5096	11.7627	NaN	15.7109	14.2083	14.014	15.025	15.4408	15.4907	16.3132	13.5488	14.9657	14.4352	9.95e-15	2.59e-17	1.00802	2	5	1	1	1	0	2	6	2	6	1	3	1	3	2	4	50917.1
PCHAS_0827000		parasitophorous vacuolar protein 5, putative	Plasmodium chabaudi chabaudi			16.6897	21.3638	13.5497	19.5671	19.2449	23.9978	19.9246	23.8368	18.7027	23.725	16.1715	20.0308	16.4904	20.3846	15.541	19.9733	2.39e-62	5.17e-63	1.07858	13	20	5	16	21	24	24	25	20	24	9	19	10	17	8	16	25174.6
PCHAS_0827200		protein kinase, putative	Plasmodium chabaudi chabaudi			10.7682	12.8781	NaN	NaN	NaN	NaN	NaN	13.1961	11.4699	NaN	NaN	NaN	NaN	NaN	NaN	NaN	0.00639146	9.83e-06	0.935886	1	1	0	0	0	0	0	1	2	0	0	0	0	0	0	0	323846
PCHAS_0827500		monocarboxylate transporter, putative	Plasmodium chabaudi chabaudi			12.0075	NaN	NaN	NaN	13.6183	14.609	13.6546	14.9262	13.4162	NaN	14.857	NaN	15.7099	17.2083	16.3192	17.8019	1.95e-26	1.03e-28	1.03161	1	0	0	0	1	1	1	1	1	0	1	0	4	3	5	3	57375.8
PCHAS_0827800		glutamine-dependent NAD(+) synthetase, putative	Plasmodium chabaudi chabaudi			15.9229	14.8858	14.005	13.9529	14.6064	14.0823	16.6726	14.7014	15.3153	15.9205	13.6679	13.6327	14.248	13.7204	11.5722	NaN	1.65e-50	1.03e-51	1.06534	23	18	3	4	3	5	26	24	21	20	1	3	4	3	1	0	93867.2
PCHAS_0828000		replication termination factor, putative	Plasmodium chabaudi chabaudi			NaN	12.4973	NaN	NaN	NaN	NaN	NaN	12.2315	NaN	11.7702	NaN	NaN	NaN	NaN	NaN	NaN	0.0140851	2.08e-05	0.902237	0	1	0	0	0	0	0	1	0	1	0	0	0	0	0	0	25060.3
PCHAS_0828200		conserved protein, unknown function	Plasmodium chabaudi chabaudi			NaN	NaN	NaN	NaN	NaN	NaN	13.167	NaN	10.958	NaN	NaN	NaN	16.5095	NaN	17.6333	15.136	1.01e-14	2.63e-17	1.00801	0	0	0	0	0	0	1	0	1	0	0	0	3	0	3	2	22685
PCHAS_0828400		fumarate hydratase, putative	Plasmodium chabaudi chabaudi			NaN	NaN	NaN	NaN	10.7385	13.169	13.1477	13.9418	11.4543	14.6534	14.1096	16.0846	12.3735	13.9898	13.7941	14.9931	1.12e-15	3.04e-18	1.01026	0	0	0	0	2	1	2	7	2	7	2	9	1	4	2	5	75827.1
PCHAS_0828900		cytochrome c oxidase subunit 5B, putative	Plasmodium chabaudi chabaudi			NaN	NaN	NaN	NaN	NaN	NaN	NaN	NaN	12.6668	NaN	13.8048	NaN	17.1113	17.0373	19.1788	18.518	2.33e-22	9.22e-25	1.02428	0	0	0	0	0	0	0	0	1	0	2	0	5	5	4	6	31567.8
PCHAS_0829000		phosphatidylserine decarboxylase, putative	Plasmodium chabaudi chabaudi			NaN	NaN	NaN	NaN	NaN	NaN	NaN	NaN	NaN	NaN	NaN	NaN	13.7094	NaN	14.3725	NaN	4.94e-05	8.89e-08	0.977206	0	0	0	0	0	0	0	0	0	0	0	0	3	0	3	0	41434.8
PCHAS_0830000		guanylate kinase, putative	Plasmodium chabaudi chabaudi			14.4627	13.6033	NaN	NaN	NaN	NaN	15.8914	13.3488	16.6511	15.7695	NaN	NaN	NaN	NaN	NaN	NaN	2.14e-05	3.91e-08	0.97941	1	2	0	0	0	0	1	2	1	2	0	0	0	0	0	0	23934
PCHAS_0830300		RNA-binding protein, putative	Plasmodium chabaudi chabaudi			15.7148	15.9636	NaN	NaN	12.6912	NaN	16.1841	16.0098	17.4473	16.4768	15.222	14.5604	15.5425	15.3743	14.6287	15.1306	3.37e-21	1.24e-23	1.02205	3	5	0	0	1	0	3	4	2	5	1	2	2	1	2	1	32328.7
PCHAS_0830500		high molecular weight rhoptry protein 2, putative	Plasmodium chabaudi chabaudi			16.8698	17.2237	14.6547	15.1672	17.6766	17.5196	18.4987	17.4505	16.9699	16.7377	17.068	16.4851	18.9141	18.2491	20.8215	19.8142	6.69e-55	6.3e-56	1.07043	55	50	19	13	72	75	87	82	62	70	58	64	98	100	115	128	159194
PCHAS_0831300		merozoite surface protein 1	Plasmodium chabaudi chabaudi			17.8464	18.5562	23.7281	19.0848	21.2042	19.7773	21.6163	18.7881	20.9263	17.2483	21.8551	19.8497	17.0648	15.9586	17.8363	17.6284	1.12e-34	1.23e-36	1.04461	43	46	1	2	29	40	13	22	11	13	22	25	40	48	44	60	197577
PCHAS_0831600		peptidyl-prolyl cis-trans isomerase, putative	Plasmodium chabaudi chabaudi			NaN	15.2857	NaN	NaN	NaN	NaN	NaN	13.8193	NaN	14.553	NaN	NaN	NaN	13.1176	NaN	NaN	0.000912052	1.52e-06	0.963866	0	1	0	0	0	0	0	2	0	2	0	0	0	1	0	0	69953.3
PCHAS_0832100		elongation factor Tu, putative	Plasmodium chabaudi chabaudi			21.5235	16.829	22.6168	17.7687	22.3473	19.5337	21.4813	16.6322	20.097	15.5499	23.4732	18.807	20.5108	16.2731	21.5129	16.9151	3.22e-35	3.74e-37	1.0454	2	2	1	1	2	1	3	4	3	3	1	1	2	2	2	1	93670.3
PCHAS_0832200		nucleolar protein Nop52, putative	Plasmodium chabaudi chabaudi			11.892	13.16	NaN	NaN	NaN	NaN	12.3154	NaN	11.1602	14.9961	NaN	12.0205	13.1986	NaN	11.8265	12.5244	0.000225677	3.92e-07	0.97199	1	2	0	0	0	0	1	0	1	1	0	1	1	0	2	1	72011.4
PCHAS_0832500		PUB domain-containing protein, putative	Plasmodium chabaudi chabaudi			14.003	14.026	NaN	NaN	11.9635	NaN	15.8543	15.2407	15.5981	14.6437	NaN	NaN	NaN	12.4841	NaN	NaN	3.12e-15	8.31e-18	1.00921	6	2	0	0	2	0	5	3	5	3	0	0	0	1	0	0	36453.8
PCHAS_0832900		proteasome subunit beta type-6, putative	Plasmodium chabaudi chabaudi			16.6416	16.6387	16.0437	13.8844	17.2865	14.9384	17.1484	17.1061	16.8768	17.4034	16.0066	16.7759	14.9538	15.5201	15.0305	11.1737	7.15e-31	5.39e-33	1.03886	9	5	1	2	1	3	11	8	9	7	6	7	4	1	1	1	31673.8
PCHAS_0833200		protein MAM3, putative	Plasmodium chabaudi chabaudi			NaN	NaN	NaN	NaN	NaN	NaN	NaN	NaN	NaN	NaN	NaN	NaN	NaN	13.9142	NaN	13.9463	0.000605217	1.02e-06	0.966822	0	0	0	0	0	0	0	0	0	0	0	0	0	1	0	2	112264
PCHAS_0833300		profilin, putative	Plasmodium chabaudi chabaudi			15.1527	18.6172	NaN	15.5232	10.1934	15.1676	16.7205	19.2708	16.7446	19.0989	10.9537	14.1153	NaN	13.427	15.2659	NaN	3.69e-28	2.21e-30	1.03451	12	13	0	7	1	6	15	16	15	16	1	3	0	3	1	0	19239.2
PCHAS_0833400		M18 aspartyl aminopeptidase, putative	Plasmodium chabaudi chabaudi			15.3534	17.0226	13.7971	14.5159	14.2959	15.8509	16.287	17.261	16.2627	17.7578	15.5395	16.3736	13.9693	14.3099	12.5325	14.0771	6.34e-29	4.07e-31	1.03576	15	13	1	1	4	7	15	16	12	18	10	14	2	5	1	2	57048.9
PCHAS_0833900		importin alpha re-exporter, putative	Plasmodium chabaudi chabaudi			17.2734	14.971	14.8998	12.4102	15.505	12.725	17.7736	13.5986	18.3569	15.7908	14.11	NaN	NaN	10.6215	NaN	NaN	1.26e-27	7.24e-30	1.03362	12	18	1	1	2	1	16	17	18	20	1	0	0	1	0	0	151840
PCHAS_0834100		CSTF domain-containing protein, putative	Plasmodium chabaudi chabaudi			NaN	13.5336	NaN	NaN	NaN	NaN	14.5253	13.8593	15.3909	13.9183	16.1038	13.9729	12.9646	12.8616	14.8168	13.0353	1.13e-06	2.16e-09	0.985446	0	1	0	0	0	0	2	1	2	3	1	2	2	1	2	1	79448.2
PCHAS_0834300		calcyclin-binding protein, putative	Plasmodium chabaudi chabaudi			15.1797	NaN	NaN	NaN	NaN	NaN	15.9777	NaN	16.1758	16.044	NaN	NaN	NaN	NaN	NaN	NaN	4.38e-13	1.06e-15	1.00406	2	0	0	0	0	0	2	0	2	1	0	0	0	0	0	0	25532.9
PCHAS_0834700		mitochondrial-processing peptidase subunit beta, putative	Plasmodium chabaudi chabaudi			NaN	15.6863	NaN	NaN	15.0094	14.5295	14.3225	14.9759	16.3743	16.6397	17.9537	17.2035	17.4823	16.8844	18.4725	17.1118	4.03e-30	2.84e-32	1.03768	0	2	0	0	5	5	4	4	4	11	7	12	9	14	11	15	55140.3
PCHAS_0835000		conserved Plasmodium protein, unknown function	Plasmodium chabaudi chabaudi			11.8894	NaN	NaN	NaN	NaN	NaN	13.3237	NaN	13.8942	NaN	12.8171	NaN	12.2181	NaN	NaN	NaN	0.00225301	3.63e-06	0.955278	1	0	0	0	0	0	1	0	1	0	1	0	1	0	0	0	31120.8
PCHAS_0835200		TFIIH basal transcription factor complex helicase XPD subunit, putative	Plasmodium chabaudi chabaudi			12.3464	14.6571	NaN	NaN	NaN	NaN	11.1049	15.0691	12.6905	15.7009	NaN	14.386	NaN	14.017	NaN	13.7322	1.59e-06	3.03e-09	0.984833	1	2	0	0	0	0	2	2	2	2	0	2	0	1	0	2	112914
PCHAS_0835500		AP2 domain transcription factor, putative	Plasmodium chabaudi chabaudi			NaN	NaN	NaN	NaN	NaN	NaN	NaN	NaN	NaN	NaN	NaN	NaN	NaN	13.8581	NaN	15.3261	0.00193798	3.15e-06	0.956913	0	0	0	0	0	0	0	0	0	0	0	0	0	1	0	1	25535.6
PCHAS_0835600		V-type proton ATPase subunit E, putative	Plasmodium chabaudi chabaudi			17.5267	17.2077	17.9867	13.9842	18.5547	17.3566	17.9246	18.2165	18.0517	17.7105	16.9418	16.5009	16.9903	16.5216	17.0824	16.4687	4.63e-35	5.28e-37	1.04517	4	4	3	2	7	5	9	6	6	5	4	4	7	3	7	3	27339.8
PCHAS_0835900		cAMP-dependent protein kinase catalytic subunit, putative	Plasmodium chabaudi chabaudi			15.9374	15.7593	NaN	9.97461	NaN	13.4247	14.2369	16.4971	14.7368	16.498	NaN	NaN	NaN	13.1336	NaN	14.4966	5.47e-16	1.51e-18	1.01098	3	7	0	1	0	2	2	6	2	10	0	0	0	2	0	3	40151.7
PCHAS_0836100		U2 small nuclear ribonucleoprotein B'', putative	Plasmodium chabaudi chabaudi			13.73	13.5784	NaN	NaN	NaN	12.3134	12.083	14.5901	NaN	14.7291	12.5984	15.3627	11.8912	11.3936	NaN	NaN	5.14e-06	9.63e-09	0.982582	1	3	0	0	0	1	1	2	0	4	2	2	1	1	0	0	22230.4
PCHAS_0836300		vacuolar protein sorting-associated protein 33, putative	Plasmodium chabaudi chabaudi			13.8965	13.3184	NaN	NaN	NaN	NaN	14.4405	14.2148	13.1535	14.2888	NaN	NaN	12.5252	12.7399	13.6025	10.7642	1.05e-05	1.94e-08	0.981064	1	2	0	0	0	0	1	3	1	3	0	0	1	2	1	1	136334
PCHAS_0836500		conserved Plasmodium protein, unknown function	Plasmodium chabaudi chabaudi			16.0213	15.4872	15.329	15.1463	NaN	NaN	NaN	NaN	13.6504	13.1526	12.0341	14.0156	15.6508	15.3231	16.5502	15.6006	1.16e-23	4.99e-26	1.02671	9	3	7	2	0	0	0	0	4	2	1	1	9	3	9	4	91155.1
PCHAS_0836600		cytoadherence linked asexual protein 9, putative	Plasmodium chabaudi chabaudi			19.3954	NaN	20.7364	NaN	19.4867	12.1771	18.195	NaN	19.7599	NaN	11.7291	13.8511	17.1086	13.1829	17.3827	15.5163	8.11e-37	1.13e-38	1.04769	2	0	1	0	3	1	4	0	2	0	1	1	5	2	8	6	160524
PCHAS_0836700		Plasmodium exported protein, unknown function	Plasmodium chabaudi chabaudi			NaN	NaN	NaN	NaN	NaN	NaN	NaN	NaN	NaN	NaN	NaN	NaN	11.1589	NaN	13.4083	10.1728	0.00126509	2.09e-06	0.961084	0	0	0	0	0	0	0	0	0	0	0	0	1	0	4	1	14191.4
PCHAS_0837000		fam-b protein	Plasmodium chabaudi chabaudi			NaN	NaN	NaN	NaN	NaN	NaN	NaN	NaN	NaN	NaN	NaN	NaN	12.1895	NaN	15.7673	16.2471	6e-08	1.2e-10	0.99008	0	0	0	0	0	0	0	0	0	0	0	0	2	0	2	1	18986.8
PCHAS_0837100		fam-a protein	Plasmodium chabaudi chabaudi			NaN	NaN	NaN	NaN	NaN	NaN	NaN	NaN	NaN	NaN	NaN	NaN	NaN	NaN	14.8751	NaN	0.00542651	8.42e-06	0.941356	0	0	0	0	0	0	0	0	0	0	0	0	0	0	1	0	55231
PCHAS_0837700		haloacid dehalogenase-like hydrolase, putative	Plasmodium chabaudi chabaudi			16.3901	13.9483	15.4503	14.6549	16.0376	14.816	17.0076	15.7334	15.4249	13.3713	NaN	11.9104	14.4299	14.5033	NaN	NaN	7.84e-30	5.4e-32	1.03722	2	2	1	1	2	3	2	4	2	3	0	1	1	1	0	0	43154
PCHAS_0838100		fam-a protein	Plasmodium chabaudi chabaudi			14.7635	15.5621	NaN	NaN	NaN	NaN	NaN	NaN	NaN	NaN	NaN	NaN	NaN	NaN	NaN	NaN	2.11e-13	5.18e-16	1.00483	2	1	0	0	0	0	0	0	0	0	0	0	0	0	0	0	33544.9
PCHAS_0900035		fam-a protein	Plasmodium chabaudi chabaudi			14.6937	NaN	14.7443	15.9948	NaN	NaN	NaN	NaN	NaN	12.9495	NaN	NaN	NaN	NaN	NaN	NaN	5.31e-14	1.33e-16	1.00628	4	0	3	1	0	0	0	0	0	1	0	0	0	0	0	0	32815.9
PCHAS_0900055		fam-a protein	Plasmodium chabaudi chabaudi			16.3255	16.5159	15.236	16.0915	12.0387	NaN	11.3888	NaN	11.4086	11.4277	11.5754	11.9093	14.5408	12.7602	14.4495	14.8913	2.23e-18	6.96e-21	1.01628	8	9	5	8	1	0	1	0	2	1	1	1	3	2	4	6	35177.8
PCHAS_0900065		erythrocyte membrane antigen 1	Plasmodium chabaudi chabaudi			NaN	NaN	NaN	NaN	NaN	NaN	NaN	NaN	NaN	NaN	NaN	NaN	11.7941	NaN	14.6786	15.1294	5.75e-10	1.23e-12	0.996104	0	0	0	0	0	0	0	0	0	0	0	0	1	0	2	1	143772
PCHAS_0900400		early transcribed membrane protein	Plasmodium chabaudi chabaudi			18.6176	12.1348	18.1632	12.6159	17.8614	13.8849	18.3473	14.9021	17.1162	14.062	19.1163	15.2313	23.7085	17.7211	21.8485	16.9215	1.88e-24	8.56e-27	1.02814	1	3	1	2	4	2	4	3	5	3	4	2	7	7	6	5	12892.2
PCHAS_0900500		fam-a protein	Plasmodium chabaudi chabaudi			16.9162	16.7957	16.3292	17.3522	14.9964	16.0311	16.9577	14.8469	16.9959	13.7667	11.4727	13.1473	14.8977	14.0947	13.6705	13.6404	1.56e-26	8.25e-29	1.03178	11	14	8	8	8	3	4	3	5	3	1	1	5	3	4	3	42280.2
PCHAS_0900700		60S acidic ribosomal protein P1, putative	Plasmodium chabaudi chabaudi			12.8866	NaN	NaN	NaN	12.0977	NaN	13.9317	12.693	14.0013	15.6259	14.0744	NaN	15.3189	16.1945	12.7403	NaN	3.86e-37	5.57e-39	1.04814	5	0	0	0	1	0	7	1	8	2	2	0	7	3	6	0	12908.8
PCHAS_0901000		actin-like protein, putative	Plasmodium chabaudi chabaudi			14.9018	11.2957	NaN	NaN	12.686	10.7865	15.4583	13.7825	15.7041	13.9179	14.8725	12.1027	12.7407	13.5871	15.7129	14.339	1.07e-27	6.18e-30	1.03374	3	1	0	0	1	1	3	1	3	3	2	1	1	1	3	1	57924
PCHAS_0901100		casein kinase II beta chain, putative	Plasmodium chabaudi chabaudi			16.0214	15.6318	12.2875	NaN	13.4421	NaN	16.0252	15.7909	15.2453	15.7603	14.2001	14.5127	14.0277	15.0898	14.2824	13.9752	1.9e-15	5.1e-18	1.00972	3	3	1	0	2	0	3	4	2	4	2	1	2	1	1	2	28005.1
PCHAS_0901200		CCR4-NOT transcription complex subunit 1, putative	Plasmodium chabaudi chabaudi			15.0137	14.8925	NaN	NaN	13.1284	11.8153	14.9729	15.569	14.3233	14.4633	11.6872	NaN	13.173	12.6355	13.9671	NaN	2.85e-10	6.16e-13	0.996932	5	6	0	0	1	1	8	7	6	8	1	0	2	2	2	0	333847
PCHAS_0901400		phenylalanine--tRNA ligase beta subunit, putative	Plasmodium chabaudi chabaudi			17.1888	17.4823	13.6214	NaN	15.8961	16.2059	17.9628	18.1325	17.1506	17.6847	NaN	NaN	16.1672	15.9745	12.1139	11.768	2.79e-35	3.26e-37	1.04549	10	9	3	0	9	4	11	11	9	10	0	0	8	8	1	1	72403.6
PCHAS_0901500		syntaxin, putative	Plasmodium chabaudi chabaudi			14.0056	NaN	NaN	NaN	13.9471	12.0258	16.1058	13.717	15.4478	11.9576	14.2702	11.6934	16.9125	14.4299	16.9708	14.8597	2.83e-22	1.11e-24	1.02412	1	0	0	0	2	1	5	2	3	1	1	1	6	2	6	3	41310.9
PCHAS_0901600		chromatin remodeling protein, putative	Plasmodium chabaudi chabaudi			13.5029	15.7137	NaN	NaN	NaN	NaN	14.0206	14.9808	13.7441	16.0193	12.9389	15.0845	13.5233	15.4427	15.0314	16.9056	1.61e-19	5.33e-22	1.01868	4	2	0	0	0	0	1	3	9	4	3	2	6	2	9	2	155607
PCHAS_0901800		thioredoxin-like mero protein, putative	Plasmodium chabaudi chabaudi			17.173	17.7782	15.8768	15.8447	20.242	21.0113	20.0756	20.6794	17.8796	18.795	17.2089	17.0009	18.3869	19.642	16.1363	17.2549	9.76e-47	3.83e-48	1.06078	28	14	11	10	50	33	48	35	36	22	15	13	40	31	22	11	48946.8
PCHAS_0902400		histone H4, putative	Plasmodium chabaudi chabaudi			NaN	15.8244	NaN	15.6702	12.4514	17.2701	12.5159	17.4139	14.3841	17.1653	11.7448	16.7984	14.3329	17.1668	16.5463	19.4035	3.39e-26	1.74e-28	1.0312	0	3	0	2	1	2	1	2	2	4	1	2	3	4	3	4	11455.6
PCHAS_0902500		histone H2B, putative	Plasmodium chabaudi chabaudi			16.4838	17.291	13.7245	13.4023	14.6842	15.2047	14.4374	15.3835	14.9666	16.8094	14.9106	15.7188	17.2108	18.7533	16.4429	18.6402	8.87e-29	5.65e-31	1.03552	8	5	1	1	2	3	3	3	8	7	3	3	10	14	9	9	13227.4
PCHAS_0902700		conserved Plasmodium protein, unknown function	Plasmodium chabaudi chabaudi			12.3519	14.2307	NaN	NaN	12.9992	13.23	14.0072	13.9251	NaN	12.1213	13.4529	13.2919	15.3972	15.6149	17.1535	17.3938	1.56e-23	6.65e-26	1.02647	6	2	0	0	3	2	8	3	0	1	3	2	14	11	16	13	82825
PCHAS_0902800		40S ribosomal protein S4, putative	Plasmodium chabaudi chabaudi			18.7997	19.7475	14.0612	16.4539	15.9159	16.9368	18.8594	19.469	18.1341	20.0205	14.4409	16.062	17.6806	19.2265	16.2569	18.2198	3e-39	5.37e-41	1.05106	20	24	4	6	7	14	29	25	21	24	4	7	17	22	13	13	29820.2
PCHAS_0903000		translocon component PTEX88, putative	Plasmodium chabaudi chabaudi			13.3545	15.2597	NaN	13.8321	13.1821	15.1751	14.2457	15.5168	10.1315	14.9925	12.5689	13.8037	13.1755	15.4358	14.9455	15.9729	4.25e-12	9.88e-15	1.00163	3	12	0	1	1	8	3	14	1	11	1	5	2	10	3	10	85973.6
PCHAS_0903100		tRNA-splicing ligase RtcB, putative	Plasmodium chabaudi chabaudi			14.79	14.6278	NaN	NaN	12.3212	13.0376	15.6139	15.4203	14.6678	15.4502	12.1303	NaN	13.3758	13.7365	12.7479	12.9959	1.55e-15	4.19e-18	1.00992	4	7	0	0	1	2	5	7	7	8	1	0	4	4	2	4	56410.7
PCHAS_0903200		conserved Apicomplexan protein, unknown function	Plasmodium chabaudi chabaudi			13.0343	14.1648	11.484	NaN	14.6229	15.8835	14.8645	15.0167	14.1635	13.9346	14.0549	14.9093	16.9337	16.9979	17.7383	17.7592	3.45e-32	2.94e-34	1.0409	3	2	1	0	5	11	6	10	5	7	5	10	8	14	8	13	30031.2
PCHAS_0903400		RuvB-like helicase 2, putative	Plasmodium chabaudi chabaudi			15.0353	15.4223	NaN	12.5481	12.2111	12.8178	15.4483	15.8944	14.6428	16.8218	12.7598	14.0745	13.2402	15.1341	14.3778	16.2794	1.81e-21	6.74e-24	1.02257	5	8	0	2	4	2	5	9	9	10	4	6	5	5	6	9	53379
PCHAS_0903600		conserved Plasmodium protein, unknown function	Plasmodium chabaudi chabaudi			NaN	NaN	NaN	NaN	NaN	NaN	NaN	NaN	NaN	NaN	NaN	NaN	12.981	NaN	12.4355	NaN	0.0045746	7.16e-06	0.945225	0	0	0	0	0	0	0	0	0	0	0	0	1	0	1	0	72719.7
PCHAS_0904100		DNA replication ATP-dependent helicase/nuclease DNA2, putative	Plasmodium chabaudi chabaudi			NaN	12.8859	NaN	NaN	NaN	NaN	NaN	13.4908	NaN	12.8443	NaN	NaN	NaN	10.8455	NaN	NaN	0.000107536	1.9e-07	0.974796	0	1	0	0	0	0	0	1	0	2	0	0	0	1	0	0	107465
PCHAS_0904400		U6 snRNA-associated Sm-like protein LSm4, putative	Plasmodium chabaudi chabaudi			15.176	15.4121	NaN	NaN	12.7026	10.4256	14.9339	15.0642	15.9882	15.8813	15.1963	14.2552	13.3249	10.3775	10.9565	NaN	2.81e-10	6.1e-13	0.996946	3	3	0	0	2	1	3	3	3	3	3	3	2	1	1	0	14672.7
PCHAS_0904600		conserved protein, unknown function	Plasmodium chabaudi chabaudi			13.4659	12.9886	NaN	NaN	9.64574	NaN	14.022	14.6842	13.527	15.5078	NaN	NaN	10.3939	NaN	NaN	NaN	2.21e-14	5.63e-17	1.0072	2	1	0	0	1	0	1	2	2	1	0	0	1	0	0	0	73682.1
PCHAS_0904700		polyadenylate-binding protein-interacting protein 1, putative	Plasmodium chabaudi chabaudi			14.8197	16.3193	11.3309	11.0883	14.4186	14.5896	14.2531	15.3516	15.4641	17.4206	13.8457	13.8823	13.7092	14.9239	14.1893	15.1551	1.3e-22	5.22e-25	1.02476	43	24	1	2	9	8	37	15	61	37	5	4	19	7	15	10	330390
PCHAS_0905100		pescadillo homolog, putative	Plasmodium chabaudi chabaudi			14.7186	NaN	NaN	NaN	NaN	NaN	14.4019	NaN	15.2344	NaN	NaN	NaN	NaN	NaN	14.5553	NaN	9.59e-05	1.7e-07	0.975178	2	0	0	0	0	0	2	0	2	0	0	0	0	0	1	0	71991.4
PCHAS_0905200		AP2 domain transcription factor, putative	Plasmodium chabaudi chabaudi			12.3011	NaN	NaN	NaN	NaN	NaN	NaN	NaN	11.019	NaN	NaN	NaN	11.2736	NaN	11.1394	NaN	0.0112427	1.67e-05	0.908486	1	0	0	0	0	0	0	0	1	0	0	0	1	0	1	0	174821
PCHAS_0905400		IWS1-like protein, putative	Plasmodium chabaudi chabaudi			14.1603	NaN	NaN	NaN	NaN	NaN	14.5115	NaN	14.2845	NaN	NaN	NaN	NaN	NaN	NaN	NaN	2.14e-11	4.83e-14	0.99986	1	0	0	0	0	0	1	0	1	0	0	0	0	0	0	0	58851.5
PCHAS_0905600		D-tyrosyl-tRNA(Tyr) deacylase, putative	Plasmodium chabaudi chabaudi			14.7689	NaN	NaN	NaN	NaN	NaN	15.9917	NaN	15.6925	NaN	NaN	NaN	NaN	NaN	NaN	NaN	1.48e-08	3.03e-11	0.992019	1	0	0	0	0	0	1	0	1	0	0	0	0	0	0	0	19096.1
PCHAS_0905700		casein kinase 2, alpha subunit, putative	Plasmodium chabaudi chabaudi			16.9717	16.4377	13.7514	13.2018	14.7462	13.8379	18.0695	16.7935	17.5111	15.8945	15.4406	15.3211	16.1238	15.0941	15.9931	14.4417	1.47e-36	1.98e-38	1.04732	14	14	3	6	6	12	15	23	16	24	9	11	9	12	7	9	39971.4
PCHAS_0905800		succinyl-CoA synthetase alpha subunit, putative	Plasmodium chabaudi chabaudi			15.9639	17.6333	15.9029	19.0736	16.5179	17.9616	15.2607	17.3026	14.9372	16.6924	17.1995	17.6557	15.9469	15.9925	15.7145	16.8777	2.52e-38	4.11e-40	1.0498	5	7	6	6	9	11	8	12	8	11	7	11	5	11	7	11	35464.1
PCHAS_0905900		endoplasmic reticulum-resident calcium binding protein, putative	Plasmodium chabaudi chabaudi			16.2494	18.1936	16.0456	16.8104	19.4012	21.0183	18.76	20.1824	17.6252	19.8197	18.004	19.6881	17.1065	19.2086	15.9464	19.0309	6.13e-59	9.62e-60	1.07492	17	16	6	10	30	35	31	34	23	29	22	23	23	25	16	20	39102.8
PCHAS_0906000		heat shock protein J2, putative	Plasmodium chabaudi chabaudi			13.5491	13.911	NaN	11.4685	12.5786	13.2205	14.9804	14.5628	14.5519	14.0805	NaN	11.9204	15.5196	15.5702	14.3684	15.555	1.76e-19	5.8e-22	1.0186	6	3	0	1	1	3	8	8	7	7	0	1	9	10	6	4	63278.1
PCHAS_0906200		tetratricopeptide repeat protein, putative	Plasmodium chabaudi chabaudi			NaN	12.6197	NaN	NaN	NaN	10.6162	NaN	13.5338	NaN	13.4492	NaN	NaN	NaN	NaN	NaN	NaN	0.000286457	4.95e-07	0.97093	0	1	0	0	0	1	0	1	0	2	0	0	0	0	0	0	51044.8
PCHAS_0906500		essential nuclear protein 1, putative	Plasmodium chabaudi chabaudi			11.7423	NaN	NaN	NaN	NaN	NaN	12.7227	14.502	14.1516	15.4567	NaN	NaN	12.2096	NaN	NaN	NaN	1.17e-14	3.02e-17	1.00786	2	0	0	0	0	0	1	1	2	2	0	0	2	0	0	0	50074.8
PCHAS_0906600		60S ribosomal protein L36, putative	Plasmodium chabaudi chabaudi			18.3297	NaN	15.9799	NaN	17.506	NaN	19.5694	14.5069	18.3757	13.9515	15.7538	NaN	17.5405	NaN	16.919	NaN	2.96e-49	1.62e-50	1.06385	7	0	2	0	6	0	7	1	7	2	3	0	7	0	2	0	12739.2
PCHAS_0906900		pre-mRNA-processing factor 6, putative	Plasmodium chabaudi chabaudi			13.6691	13.9228	NaN	NaN	17.4018	NaN	14.1877	14.4143	13.6955	14.7165	13.8052	14.2516	14.7678	13.1964	14.9395	14.892	8.42e-15	2.2e-17	1.0082	4	4	0	0	1	0	3	6	6	7	4	6	5	4	4	4	130609
PCHAS_0907100		RNA-binding protein, putative	Plasmodium chabaudi chabaudi			16.8621	15.5624	20.707	15.9624	18.4461	15.5851	17.8808	14.7289	17.8497	14.2262	18.6439	16.2035	17.3907	14.5905	17.7089	13.6639	4.6e-43	1.22e-44	1.05613	31	26	2	4	10	7	26	22	46	30	7	8	14	11	17	9	147626
PCHAS_0907200		vacuolar protein sorting-associated protein 35, putative	Plasmodium chabaudi chabaudi			15.6847	14.1536	NaN	NaN	15.2348	13.5397	15.8904	15.556	14.6266	15.4635	11.9996	NaN	13.8517	13.7114	11.9176	13.0728	4.07e-17	1.19e-19	1.01353	4	4	0	0	3	1	6	5	6	6	1	0	1	1	2	1	109604
PCHAS_0907400		actin-like protein, putative	Plasmodium chabaudi chabaudi			15.3719	14.5274	NaN	NaN	12.2504	NaN	15.7423	15.0396	15.6008	15.5895	NaN	NaN	9.95352	NaN	NaN	NaN	1.4e-23	5.97e-26	1.02656	3	3	0	0	1	0	3	4	3	3	0	0	1	0	0	0	42684.6
PCHAS_0907700		conserved Plasmodium protein, unknown function	Plasmodium chabaudi chabaudi			11.9828	11.9916	NaN	NaN	10.0501	NaN	12.3947	12.3693	11.7151	12.587	NaN	NaN	10.7665	11.4828	NaN	NaN	8.32e-06	1.54e-08	0.981575	2	1	0	0	1	0	2	2	2	2	0	0	1	1	0	0	56387.4
PCHAS_0907800		replication factor C subunit 5, putative	Plasmodium chabaudi chabaudi			14.7284	14.6434	NaN	NaN	NaN	11.4951	14.8798	14.6305	14.759	14.0162	NaN	12.8857	13.9344	14.565	14.3849	15.3633	1.29e-05	2.37e-08	0.980608	1	4	0	0	0	1	2	5	1	3	0	1	1	3	1	2	40337.9
PCHAS_0908200		acylphosphatase, putative	Plasmodium chabaudi chabaudi			NaN	NaN	NaN	NaN	NaN	NaN	NaN	9.50999	NaN	11.9796	NaN	NaN	NaN	NaN	NaN	NaN	0.0026161	4.19e-06	0.953546	0	0	0	0	0	0	0	1	0	1	0	0	0	0	0	0	15143.4
PCHAS_0909100		nucleic acid binding protein, putative	Plasmodium chabaudi chabaudi			NaN	NaN	NaN	NaN	NaN	NaN	NaN	NaN	NaN	12.4172	NaN	NaN	NaN	NaN	NaN	NaN	0.0471297	6.87e-05	0.864355	0	0	0	0	0	0	0	0	0	1	0	0	0	0	0	0	22423.3
PCHAS_0909200		RNA transcription, translation and transport factor protein, putative	Plasmodium chabaudi chabaudi			11.6639	14.092	NaN	10.7767	NaN	12.4302	12.2777	14.6575	9.20508	15.5782	NaN	11.5596	14.0579	13.7709	10.1844	14.4659	1.85e-10	4.03e-13	0.997431	3	3	0	1	0	2	2	3	1	3	0	1	1	3	1	1	33196.1
PCHAS_0909800		protein tyrosine phosphatase, putative	Plasmodium chabaudi chabaudi			NaN	NaN	NaN	NaN	NaN	NaN	NaN	NaN	NaN	NaN	NaN	NaN	14.4859	NaN	13.8555	NaN	0.00524514	8.16e-06	0.942228	0	0	0	0	0	0	0	0	0	0	0	0	1	0	1	0	25493.5
PCHAS_0910000		UDP-galactose transporter, putative	Plasmodium chabaudi chabaudi			NaN	NaN	NaN	NaN	NaN	NaN	NaN	NaN	NaN	NaN	NaN	NaN	15.5242	15.6308	17.7116	16.292	0.00866716	1.3e-05	0.916654	0	0	0	0	0	0	0	0	0	0	0	0	1	1	1	1	39740.4
PCHAS_0910100		ubiquitin domain-containing protein DSK2, putative	Plasmodium chabaudi chabaudi			18.308	17.586	14.7819	14.5886	15.1117	14.6336	18.4327	18.3109	18.3986	18.617	14.0769	NaN	13.1394	14.1842	NaN	NaN	8.23e-31	6.18e-33	1.03877	6	7	1	1	4	2	5	9	7	8	1	0	2	2	0	0	40765.4
PCHAS_0910300		conserved Plasmodium protein, unknown function	Plasmodium chabaudi chabaudi			NaN	NaN	NaN	NaN	NaN	NaN	NaN	NaN	11.7204	NaN	11.0689	NaN	NaN	NaN	NaN	NaN	0.0314915	4.61e-05	0.87824	0	0	0	0	0	0	0	0	1	0	1	0	0	0	0	0	42335.3
PCHAS_0910400		glyoxalase I, putative	Plasmodium chabaudi chabaudi			16.5623	15.2357	13.1626	NaN	13.6027	NaN	17.2552	16.2086	16.9379	16.5626	NaN	NaN	NaN	NaN	NaN	NaN	1.01e-23	4.35e-26	1.02682	8	3	2	0	2	0	7	5	7	3	0	0	0	0	0	0	41824.9
PCHAS_0910500		conserved Plasmodium protein, unknown function	Plasmodium chabaudi chabaudi			NaN	NaN	NaN	NaN	NaN	NaN	NaN	NaN	NaN	NaN	13.5518	NaN	15.4251	NaN	16.9052	NaN	0.00172353	2.81e-06	0.958123	0	0	0	0	0	0	0	0	0	0	1	0	1	0	1	0	84379.9
PCHAS_0910900		GTPase-activating protein, putative	Plasmodium chabaudi chabaudi			NaN	11.8758	NaN	NaN	13.7531	14.4504	NaN	13.454	12.9581	13.522	NaN	13.2817	14.1773	14.5195	14.0084	14.9664	2.22e-07	4.38e-10	0.988122	0	1	0	0	1	2	0	1	1	2	0	1	2	3	2	2	44308.9
PCHAS_0911300		cyclin-dependent-like kinase CLK3, putative	Plasmodium chabaudi chabaudi			NaN	15.0695	NaN	NaN	NaN	NaN	9.63157	15.8659	NaN	16.3029	NaN	NaN	NaN	13.6054	NaN	NaN	0.00379604	6e-06	0.948481	0	1	0	0	0	0	1	2	0	2	0	0	0	1	0	0	80111.2
PCHAS_0911900		chabaupain 2	Plasmodium chabaudi chabaudi			17.5628	17.4844	15.2471	15.2908	18.2873	18.7233	18.8318	19.2526	19.1479	19.4824	14.1108	15.0987	15.1355	15.9794	15.0941	15.4835	6.28e-33	5.77e-35	1.04202	6	10	4	3	9	12	12	16	13	16	4	5	5	7	5	8	54607.2
PCHAS_0912100		peptidyl-prolyl cis-trans isomerase, putative	Plasmodium chabaudi chabaudi			16.8355	17.2051	16.2551	15.5514	19.1911	19.7402	19.2516	19.4644	17.6454	18.4126	16.9714	17.608	17.1934	17.7662	13.1202	14.5867	1.87e-33	1.85e-35	1.04281	11	7	6	6	21	17	22	17	11	14	9	9	14	13	2	4	21255.5
PCHAS_0912300		rhoptry neck protein 4, putative	Plasmodium chabaudi chabaudi			13.7012	13.9361	NaN	NaN	NaN	13.6739	NaN	13.3357	11.917	13.6777	NaN	10.7367	12.9692	17.6186	14.8695	16.3126	1.81e-20	6.34e-23	1.0206	1	8	0	0	0	4	0	5	1	5	0	1	11	11	6	10	92413.3
PCHAS_0912500		pyridoxine biosynthesis protein PDX2, putative	Plasmodium chabaudi chabaudi			18.425	16.1889	15.1692	NaN	16.6708	14.0776	19.5076	16.0245	18.7489	16.4398	16.2491	14.5806	NaN	10.755	NaN	NaN	6.14e-21	2.21e-23	1.02154	1	3	1	0	1	2	1	4	2	6	1	1	0	1	0	0	25491
PCHAS_0912600		peptidyl-prolyl cis-trans isomerase, putative	Plasmodium chabaudi chabaudi			14.6011	16.8553	NaN	NaN	11.5576	NaN	17.0763	16.9916	16.3433	17.3176	12.1802	NaN	13.5082	16.1259	11.7256	NaN	7.39e-23	3.01e-25	1.02522	3	1	0	0	1	0	4	1	4	1	1	0	1	1	1	0	18681.1
PCHAS_0912700		guanine nucleotide-exchange factor SEC12, putative	Plasmodium chabaudi chabaudi			12.9439	13.1519	NaN	NaN	12.883	15.1537	13.8923	16.1584	12.3848	14.3343	13.6043	15.6444	15.8756	16.7437	16.834	17.677	5.46e-24	2.4e-26	1.0273	3	1	0	0	2	1	6	1	3	1	3	1	8	6	9	8	48820.9
PCHAS_0912800		folate transporter 2, putative	Plasmodium chabaudi chabaudi			NaN	NaN	NaN	NaN	NaN	NaN	NaN	NaN	NaN	NaN	13.6324	NaN	15.0461	NaN	15.0445	NaN	0.00115685	1.92e-06	0.961881	0	0	0	0	0	0	0	0	0	0	1	0	1	0	2	0	51188.7
PCHAS_0913000		dipeptidyl aminopeptidase 1, putative	Plasmodium chabaudi chabaudi			16.003	15.9722	14.6483	14.4502	16.1438	17.1177	17.7652	18.4332	16.4354	18.6263	14.8479	17.113	14.2215	16.8221	13.4281	14.3894	2.16e-28	1.32e-30	1.03489	19	18	6	3	22	24	30	29	33	30	11	11	14	18	5	4	78240
PCHAS_0913100		heat shock protein 101, putative	Plasmodium chabaudi chabaudi			14.3363	17.0148	14.5373	14.9821	14.6642	16.9331	16.3995	17.5562	13.9378	17.5335	14.5536	17.0291	16.2926	18.4989	17.5252	19.5819	5.54e-32	4.64e-34	1.04058	31	32	6	11	28	32	41	40	32	36	26	28	42	43	45	56	103057
PCHAS_0913200		conserved protein, unknown function	Plasmodium chabaudi chabaudi			15.698	16.8991	NaN	13.7206	NaN	14.615	16.7819	17.7124	15.7549	17.5034	NaN	NaN	12.4658	NaN	17.4672	NaN	1.37e-25	6.77e-28	1.03015	3	4	0	2	0	1	3	4	4	5	0	0	1	0	1	0	24555.8
PCHAS_0913400		ubiquitin carboxyl-terminal hydrolase UCH54, putative	Plasmodium chabaudi chabaudi			16.3249	14.2532	12.8314	NaN	13.6452	NaN	17.0881	14.2619	16.94	15.1209	15.46	14.1491	14.0282	NaN	12.3896	NaN	8.9e-22	3.39e-24	1.02317	8	3	3	0	8	0	8	4	9	7	8	1	5	0	3	0	49190.4
PCHAS_0913600		conserved protein, unknown function	Plasmodium chabaudi chabaudi			NaN	10.5141	NaN	NaN	NaN	NaN	NaN	13.9978	NaN	NaN	NaN	NaN	16.0512	16.2624	15.8571	17.2134	5.41e-20	1.84e-22	1.01965	0	1	0	0	0	0	0	2	0	0	0	0	3	5	3	5	15084.1
PCHAS_0914000		GTP-binding nuclear protein RAN/TC4, putative	Plasmodium chabaudi chabaudi			17.7843	20.1169	14.1543	17.447	15.4611	18.6341	18.8877	21.3037	18.7388	21.5176	13.8942	17.1186	13.942	16.4649	11.4736	19.7259	7.72e-49	3.98e-50	1.06334	14	23	6	10	10	16	16	25	17	25	8	10	8	10	1	3	24886.4
PCHAS_0914300		AP-1 complex subunit sigma, putative	Plasmodium chabaudi chabaudi			NaN	NaN	NaN	NaN	12.6868	NaN	14.4104	NaN	14.7585	NaN	NaN	NaN	NaN	NaN	NaN	NaN	1.66e-05	3.04e-08	0.980025	0	0	0	0	1	0	2	0	2	0	0	0	0	0	0	0	20355.8
PCHAS_0914400		heat shock protein 90, putative	Plasmodium chabaudi chabaudi			14.4174	14.2614	NaN	NaN	13.3662	17.6483	15.3248	16.4247	15.3918	17.075	16.359	18.5195	14.0655	17.7658	14.1693	17.534	3.3e-26	1.7e-28	1.03122	2	1	0	0	12	7	10	6	12	11	18	10	12	8	14	6	93062
PCHAS_0914500		insulinase, putative	Plasmodium chabaudi chabaudi			16.092	17.502	12.8921	14.0753	12.391	15.543	16.4978	17.8402	15.7729	18.3573	13.2125	14.8423	12.7186	15.1121	12.0401	14.9167	1.19e-32	1.06e-34	1.0416	17	32	4	4	8	10	21	36	21	35	8	5	8	13	5	8	146035
PCHAS_0914600		haloacid dehalogenase-like hydrolase, putative	Plasmodium chabaudi chabaudi			13.3984	16.2133	NaN	NaN	NaN	NaN	NaN	16.5269	NaN	16.6497	NaN	NaN	NaN	NaN	NaN	NaN	0.000447292	7.62e-07	0.968652	1	1	0	0	0	0	0	1	0	2	0	0	0	0	0	0	36008
PCHAS_0914700		nucleolar protein 56, putative	Plasmodium chabaudi chabaudi			16.7388	16.9111	NaN	NaN	NaN	NaN	16.794	17.1568	17.5609	18.4715	16.3236	16.8553	15.9624	16.845	16.4296	17.733	3.26e-26	1.68e-28	1.03123	8	8	0	0	0	0	8	9	7	12	6	7	7	9	7	8	56384.4
PCHAS_0915200		acyl-CoA-binding protein, putative	Plasmodium chabaudi chabaudi			NaN	NaN	NaN	NaN	14.5288	14.7548	13.8261	NaN	11.952	NaN	13.8536	NaN	15.7808	15.3001	16.106	15.5169	5.58e-11	1.24e-13	0.998795	0	0	0	0	1	2	2	0	1	0	1	0	4	3	4	3	36185.8
PCHAS_0915300		tRNA m(1)G methyltransferase, putative	Plasmodium chabaudi chabaudi			NaN	NaN	NaN	NaN	NaN	NaN	NaN	NaN	12.7205	11.9676	NaN	NaN	NaN	NaN	NaN	NaN	0.000655792	1.1e-06	0.966289	0	0	0	0	0	0	0	0	1	1	0	0	0	0	0	0	35125.2
PCHAS_0915500		splicing factor U2AF small subunit, putative	Plasmodium chabaudi chabaudi			NaN	NaN	NaN	NaN	NaN	NaN	10.2385	NaN	NaN	13.2763	14.0559	NaN	NaN	NaN	NaN	NaN	0.00735604	1.12e-05	0.927214	0	0	0	0	0	0	1	0	0	1	1	0	0	0	0	0	35800.6
PCHAS_0915600		ubiquitin-protein ligase, putative	Plasmodium chabaudi chabaudi			12.065	NaN	NaN	NaN	NaN	NaN	NaN	11.8813	13.3781	NaN	NaN	NaN	NaN	NaN	NaN	NaN	0.0772711	0.000112313	0.847858	1	0	0	0	0	0	0	1	2	0	0	0	0	0	0	0	207316
PCHAS_0915700		AP-4 complex subunit mu, putative	Plasmodium chabaudi chabaudi			14.7864	15.6726	NaN	NaN	NaN	14.9319	15.5063	16.3227	15.1352	16.6743	NaN	12.6018	NaN	12.371	20.2024	13.0813	1.82e-14	4.67e-17	1.0074	1	5	0	0	0	3	1	6	1	6	0	1	0	3	1	3	51329.1
PCHAS_0915800		ATP-dependent zinc metalloprotease FTSH, putative	Plasmodium chabaudi chabaudi			NaN	NaN	NaN	NaN	NaN	15.056	14.8589	NaN	NaN	14.4769	NaN	NaN	16.8908	16.5703	17.6112	17.3563	9.79e-20	3.28e-22	1.01912	0	0	0	0	0	1	2	0	0	2	0	0	6	10	7	11	109652
PCHAS_0916000		protein transport protein SEC16, putative	Plasmodium chabaudi chabaudi			13.9866	13.6003	NaN	NaN	NaN	12.0763	14.9505	14.5072	14.8382	14.5767	NaN	NaN	11.9469	11.862	NaN	NaN	2.01e-17	5.96e-20	1.01421	6	4	0	0	0	2	8	6	9	7	0	0	1	2	0	0	155134
PCHAS_0916100		conserved protein, unknown function	Plasmodium chabaudi chabaudi			18.0316	15.97	13.754	NaN	16.8061	14.6316	19.4555	16.8275	17.3676	14.7052	15.4886	12.4039	18.3858	15.2687	11.9582	NaN	1.89e-39	3.46e-41	1.05133	28	7	3	0	17	3	31	8	25	6	7	1	26	7	3	0	106331
PCHAS_0916200		phosphoglycerate mutase, putative	Plasmodium chabaudi chabaudi			18.5116	19.517	15.7338	16.731	15.6511	16.2132	19.0014	20.2001	19.0053	20.7279	16.0738	16.0089	14.9139	16.5476	NaN	13.6971	1.04e-46	4.06e-48	1.06074	38	39	13	15	21	29	47	47	41	47	15	14	13	19	0	3	28675.9
PCHAS_0916400		CorA-like Mg2+ transporter protein, putative	Plasmodium chabaudi chabaudi			15.0005	20.5683	15.1925	20.9692	16.418	21.6008	16.1269	21.1541	14.0974	20.2366	16.9039	21.6425	13.2093	18.4401	14.2916	19.0606	6.33e-34	6.49e-36	1.0435	1	1	1	1	1	1	1	1	1	1	1	1	2	2	2	2	51324.1
PCHAS_0916500		tRNA nucleotidyltransferase, putative	Plasmodium chabaudi chabaudi			14.7495	12.8399	11.4879	NaN	13.0193	12.9015	14.6839	13.034	13.8354	12.5146	11.7242	NaN	13.2586	11.9636	NaN	NaN	2.29e-24	1.03e-26	1.02798	7	8	1	0	5	3	10	14	9	14	2	0	6	3	0	0	88317.5
PCHAS_0917100		conserved protein, unknown function	Plasmodium chabaudi chabaudi			15.4714	15.5323	NaN	NaN	14.5266	14.4529	16.5054	16.4364	16.4403	15.6252	13.3745	12.1747	14.1268	14.251	14.6407	14.3445	1.32e-34	1.45e-36	1.04451	12	11	0	0	8	7	16	11	17	16	1	1	6	4	7	5	174721
PCHAS_0917600		exported protein 1, putative	Plasmodium chabaudi chabaudi			NaN	12.6009	NaN	13.2429	16.1194	11.8511	16.594	14.3595	15.4768	13.8673	16.069	14.2312	18.7554	17.1634	19.0051	17.445	1.17e-29	7.93e-32	1.03694	0	2	0	1	1	1	2	2	3	2	1	1	9	6	9	7	19438.5
PCHAS_0917700		protein GCN20, putative	Plasmodium chabaudi chabaudi			15.0218	14.7825	NaN	NaN	13.1257	12.3263	15.2061	15.4972	14.8205	15.2785	NaN	10.6626	13.9289	14.2985	NaN	11.127	8.12e-23	3.3e-25	1.02514	5	7	0	0	2	3	8	9	6	9	0	1	2	6	0	1	89761.2
PCHAS_0917900		serine/threonine protein kinase, putative	Plasmodium chabaudi chabaudi			14.6581	14.3407	NaN	NaN	NaN	10.5089	15.4981	13.2784	15.1137	14.827	NaN	NaN	12.3741	NaN	NaN	NaN	2.8e-06	5.28e-09	0.983781	2	2	0	0	0	1	5	4	6	4	0	0	1	0	0	0	61889.3
PCHAS_0918100		GPI transamidase component GPI16, putative	Plasmodium chabaudi chabaudi			NaN	NaN	NaN	NaN	NaN	NaN	11.1045	NaN	NaN	NaN	NaN	NaN	13.8727	14.6906	13.9411	16.3011	2.85e-22	1.12e-24	1.02412	0	0	0	0	0	0	1	0	0	0	0	0	4	2	4	2	59866.1
PCHAS_0918200		JmjC domain-containing protein, putative	Plasmodium chabaudi chabaudi			11.4019	NaN	NaN	NaN	NaN	NaN	NaN	NaN	12.6513	NaN	NaN	NaN	11.9434	NaN	NaN	NaN	0.0133889	1.99e-05	0.903659	1	0	0	0	0	0	0	0	1	0	0	0	1	0	0	0	53581.3
PCHAS_0918300		conserved Plasmodium protein, unknown function	Plasmodium chabaudi chabaudi			NaN	NaN	NaN	NaN	NaN	11.7663	NaN	12.6313	NaN	11.547	11.0686	13.0715	NaN	13.5391	12.4717	15.6702	8.52e-11	1.88e-13	0.998317	0	0	0	0	0	1	0	1	0	1	1	1	0	3	2	4	41555.6
PCHAS_0918400		conserved Plasmodium protein, unknown function	Plasmodium chabaudi chabaudi			12.7466	12.9843	NaN	NaN	NaN	13.2165	12.2725	12.489	14.5858	14.6604	12.938	12.966	13.239	12.4666	13.6173	14.6064	7.76e-05	1.38e-07	0.975858	3	3	0	0	0	1	3	3	1	2	1	2	1	2	3	3	91961
PCHAS_0919100		conserved Plasmodium protein, unknown function	Plasmodium chabaudi chabaudi			NaN	NaN	NaN	NaN	NaN	NaN	NaN	NaN	NaN	NaN	NaN	NaN	NaN	NaN	12.1663	NaN	0.00107644	1.79e-06	0.962503	0	0	0	0	0	0	0	0	0	0	0	0	0	0	1	0	221865
PCHAS_0919200		calcium-dependent protein kinase 7, putative	Plasmodium chabaudi chabaudi			14.137	14.6327	NaN	NaN	11.3548	NaN	14.1835	14.6113	14.6013	15.1482	NaN	NaN	NaN	10.1654	NaN	NaN	7.12e-12	1.64e-14	1.00107	7	2	0	0	2	0	6	4	8	4	0	0	0	1	0	0	213693
PCHAS_0919400		RING zinc finger protein, putative	Plasmodium chabaudi chabaudi			10.7958	NaN	NaN	NaN	NaN	NaN	10.8513	NaN	10.098	NaN	NaN	NaN	13.0633	13.7139	13.6637	14.2192	0.00239876	3.86e-06	0.954566	1	0	0	0	0	0	1	0	1	0	0	0	2	1	2	1	67739.6
PCHAS_0919500		eukaryotic peptide chain release factor GTP-binding subunit, putative	Plasmodium chabaudi chabaudi			17.7966	16.7163	14.8303	13.7779	16.6107	15.3108	18.5042	15.2542	18.4841	15.4248	13.8749	NaN	15.5772	14.8374	NaN	12.4801	3e-34	3.15e-36	1.04398	13	4	3	2	7	3	16	5	14	5	4	0	4	2	0	1	60588
PCHAS_0919600		golgi protein 2, putative	Plasmodium chabaudi chabaudi			14.9168	13.743	11.0549	NaN	14.7708	12.9567	15.4053	14.3341	14.8974	13.5861	15.8281	14.2111	17.5201	16.5383	18.6644	17.8631	1.48e-28	9.27e-31	1.03516	10	6	1	0	2	5	11	9	4	7	2	6	21	20	27	21	131547
PCHAS_0920000		13 kDa ribonucleoprotein-associated protein, putative	Plasmodium chabaudi chabaudi			13.1072	16.543	NaN	NaN	NaN	NaN	13.7426	16.3647	14.7633	16.1549	14.5612	16.8185	13.1046	15.3913	NaN	NaN	5.51e-11	1.23e-13	0.998809	2	1	0	0	0	0	2	1	1	1	2	2	1	1	0	0	15404.7
PCHAS_0920100		endoplasmic reticulum oxidoreductin, putative	Plasmodium chabaudi chabaudi			NaN	NaN	NaN	NaN	NaN	NaN	NaN	12.6011	10.7047	NaN	NaN	NaN	14.8096	14.9616	14.279	16.6249	2.28e-06	4.33e-09	0.984169	0	0	0	0	0	0	0	1	1	0	0	0	2	1	3	1	54813.6
PCHAS_0920200		BEACH domain-containing protein, putative	Plasmodium chabaudi chabaudi			13.6383	15.0281	NaN	11.2355	11.8483	13.7404	14.5746	15.4664	14.0086	15.502	NaN	8.88745	12.1432	14.0865	12.713	13.7823	5.8e-14	1.45e-16	1.00619	5	8	0	1	2	2	5	8	6	8	0	1	3	4	4	6	163690
PCHAS_0920400		conserved protein, unknown function	Plasmodium chabaudi chabaudi			14.537	NaN	NaN	NaN	NaN	NaN	13.2551	NaN	14.4917	NaN	14.3298	NaN	13.9452	NaN	16.6368	14.0899	1.68e-16	4.75e-19	1.01215	3	0	0	0	0	0	3	0	3	0	2	0	4	0	4	1	56352.1
PCHAS_0920500		U6 snRNA-associated Sm-like protein LSm1, putative	Plasmodium chabaudi chabaudi			13.3381	NaN	NaN	NaN	NaN	NaN	NaN	NaN	13.4892	NaN	NaN	NaN	NaN	NaN	NaN	NaN	1.19e-05	2.2e-08	0.980789	1	0	0	0	0	0	0	0	1	0	0	0	0	0	0	0	16848.8
PCHAS_0920700		ethanolamine kinase, putative	Plasmodium chabaudi chabaudi			17.4301	18.2084	14.0474	15.0939	15.0957	14.7827	18.063	18.6356	18.2384	19.481	13.9399	14.9205	14.109	15.3082	NaN	NaN	1.47e-27	8.45e-30	1.03351	18	18	3	2	1	4	18	14	19	16	4	4	6	3	0	0	51037.1
PCHAS_0920800		GrpE protein homolog, mitochondrial, putative	Plasmodium chabaudi chabaudi			13.7183	15.5585	14.162	15.0203	17.3201	17.6328	17.0207	18.0142	17.2584	18.113	17.0318	17.2748	16.9576	17.6621	16.218	16.4394	3.6e-29	2.37e-31	1.03616	4	2	1	1	13	15	14	12	13	13	11	14	12	13	8	8	32765.1
PCHAS_0920900		ribosome biogenesis regulatory protein, putative	Plasmodium chabaudi chabaudi			14.2119	NaN	NaN	NaN	12.3914	NaN	14.2223	15.0662	15.3498	16.0738	14.408	14.5831	13.1737	14.8798	13.5892	14.6491	1.89e-22	7.48e-25	1.02446	2	0	0	0	1	0	2	3	5	5	1	3	3	3	2	4	29504.1
PCHAS_0921000		60S ribosomal protein L35, putative	Plasmodium chabaudi chabaudi			14.5767	17.5753	NaN	11.5885	13.6735	15.1185	15.9283	17.634	16.5373	18.3574	11.9605	13.5203	15.0337	15.6918	13.7846	15.0213	1.21e-27	6.97e-30	1.03365	2	4	0	2	1	3	3	5	4	5	1	3	1	4	1	3	14822.9
PCHAS_0921200		ATP synthase F0 subunit b-like protein, putative	Plasmodium chabaudi chabaudi			14.3067	NaN	NaN	NaN	NaN	NaN	14.1748	13.3153	12.5802	NaN	12.7467	12.8932	15.924	17.5192	16.6336	19.1598	8.86e-31	6.63e-33	1.03872	1	0	0	0	0	0	1	3	1	0	2	1	12	9	16	11	59031.7
PCHAS_0921300		conserved Plasmodium protein, unknown function	Plasmodium chabaudi chabaudi			NaN	NaN	NaN	NaN	NaN	NaN	NaN	NaN	NaN	NaN	NaN	NaN	NaN	NaN	NaN	15.0886	0.0434665	6.34e-05	0.867128	0	0	0	0	0	0	0	0	0	0	0	0	0	0	0	1	26336.2
PCHAS_0921500		mitochondrial import inner membrane translocase subunit TIM44, putative	Plasmodium chabaudi chabaudi			NaN	NaN	NaN	NaN	NaN	NaN	NaN	NaN	NaN	NaN	NaN	13.8293	NaN	14.9871	NaN	16.4272	3.36e-07	6.58e-10	0.987471	0	0	0	0	0	0	0	0	0	0	0	1	0	1	0	3	52572.4
PCHAS_0921600		small nuclear ribonucleoprotein Sm D1, putative	Plasmodium chabaudi chabaudi			NaN	NaN	NaN	NaN	NaN	NaN	NaN	NaN	NaN	11.1758	NaN	NaN	NaN	15.1216	NaN	15.1024	0.00804556	1.21e-05	0.920246	0	0	0	0	0	0	0	0	0	1	0	0	0	1	0	1	13832.1
PCHAS_0921700		conserved protein, unknown function	Plasmodium chabaudi chabaudi			NaN	NaN	NaN	NaN	NaN	NaN	NaN	NaN	NaN	NaN	NaN	NaN	NaN	13.6991	NaN	16.8709	0.000513874	8.72e-07	0.967845	0	0	0	0	0	0	0	0	0	0	0	0	0	1	0	1	9964.57
PCHAS_0921900		kelch domain-containing protein, putative	Plasmodium chabaudi chabaudi			17.2579	17.2898	14.0697	13.5313	15.3006	15.917	18.4333	18.4675	17.0149	18.0252	13.0714	NaN	13.9161	NaN	13.1349	NaN	7.63e-30	5.27e-32	1.03724	27	8	4	1	6	2	27	7	19	7	2	0	3	0	1	0	64760.7
PCHAS_0922000		XTBD domain-containing protein, putative	Plasmodium chabaudi chabaudi			13.2251	NaN	NaN	NaN	NaN	NaN	NaN	11.7592	12.7801	NaN	NaN	NaN	NaN	NaN	NaN	NaN	1.28e-06	2.46e-09	0.985214	1	0	0	0	0	0	0	1	1	0	0	0	0	0	0	0	11781.3
PCHAS_0922100		threonine--tRNA ligase, putative	Plasmodium chabaudi chabaudi			18.1485	17.8741	15.1446	15.2611	16.2864	16.631	18.6695	19.3614	18.156	19.6703	15.039	15.0823	18.6105	17.6999	15.4335	13.9584	3.39e-43	9.09e-45	1.0563	30	26	8	3	16	9	31	26	26	26	6	4	17	20	7	4	104673
PCHAS_0922300		40S ribosomal protein S18, putative	Plasmodium chabaudi chabaudi			17.8818	17.3508	14.692	NaN	15.9007	15.7547	18.1153	17.4938	18.4013	17.2121	14.0716	NaN	16.5033	15.7976	15.4713	16.374	2.62e-36	3.44e-38	1.04696	11	10	1	0	9	5	11	12	11	14	2	0	10	12	4	3	17867.7
PCHAS_0922500		WD repeat-containing protein, putative	Plasmodium chabaudi chabaudi			13.5606	14.121	NaN	NaN	NaN	NaN	13.473	14.2701	14.7971	15.4835	14.1399	NaN	NaN	14.113	13.4994	NaN	3.38e-10	7.3e-13	0.99673	2	1	0	0	0	0	3	1	5	2	2	0	0	1	1	0	138728
PCHAS_0922600		steryl ester hydrolase, putative	Plasmodium chabaudi chabaudi			NaN	NaN	NaN	NaN	NaN	NaN	NaN	NaN	NaN	NaN	NaN	NaN	13.4213	NaN	13.6863	NaN	0.00669788	1.03e-05	0.933654	0	0	0	0	0	0	0	0	0	0	0	0	2	0	2	0	68813.9
PCHAS_0923000		protein phosphatase, putative	Plasmodium chabaudi chabaudi			13.9009	14.7291	NaN	16.7602	14.0128	14.4561	15.419	14.7599	14.4295	12.539	15.2386	14.4303	18.0203	16.5459	18.4771	17.7737	5.01e-28	2.97e-30	1.03429	3	2	0	1	4	1	6	4	4	2	5	3	8	11	8	11	34381.4
PCHAS_0923100		deoxyuridine 5'-triphosphate nucleotidohydrolase, putative	Plasmodium chabaudi chabaudi			17.3368	16.6494	14.5025	12.3301	16.6562	NaN	18.5702	17.3942	18.1603	17.7909	NaN	NaN	14.5227	11.9693	NaN	NaN	1.02e-35	1.24e-37	1.04612	5	9	1	1	1	0	5	10	5	12	0	0	1	1	0	0	19118.6
PCHAS_0923500		protein disulfide-isomerase, putative	Plasmodium chabaudi chabaudi			NaN	10.6602	NaN	NaN	NaN	NaN	NaN	12.0258	NaN	NaN	NaN	NaN	13.636	14.152	15.5496	14.9256	6.24e-21	2.24e-23	1.02152	0	1	0	0	0	0	0	1	0	0	0	0	2	1	2	1	50587.3
PCHAS_0923600		CRAL/TRIO domain-containing protein, putative	Plasmodium chabaudi chabaudi			16.1678	16.6605	14.8922	15.4734	17.9213	17.7017	18.3311	19.1957	16.8325	18.0952	17.5772	15.0321	17.0926	17.2025	14.1017	13.9631	1.54e-42	3.83e-44	1.05545	9	4	2	1	12	12	15	11	12	11	4	1	10	6	4	3	34979.3
PCHAS_0924000		conserved Plasmodium protein, unknown function	Plasmodium chabaudi chabaudi			14.8909	14.1705	NaN	NaN	NaN	NaN	15.6087	14.5918	15.9885	14.3861	15.0534	13.6425	16.0982	18.3084	16.5386	11.2746	1.46e-12	3.47e-15	1.00277	5	2	0	0	0	0	6	1	7	3	5	1	5	1	8	3	223715
PCHAS_0924300		prefoldin subunit 5, putative	Plasmodium chabaudi chabaudi			14.9347	15.4557	12.8198	NaN	13.403	13.2025	15.8656	16.0957	14.925	15.8964	12.4752	NaN	11.9673	NaN	NaN	NaN	5.14e-26	2.6e-28	1.03089	5	3	1	0	4	1	9	3	11	3	1	0	2	0	0	0	25688.3
PCHAS_0924400		multiprotein-bridging factor 1, putative	Plasmodium chabaudi chabaudi			16.395	16.1862	NaN	14.1088	15.2075	15.3671	17.8061	17.63	15.7561	15.9036	NaN	NaN	14.5454	15.9131	NaN	14.5531	9.89e-27	5.31e-29	1.03212	5	3	0	1	3	3	5	4	4	4	0	0	3	4	0	1	15562.2
PCHAS_0924600		bifunctional farnesyl/geranylgeranyl diphosphate synthase, putative	Plasmodium chabaudi chabaudi			15.2838	13.8821	NaN	NaN	NaN	10.0918	15.6519	14.8781	15.7912	15.0652	NaN	NaN	9.8104	NaN	NaN	NaN	9.07e-20	3.05e-22	1.01919	2	1	0	0	0	1	3	2	3	3	0	0	1	0	0	0	43580.9
PCHAS_0924800		CCR4-NOT transcription complex subunit 2, putative	Plasmodium chabaudi chabaudi			12.8273	10.216	NaN	NaN	NaN	NaN	12.6153	NaN	12.6883	11.3051	NaN	NaN	12.2939	NaN	10.9021	NaN	0.000106555	1.89e-07	0.974827	3	1	0	0	0	0	3	0	3	1	0	0	2	0	2	0	72158.2
PCHAS_0925100		spermidine synthase, putative	Plasmodium chabaudi chabaudi			14.2659	13.7549	14.3537	10.9865	16.1551	16.8373	15.8504	16.0506	15.2759	15.6055	16.3719	17.0583	17.8989	18.5351	18.4741	19.3585	6.84e-33	6.25e-35	1.04196	4	2	2	1	11	9	10	8	9	6	10	10	11	14	10	15	36326.2
PCHAS_0925400		fam-d protein	Plasmodium chabaudi chabaudi			13.6062	13.8148	NaN	NaN	13.2505	11.0713	NaN	NaN	13.8872	14.2174	13.9209	NaN	16.5462	16.8307	17.71	17.3807	5.34e-21	1.94e-23	1.02166	1	1	0	0	1	1	0	0	1	2	1	0	3	5	3	5	29864.1
PCHAS_0925600		fam-d protein	Plasmodium chabaudi chabaudi			NaN	15.0404	NaN	15.3914	NaN	NaN	NaN	NaN	NaN	11.6608	NaN	NaN	NaN	12.292	NaN	NaN	0.00327106	5.2e-06	0.950672	0	1	0	1	0	0	0	0	0	1	0	0	0	1	0	0	30496.6
PCHAS_0925700		fam-d protein	Plasmodium chabaudi chabaudi			15.0465	NaN	15.4296	NaN	NaN	NaN	NaN	NaN	11.1401	NaN	11.6139	NaN	NaN	NaN	15.3504	NaN	2.05e-11	4.64e-14	0.999907	1	0	1	0	0	0	0	0	1	0	1	0	0	0	1	0	30509.7
PCHAS_0926000		fam-d protein	Plasmodium chabaudi chabaudi			10.379	NaN	11.6517	NaN	NaN	NaN	NaN	NaN	11.0821	NaN	NaN	NaN	14.0142	NaN	14.6762	NaN	0.00466159	7.3e-06	0.944851	1	0	1	0	0	0	0	0	1	0	0	0	1	0	1	0	29742
PCHAS_0926100		fam-d protein	Plasmodium chabaudi chabaudi			12.0412	NaN	NaN	NaN	NaN	NaN	NaN	NaN	NaN	NaN	NaN	NaN	NaN	NaN	12.342	NaN	0.00571495	8.84e-06	0.939892	1	0	0	0	0	0	0	0	0	0	0	0	0	0	1	0	30863
PCHAS_0926700		fam-d protein	Plasmodium chabaudi chabaudi			15.1239	NaN	13.8509	14.7356	NaN	NaN	13.3428	NaN	15.2701	NaN	NaN	NaN	14.2219	NaN	15.7706	16.0535	1.25e-21	4.73e-24	1.02288	3	0	2	1	0	0	1	0	1	0	0	0	2	0	3	1	29944.6
PCHAS_0926900		fam-d protein	Plasmodium chabaudi chabaudi			15.8343	16.248	15.6711	15.7312	13.5983	15.2452	13.9425	14.4928	13.0066	15.2635	11.1187	14.187	13.3734	15.0302	14.967	16.6857	1.3e-17	3.91e-20	1.01463	5	7	4	5	3	3	3	5	4	5	2	3	2	5	3	5	30851
PCHAS_0927000		parasitophorous vacuolar protein 1, putative	Plasmodium chabaudi chabaudi			15.7159	17.2634	13.4745	15.3264	15.1687	16.8961	15.7191	17.6358	14.6464	16.0435	15.4808	16.9717	15.435	16.1819	15.2891	16.7645	1.17e-19	3.92e-22	1.01896	7	8	1	2	4	9	8	9	6	8	3	9	6	8	5	7	44453.1
PCHAS_0927100		26S proteasome regulatory subunit RPN7, putative	Plasmodium chabaudi chabaudi			17.1907	14.0306	14.3852	NaN	15.1742	NaN	17.9229	15.6012	17.9497	11.8195	16.8264	14.335	14.9925	13.7667	14.6943	14.6118	1.44e-35	1.73e-37	1.0459	16	5	4	0	9	0	18	4	17	10	16	4	9	1	8	1	46408.1
PCHAS_0927300		rRNA (cytosine-C(5))-methyltransferase, putative	Plasmodium chabaudi chabaudi			13.0759	14.2715	NaN	NaN	NaN	NaN	14.0608	15.2326	14.7845	15.7256	NaN	13.3177	13.1627	13.7791	12.4032	15.6287	1.05e-14	2.73e-17	1.00796	1	4	0	0	0	0	3	2	3	4	0	1	2	2	1	3	72371.4
PCHAS_0927800		major facilitator superfamily-related transporter, putative	Plasmodium chabaudi chabaudi			NaN	14.042	NaN	NaN	NaN	11.6807	12.9648	15.7331	10.4986	NaN	12.9382	15.1314	14.5264	17.4771	15.7321	19.2518	7.08e-25	3.34e-27	1.0289	0	1	0	0	0	1	1	1	1	0	1	2	3	5	2	5	57088.6
PCHAS_0927900		phosphoacetylglucosamine mutase, putative	Plasmodium chabaudi chabaudi			13.9213	14.2079	NaN	NaN	NaN	NaN	13.5981	14.1283	13.6142	14.9957	NaN	NaN	NaN	NaN	NaN	NaN	8.04e-07	1.55e-09	0.986029	1	2	0	0	0	0	3	2	3	1	0	0	0	0	0	0	85724.6
PCHAS_0928000		60S ribosomal protein L38, putative	Plasmodium chabaudi chabaudi			NaN	16.7163	NaN	NaN	NaN	NaN	NaN	16.3245	NaN	17.407	NaN	14.3035	NaN	16.9381	NaN	16.8974	8.05e-08	1.61e-10	0.989653	0	1	0	0	0	0	0	1	0	2	0	1	0	3	0	3	9687.87
PCHAS_0928100		60S acidic ribosomal protein P0, putative	Plasmodium chabaudi chabaudi			18.0017	18.9711	15.4237	15.7735	17.4563	17.4555	16.7885	19.928	14.9607	19.6554	16.4869	16.3811	17.9634	18.7556	17.2661	17.227	7.12e-44	2.04e-45	1.05717	25	28	9	10	16	17	30	30	28	29	11	14	23	30	15	17	34775.3
PCHAS_0928200		26S protease regulatory subunit 6A, putative	Plasmodium chabaudi chabaudi			17.0004	16.216	14.0331	13.555	14.3911	15.2717	17.2717	16.5078	17.7541	15.848	16.3743	16.5529	15.2203	15.8892	14.8237	15.3531	6.12e-39	1.06e-40	1.05064	22	15	6	5	12	7	31	16	26	23	22	15	17	6	10	6	50899.9
PCHAS_0928300		conserved oligomeric Golgi complex subunit 2, putative	Plasmodium chabaudi chabaudi			19.282	12.5556	20.8818	NaN	21.3585	15.9018	19.3056	15.009	18.5207	14.0054	21.1775	NaN	19.5778	NaN	19.8756	NaN	7.04e-45	2.31e-46	1.05845	5	5	2	0	2	2	6	5	6	5	2	0	2	0	2	0	112436
PCHAS_0928500		structural maintenance of chromosomes protein 1, putative	Plasmodium chabaudi chabaudi			13.5656	13.1473	NaN	NaN	10.7361	NaN	14.188	13.5465	12.3315	11.9289	11.5031	9.90632	12.1257	13.5235	13.3124	13.9185	0.00018898	3.3e-07	0.972722	2	2	0	0	1	0	3	2	3	2	1	1	1	1	3	2	187579
PCHAS_0929600		ubiquitin-like protein, putative	Plasmodium chabaudi chabaudi			14.671	14.8037	NaN	NaN	8.98038	NaN	15.2886	15.6953	15.5792	16.0046	13.2496	NaN	12.0841	NaN	10.4077	NaN	9.7e-15	2.52e-17	1.00805	4	4	0	0	1	0	7	6	7	5	2	0	3	0	3	0	87941.8
PCHAS_0929800		T-complex protein 1 subunit alpha, putative	Plasmodium chabaudi chabaudi			20.5013	18.3615	16.3885	14.8007	18.3977	16.4488	18.9911	18.5131	19.1764	18.8671	17.8929	14.2556	19.1589	15.821	20.5127	16.2168	4.84e-57	6.05e-58	1.07283	28	32	7	12	16	26	33	38	32	41	9	11	13	21	5	4	60112.3
PCHAS_0929900		nucleic acid binding protein, putative	Plasmodium chabaudi chabaudi			16.4087	15.6751	NaN	NaN	NaN	14.0637	16.9545	17.2254	17.2933	17.4158	15.0352	14.9813	NaN	13.9427	NaN	14.2376	1.91e-29	1.27e-31	1.0366	4	5	0	0	0	1	4	8	4	7	1	2	0	1	0	1	31591.6
PCHAS_0930400		aquaglyceroporin, putative	Plasmodium chabaudi chabaudi			NaN	NaN	NaN	NaN	NaN	15.4623	11.7477	15.3817	NaN	15.4597	NaN	NaN	16.0199	16.9776	16.9923	17.7887	5.75e-27	3.14e-29	1.03252	0	0	0	0	0	1	1	1	0	1	0	0	2	2	2	3	27871.6
PCHAS_0931000		apical membrane antigen 1, putative	Plasmodium chabaudi chabaudi			12.9642	NaN	NaN	NaN	13.1164	NaN	12.0232	NaN	13.91	NaN	12.8023	NaN	17.8941	17.2644	16.5786	15.7839	2.54e-19	8.34e-22	1.01827	1	0	0	0	1	0	1	0	2	0	1	0	5	5	4	3	63786.3
PCHAS_0931400		RNA (uracil-5-)methyltransferase, putative	Plasmodium chabaudi chabaudi			14.6177	15.1092	NaN	NaN	NaN	NaN	15.1802	15.8166	16.1579	15.7265	NaN	NaN	14.1524	NaN	14.0467	NaN	2.12e-15	5.68e-18	1.00961	5	3	0	0	0	0	6	3	7	3	0	0	2	0	2	0	91172.4
PCHAS_0931600		heat shock protein 70, putative	Plasmodium chabaudi chabaudi			16.0499	15.3007	13.3983	15.5871	17.3596	19.0552	17.4741	19.4036	17.7001	19.1781	18.2337	20.0175	18.3331	19.4997	16.777	19.2344	6.17e-33	5.69e-35	1.04203	5	6	2	3	34	26	37	27	38	25	38	36	33	27	32	21	73091.2
PCHAS_0931700		protein disulfide-isomerase, putative	Plasmodium chabaudi chabaudi			14.5292	16.2121	12.8844	14.476	14.5808	18.963	15.0426	18.8159	14.9515	17.0297	14.011	16.3925	16.3302	17.9677	15.5019	17.8823	2.01e-27	1.14e-29	1.03328	7	8	2	3	18	17	17	15	11	11	6	6	13	14	13	12	49011.2
PCHAS_0931800		conserved Plasmodium protein, unknown function	Plasmodium chabaudi chabaudi			14.7393	13.8593	NaN	NaN	16.2227	NaN	16.0443	13.25	14.5667	15.6285	12.0787	13.6259	13.2215	13.5559	13.4787	13.5886	1.88e-17	5.6e-20	1.01427	4	2	0	0	1	0	3	2	4	2	1	1	2	2	3	1	216926
PCHAS_0932200		DNA-directed RNA polymerase I subunit RPA2, putative	Plasmodium chabaudi chabaudi			12.1741	12.0201	NaN	NaN	NaN	NaN	12.9778	12.5505	12.8786	13.8103	10.7215	11.9976	10.8435	11.1184	11.7337	12.4415	0.00230255	3.71e-06	0.955034	4	5	0	0	0	0	4	3	4	5	1	1	2	1	2	3	171543
PCHAS_0932300		coatomer subunit delta, putative	Plasmodium chabaudi chabaudi			16.9912	16.4876	14.0581	14.1105	15.7115	15.4591	18.1611	16.8172	17.5765	17.0866	15.8976	14.753	15.6191	15.3592	15.7416	14.7467	8.46e-32	6.96e-34	1.0403	13	8	3	1	3	4	15	12	14	12	8	2	6	6	8	6	57402.3
PCHAS_0932600		protein phosphatase PPM8, putative	Plasmodium chabaudi chabaudi			16.6113	17.3819	16.8279	17.1041	15.555	16.7177	16.4541	17.1807	16.1459	19.0713	16.6228	18.2143	19.9223	20.8068	20.9317	21.572	8.32e-44	2.35e-45	1.05708	31	20	18	19	14	16	26	21	20	25	30	26	66	52	64	58	69823.6
PCHAS_0932800		conserved Plasmodium membrane protein, unknown function	Plasmodium chabaudi chabaudi			10.4102	13.4459	NaN	13.8733	NaN	10.2633	NaN	NaN	NaN	12.9915	NaN	NaN	13.4169	14.3551	14.9346	13.331	2.47e-11	5.56e-14	0.999704	1	1	0	1	0	1	0	0	0	1	0	0	3	2	3	1	48508.9
PCHAS_0933500		HECT-like E3 ubiquitin ligase, putative	Plasmodium chabaudi chabaudi			14.6421	13.8759	NaN	14.6332	11.8584	NaN	14.6072	13.5177	15.0085	13.8387	14.7499	14.496	13.2151	12.1879	14.1257	13.9725	1.7e-16	4.79e-19	1.01214	18	9	0	1	2	0	18	10	25	15	16	10	3	3	13	11	844958
PCHAS_0933700		SPRY domain, putative	Plasmodium chabaudi chabaudi			13.1156	NaN	NaN	NaN	9.87343	NaN	13.5877	NaN	13.3969	NaN	11.7627	NaN	11.4838	NaN	12.9233	NaN	1.55e-09	3.27e-12	0.99491	1	0	0	0	1	0	1	0	1	0	1	0	1	0	1	0	43429.7
PCHAS_0933900		ubiquitin conjugation factor E4 B, putative	Plasmodium chabaudi chabaudi			15.1426	15.6995	11.6411	NaN	13.3309	13.7885	15.8913	15.7167	15.8375	15.9215	11.1386	NaN	12.6201	13.2181	11.7671	13.741	3.68e-20	1.27e-22	1.01998	13	4	1	0	6	2	15	7	14	8	2	0	8	3	2	1	142394
PCHAS_0934100		receptor for activated c kinase, putative	Plasmodium chabaudi chabaudi			18.1834	19.4603	15.8479	16.7028	16.3286	18.1239	18.5241	20.0728	18.5777	20.4678	15.8866	16.5498	16.4694	16.4764	13.2458	16.02	4.22e-56	4.44e-57	1.07179	9	13	5	6	7	11	13	16	12	15	4	7	3	9	1	5	35613.4
PCHAS_0934800		ribosomal protein L21, apicoplast, putative	Plasmodium chabaudi chabaudi			NaN	NaN	NaN	NaN	NaN	NaN	NaN	NaN	NaN	NaN	NaN	NaN	11.3522	NaN	11.9293	NaN	0.00777007	1.17e-05	0.922577	0	0	0	0	0	0	0	0	0	0	0	0	1	0	1	0	38796.7
PCHAS_0935200		protein disulfide-isomerase	Plasmodium chabaudi chabaudi			17.3852	17.1052	16.016	15.0947	20.2784	20.36	20.063	19.7593	18.415	18.1236	18.7213	18.2803	18.9928	19.3669	17.8493	18.0361	2.14e-76	1.56e-76	1.09277	24	12	16	7	33	23	32	21	28	16	29	16	30	20	24	16	55252.1
PCHAS_0935800		translation initiation factor eIF-2B subunit alpha, putative	Plasmodium chabaudi chabaudi			14.8088	NaN	NaN	NaN	NaN	NaN	NaN	NaN	15.9765	NaN	NaN	NaN	NaN	NaN	NaN	NaN	9.51e-12	2.18e-14	1.00075	1	0	0	0	0	0	0	0	2	0	0	0	0	0	0	0	39728.5
PCHAS_0936300		conserved Plasmodium protein, unknown function	Plasmodium chabaudi chabaudi			11.9249	12.8443	NaN	NaN	NaN	NaN	12.3026	14.9758	11.6538	15.0437	NaN	NaN	NaN	NaN	NaN	NaN	1.05e-06	2.02e-09	0.985562	2	1	0	0	0	0	3	1	3	1	0	0	0	0	0	0	193366
PCHAS_0936400		coiled-coil domain-containing protein 124, putative	Plasmodium chabaudi chabaudi			13.0149	17.274	NaN	NaN	NaN	15.1563	16.0217	18.4497	15.4116	17.9714	NaN	NaN	12.8063	15.4443	NaN	NaN	1.85e-17	5.48e-20	1.01429	1	1	0	0	0	1	1	1	1	1	0	0	1	1	0	0	25782.5
PCHAS_0936500		prohibitin 1, putative	Plasmodium chabaudi chabaudi			NaN	NaN	NaN	NaN	NaN	NaN	NaN	NaN	NaN	NaN	NaN	NaN	16.7989	16.6353	16.8223	17.5825	2.23e-19	7.32e-22	1.01839	0	0	0	0	0	0	0	0	0	0	0	0	1	3	1	3	30572.1
PCHAS_0936900		CRA domain-containing protein, putative	Plasmodium chabaudi chabaudi			NaN	NaN	NaN	NaN	NaN	NaN	12.0168	NaN	12.3737	NaN	NaN	NaN	15.9876	NaN	13.9435	NaN	0.000121386	2.14e-07	0.974378	0	0	0	0	0	0	1	0	1	0	0	0	1	0	1	0	18895.2
PCHAS_0937300		Plasmodium exported protein, unknown function	Plasmodium chabaudi chabaudi			16.1751	14.5679	15.1952	13.8511	NaN	NaN	12.7602	NaN	14.6255	NaN	NaN	NaN	14.8571	NaN	18.6626	13.9524	6.98e-20	2.36e-22	1.01942	2	2	2	1	0	0	1	0	2	0	0	0	1	0	2	3	25013.1
PCHAS_0937400		Plasmodium exported protein, unknown function	Plasmodium chabaudi chabaudi			NaN	15.0675	NaN	NaN	NaN	13.38	NaN	14.8862	NaN	11.0574	NaN	NaN	NaN	NaN	NaN	15.6734	1.25e-13	3.09e-16	1.00539	0	1	0	0	0	1	0	2	0	1	0	0	0	0	0	1	28789.1
PCHAS_0937500		fam-a protein	Plasmodium chabaudi chabaudi			18.4327	19.2851	17.9523	18.7213	15.4142	16.6991	14.8058	15.9002	16.9042	18.4872	17.9939	19.2411	18.8092	20.8853	20.4853	22.2095	3.36e-56	3.59e-57	1.0719	25	31	21	26	11	17	8	13	23	29	26	31	40	41	45	47	63932.3
PCHAS_0937700		erythrocyte membrane antigen 1	Plasmodium chabaudi chabaudi			12.4629	NaN	13.8628	NaN	NaN	NaN	NaN	NaN	NaN	NaN	10.8026	NaN	14.8886	14.2602	17.6645	16.2968	1.63e-13	4.03e-16	1.0051	1	0	1	0	0	0	0	0	0	0	1	0	4	3	3	3	26860.6
PCHAS_0937900		early transcribed membrane protein	Plasmodium chabaudi chabaudi			12.5446	NaN	10.7712	NaN	12.9748	NaN	13.0085	NaN	12.6932	NaN	14.5063	NaN	18.9914	13.0339	17.1963	11.2767	4.05e-16	1.13e-18	1.01128	1	0	1	0	2	0	2	0	2	0	2	0	4	3	3	2	11602.8
PCHAS_0938000		fam-a protein	Plasmodium chabaudi chabaudi			15.704	17.8584	13.7103	16.1283	16.3577	NaN	16.3169	15.4775	14.6954	NaN	16.9726	15.6804	15.3221	14.0728	15.2812	NaN	1.09e-22	4.38e-25	1.0249	3	1	3	1	2	0	2	1	2	0	2	1	2	1	2	0	35688.9
PCHAS_0938100		erythrocyte membrane antigen 1	Plasmodium chabaudi chabaudi			19.4026	15.2994	18.6224	14.8389	16.2028	14.8728	15.7463	12.9971	15.8752	13.0351	17.0796	14.4822	18.0758	15.6679	20.8581	18.5731	8.19e-41	1.76e-42	1.05317	1	3	1	1	1	1	1	2	1	1	1	2	2	3	5	6	34807.9
PCHAS_0938300		fam-a protein	Plasmodium chabaudi chabaudi			13.1779	15.1535	NaN	14.1989	NaN	NaN	NaN	NaN	NaN	NaN	NaN	NaN	NaN	NaN	NaN	NaN	0.00173508	2.83e-06	0.958055	1	1	0	1	0	0	0	0	0	0	0	0	0	0	0	0	31529.8
PCHAS_0938321		fam-a protein	Plasmodium chabaudi chabaudi			14.2904	NaN	13.2222	NaN	14.0732	NaN	14.7441	NaN	12.281	NaN	NaN	NaN	NaN	NaN	NaN	NaN	1.18e-10	2.59e-13	0.997948	1	0	1	0	1	0	1	0	1	0	0	0	0	0	0	0	32791.1
PCHAS_1000800		fam-a protein	Plasmodium chabaudi chabaudi			NaN	13.3333	NaN	13.8002	NaN	NaN	NaN	NaN	8.9805	NaN	NaN	NaN	11.731	NaN	11.4842	12.3281	0.00520415	8.1e-06	0.942421	0	1	0	1	0	0	0	0	1	0	0	0	1	0	1	1	31150.5
PCHAS_1000900		lysophospholipase, putative	Plasmodium chabaudi chabaudi			12.5632	NaN	NaN	NaN	NaN	NaN	14.8094	NaN	14.3299	NaN	10.9205	NaN	13.4519	NaN	13.583	NaN	3.2e-09	6.7e-12	0.994007	1	0	0	0	0	0	1	0	1	0	1	0	1	0	1	0	55721.9
PCHAS_1001300		fam-a protein	Plasmodium chabaudi chabaudi			14.2811	NaN	NaN	NaN	NaN	NaN	NaN	NaN	NaN	NaN	NaN	NaN	NaN	NaN	NaN	NaN	1.55e-05	2.85e-08	0.980183	1	0	0	0	0	0	0	0	0	0	0	0	0	0	0	0	31463.6
PCHAS_1001500		erythrocyte membrane antigen 1	Plasmodium chabaudi chabaudi			15.6943	17.2544	16.8629	17.0012	NaN	14.1724	NaN	13.5831	10.724	13.8791	15.2629	15.3434	16.1785	17.5219	19.7604	21.3207	1.26e-30	9.3e-33	1.03848	5	7	2	6	0	3	0	2	1	3	2	5	6	7	11	17	48022
PCHAS_1001600		regulator of chromosome condensation, putative	Plasmodium chabaudi chabaudi			NaN	NaN	NaN	NaN	NaN	13.6792	NaN	12.2234	NaN	NaN	NaN	NaN	14.1899	13.5251	13.8348	13.2639	8.39e-07	1.62e-09	0.985955	0	0	0	0	0	1	0	1	0	0	0	0	1	1	1	1	65009.6
PCHAS_1002000		ubiquitin specific protease, putative	Plasmodium chabaudi chabaudi			10.7604	14.0728	NaN	NaN	NaN	NaN	11.2728	14.5022	11.4242	15.2775	NaN	NaN	NaN	NaN	NaN	NaN	1.98e-05	3.63e-08	0.979598	1	1	0	0	0	0	2	1	1	1	0	0	0	0	0	0	45821.4
PCHAS_1002300		pre-mRNA-splicing factor CLF1, putative	Plasmodium chabaudi chabaudi			14.491	14.4101	NaN	NaN	NaN	NaN	15.6174	14.6475	14.7605	14.6897	14.8472	14.6697	13.1635	13.6485	14.3774	14.344	1.41e-21	5.3e-24	1.02278	5	4	0	0	0	0	5	4	6	3	5	2	4	2	5	3	82997.7
PCHAS_1002900		conserved Plasmodium protein, unknown function	Plasmodium chabaudi chabaudi			15.1381	16.2812	12.6015	13.9207	NaN	12.9697	15.4857	16.7623	15.2947	16.9548	12.5359	14.6376	13.0324	14.4747	NaN	11.982	4.07e-23	1.68e-25	1.0257	5	4	2	1	0	2	8	5	7	6	3	2	4	3	0	1	66388.4
PCHAS_1003500		6-cysteine protein P41, putative	Plasmodium chabaudi chabaudi			NaN	13.2073	NaN	NaN	NaN	13.8123	NaN	12.995	NaN	12.9426	NaN	NaN	NaN	15.4238	NaN	14.6591	0.00120568	1.99e-06	0.961516	0	1	0	0	0	1	0	1	0	1	0	0	0	1	0	1	47155.5
PCHAS_1003700		protein transport protein Sec24B, putative	Plasmodium chabaudi chabaudi			14.0637	14.0285	NaN	NaN	NaN	NaN	14.3559	14.0904	14.8121	14.0264	NaN	NaN	NaN	NaN	NaN	NaN	1.01e-17	3.03e-20	1.01487	3	3	0	0	0	0	4	4	3	4	0	0	0	0	0	0	157409
PCHAS_1004000		pre-mRNA-processing-splicing factor 8, putative	Plasmodium chabaudi chabaudi			14.4595	15.0157	NaN	15.1973	NaN	13.9335	15.1153	15.0308	13.906	16.1789	13.5876	15.4142	14.4949	14.0752	16.0282	15.9924	1.21e-28	7.62e-31	1.0353	13	11	0	2	0	3	11	14	15	21	8	12	8	10	14	22	342552
PCHAS_1004200		TMEM33 domain-containing protein, putative	Plasmodium chabaudi chabaudi			NaN	NaN	NaN	NaN	NaN	NaN	NaN	NaN	NaN	NaN	NaN	NaN	15.3532	NaN	15.8289	NaN	0.000474818	8.08e-07	0.968312	0	0	0	0	0	0	0	0	0	0	0	0	1	0	1	0	37965
PCHAS_1004700		V-type proton ATPase subunit B, putative	Plasmodium chabaudi chabaudi			17.3295	17.6653	15.275	16.2356	16.072	17.8352	17.4339	18.3592	18.8828	17.684	17.8428	18.161	17.2631	16.3782	16.1884	16.8942	5.89e-31	4.46e-33	1.03899	10	18	2	3	7	17	17	19	13	17	14	17	8	16	9	14	55757.8
PCHAS_1004900		cytosolic glyoxalase II, putative	Plasmodium chabaudi chabaudi			16.6471	15.4704	NaN	12.6069	14.6503	14.4962	17.406	16.7174	17.9494	16.2251	NaN	NaN	13.1652	NaN	NaN	NaN	1.02e-30	7.57e-33	1.03862	5	9	0	1	1	2	9	10	4	10	0	0	2	0	0	0	30424.1
PCHAS_1005700		peptidyl-tRNA hydrolase 2, putative	Plasmodium chabaudi chabaudi			NaN	NaN	NaN	NaN	NaN	NaN	NaN	11.8264	NaN	NaN	NaN	NaN	NaN	15.7579	NaN	17.3764	3.23e-10	6.98e-13	0.996784	0	0	0	0	0	0	0	1	0	0	0	0	0	2	0	1	21363.2
PCHAS_1006200		conserved Plasmodium protein, unknown function	Plasmodium chabaudi chabaudi			11.6463	NaN	NaN	NaN	NaN	NaN	11.7954	NaN	12.1587	13.7684	10.8724	NaN	NaN	NaN	10.0762	13.0761	8.53e-05	1.52e-07	0.975561	1	0	0	0	0	0	1	0	1	1	1	0	0	0	1	1	193153
PCHAS_1006300		protein CINCH, putative	Plasmodium chabaudi chabaudi			13.5372	NaN	NaN	NaN	NaN	NaN	13.1379	12.7196	12.1418	12.7272	NaN	NaN	10.337	NaN	11.2824	NaN	2.68e-09	5.62e-12	0.994228	1	0	0	0	0	0	1	1	1	1	0	0	1	0	1	0	173789
PCHAS_1007000		flap endonuclease 1, putative	Plasmodium chabaudi chabaudi			13.0438	14.8046	NaN	NaN	NaN	NaN	13.376	14.9438	12.97	14.1989	NaN	NaN	NaN	NaN	NaN	NaN	0.000360083	6.19e-07	0.969815	2	4	0	0	0	0	3	3	2	2	0	0	0	0	0	0	54503.4
PCHAS_1007600		U4/U6 small nuclear ribonucleoprotein PRP31, putative	Plasmodium chabaudi chabaudi			15.2546	NaN	NaN	NaN	NaN	NaN	15.8095	NaN	16.1693	NaN	16.9721	14.1115	14.0542	NaN	15.5544	NaN	5.42e-16	1.49e-18	1.01098	3	0	0	0	0	0	5	0	3	0	6	1	2	0	2	0	59478.7
PCHAS_1007800		methyltransferase, putative	Plasmodium chabaudi chabaudi			11.998	13.778	NaN	NaN	NaN	NaN	NaN	13.744	12.2802	14.8529	NaN	NaN	NaN	12.1705	NaN	NaN	0.000643506	1.08e-06	0.966416	1	1	0	0	0	0	0	2	1	1	0	0	0	2	0	0	101369
PCHAS_1007900		chaperone protein DnaJ, putative	Plasmodium chabaudi chabaudi			NaN	NaN	NaN	NaN	NaN	NaN	NaN	NaN	14.2713	14.1681	NaN	NaN	14.9688	16.2017	15.7702	15.9073	2.1e-27	1.19e-29	1.03325	0	0	0	0	0	0	0	0	1	2	0	0	2	1	4	3	68672.1
PCHAS_1008100		replication protein A1, large subunit, putative	Plasmodium chabaudi chabaudi			14.5443	15.2878	NaN	NaN	NaN	NaN	14.9885	15.3135	15.3322	15.1156	12.3054	NaN	11.7906	NaN	11.8232	NaN	6.47e-21	2.33e-23	1.02149	3	2	0	0	0	0	5	5	4	6	1	0	1	0	2	0	134502
PCHAS_1008300		zinc finger protein, putative	Plasmodium chabaudi chabaudi			NaN	13.5316	NaN	NaN	NaN	NaN	12.9359	14.7785	NaN	12.884	NaN	NaN	NaN	10.8606	NaN	NaN	1.21e-10	2.65e-13	0.997921	0	2	0	0	0	0	1	3	0	2	0	0	0	1	0	0	62317
PCHAS_1008600		protein phosphatase PPM1, putative	Plasmodium chabaudi chabaudi			13.4656	13.824	NaN	17.8458	12.1225	18.083	13.8546	14.1326	14.0366	15.0087	14.0529	17.8487	NaN	16.6389	NaN	16.7967	0.000558679	9.45e-07	0.967332	2	3	0	1	1	1	2	3	2	3	1	1	0	1	0	1	107744
PCHAS_1008700		exosome complex component RRP4, putative	Plasmodium chabaudi chabaudi			12.9572	15.1725	NaN	NaN	9.50206	12.4403	13.6749	16.1003	13.1094	16.3242	NaN	14.498	NaN	14.6368	NaN	14.1335	3.69e-16	1.03e-18	1.01137	1	3	0	0	1	2	2	3	3	3	0	3	0	2	0	3	37169.9
PCHAS_1008900		armadillo-type repeat protein ATRP, putative	Plasmodium chabaudi chabaudi			16.249	15.2165	12.3501	12.2994	13.4491	13.2051	16.7407	15.5901	15.6241	15.8722	13.3676	NaN	14.0224	13.8662	11.5825	12.6119	9.54e-27	5.13e-29	1.03214	8	5	2	2	3	1	9	6	9	6	4	0	7	4	2	2	35534
PCHAS_1009100		cGMP-dependent protein kinase, putative	Plasmodium chabaudi chabaudi			16.9175	16.1072	13.7075	11.4008	13.8849	12.163	17.5985	17.0462	17.0573	17.5374	12.8531	11.5271	12.2978	12.835	13.8228	11.231	1.99e-34	2.13e-36	1.04425	15	14	2	1	4	2	19	19	21	19	2	1	4	1	1	1	97698.8
PCHAS_1009400		translocon component PTEX150, putative	Plasmodium chabaudi chabaudi			14.4602	17.9097	13.5145	17.3881	14.2045	15.6052	14.0705	15.862	15.7114	15.6181	14.6614	15.9957	14.071	16.6614	14.7335	17.6751	4.99e-35	5.67e-37	1.04512	21	14	19	13	13	7	14	9	14	11	15	8	20	12	21	15	92943
PCHAS_1009600		conserved Plasmodium protein, unknown function	Plasmodium chabaudi chabaudi			NaN	NaN	NaN	NaN	NaN	NaN	NaN	NaN	NaN	18.9353	NaN	NaN	NaN	14.5263	NaN	NaN	1.64e-11	3.72e-14	1.00015	0	0	0	0	0	0	0	0	0	1	0	0	0	1	0	0	197839
PCHAS_1009700		glucose-6-phosphate isomerase, putative	Plasmodium chabaudi chabaudi			18.9008	16.5748	15.2907	16.0121	15.9788	14.4786	19.1737	16.0544	19.937	16.9249	14.7793	15.1438	14.4439	15.1156	NaN	NaN	3.36e-40	6.64e-42	1.05235	25	23	10	3	13	11	29	26	25	30	6	3	6	4	0	0	67078.5
PCHAS_1010000		ataxin-2 like protein, putative	Plasmodium chabaudi chabaudi			14.3962	14.1492	NaN	NaN	NaN	NaN	14.1819	13.6306	14.3558	15.0132	NaN	NaN	12.8953	NaN	11.9167	NaN	8.77e-16	2.4e-18	1.0105	3	2	0	0	0	0	3	3	3	3	0	0	3	0	1	0	93643
PCHAS_1010200		clathrin light chain, putative	Plasmodium chabaudi chabaudi			12.4564	14.9772	NaN	NaN	13.4084	13.5553	15.2663	15.2329	15.781	14.5731	12.0469	14.1342	14.0811	13.8182	14.583	13.9176	5.37e-19	1.73e-21	1.01759	3	3	0	0	2	1	6	4	6	4	1	2	4	2	2	2	28172.2
PCHAS_1010300		ER membrane protein complex subunit 4, putative	Plasmodium chabaudi chabaudi			NaN	NaN	NaN	NaN	NaN	NaN	NaN	NaN	NaN	NaN	NaN	NaN	14.9551	15.1581	16.0917	16.9059	1.46e-09	3.09e-12	0.994982	0	0	0	0	0	0	0	0	0	0	0	0	3	2	2	1	22054.7
PCHAS_1010900		mitochondrial acidic protein MAM33, putative	Plasmodium chabaudi chabaudi			15.8892	15.2521	14.9849	14.5772	16.7582	17.3628	16.3276	17.3148	17.0528	17.7644	17.1228	17.0057	15.5049	15.3522	17.3267	18.3587	4.11e-25	1.98e-27	1.02931	1	4	2	2	7	7	6	7	7	7	8	7	5	6	9	8	28896.1
PCHAS_1011100		methionine aminopeptidase 2, putative	Plasmodium chabaudi chabaudi			16.0923	14.7076	NaN	NaN	15.0652	12.2808	17.3788	15.1756	15.8906	15.6613	NaN	NaN	15.9348	15.5161	14.5959	12.3244	3.65e-33	3.49e-35	1.04237	3	4	0	0	2	3	3	5	3	5	0	0	3	5	1	1	64371.1
PCHAS_1011400		Hsp70/Hsp90 organizing protein, putative	Plasmodium chabaudi chabaudi			16.1939	17.3511	14.9047	14.6753	15.8077	15.7471	17.98	18.1195	16.9176	17.7971	13.8838	14.3843	16.3267	15.2125	12.5373	14.6196	8.35e-41	1.78e-42	1.05316	19	15	1	4	12	9	25	16	24	18	4	2	9	8	1	1	65540.1
PCHAS_1011500		calmodulin, putative	Plasmodium chabaudi chabaudi			14.5041	NaN	NaN	NaN	NaN	NaN	14.5402	NaN	13.4359	NaN	NaN	NaN	12.0119	NaN	NaN	NaN	2.85e-12	6.67e-15	1.00206	2	0	0	0	0	0	3	0	3	0	0	0	1	0	0	0	16934.8
PCHAS_1011600		queuine tRNA-ribosyltransferase, putative	Plasmodium chabaudi chabaudi			12.2187	12.2314	NaN	NaN	NaN	NaN	13.3704	12.9469	13.9778	12.8655	NaN	NaN	NaN	NaN	NaN	NaN	3.76e-05	6.8e-08	0.97796	1	1	0	0	0	0	2	2	2	3	0	0	0	0	0	0	48442.8
PCHAS_1011700		CCR4-associated factor 16, putative	Plasmodium chabaudi chabaudi			17.6793	17.1585	14.8091	10.5815	14.9499	15.3436	18.8271	17.4465	18.7562	16.4719	14.7799	15.0849	14.501	13.7861	13.3237	14.2953	2.75e-35	3.22e-37	1.0455	15	12	4	1	4	3	20	20	18	26	4	4	5	8	2	2	29727.4
PCHAS_1012100		signal peptidase complex subunit SPC1, putative	Plasmodium chabaudi chabaudi			NaN	NaN	NaN	NaN	NaN	NaN	NaN	NaN	NaN	NaN	NaN	NaN	13.6392	12.6843	14.792	14.1081	1.01e-06	1.95e-09	0.985631	0	0	0	0	0	0	0	0	0	0	0	0	1	1	1	1	10610.6
PCHAS_1012200		DNA topoisomerase 2, putative	Plasmodium chabaudi chabaudi			15.9676	16.4965	12.6329	14.7233	11.8754	15.3654	15.6431	15.9944	15.8246	15.7296	14.5464	15.7241	17.4522	17.7076	19.0702	18.4119	8.88e-29	5.65e-31	1.03552	25	31	4	1	2	3	18	22	25	25	17	11	30	43	34	48	167276
PCHAS_1012300		PHD finger protein PHD2, putative	Plasmodium chabaudi chabaudi			11.7017	13.7967	NaN	NaN	NaN	NaN	13.1176	14.7246	13.3752	15.6241	13.1059	13.8988	11.9376	10.9966	14.3225	14.8803	4.09e-06	7.7e-09	0.98304	3	3	0	0	0	0	3	3	5	4	1	1	3	1	7	4	546957
PCHAS_1012400		histone-binding protein RBBP7, putative	Plasmodium chabaudi chabaudi			14.7959	14.5712	NaN	NaN	NaN	12.4947	15.2322	15.0839	15.8465	15.6444	13.3513	13.7605	13.3334	13.1712	14.1977	13.7516	6.3e-19	2.02e-21	1.01745	4	5	0	0	0	2	4	5	4	5	3	2	3	3	1	3	52368.7
PCHAS_1012600		HID1 domain-containing protein, putative	Plasmodium chabaudi chabaudi			NaN	11.8592	NaN	NaN	NaN	NaN	NaN	12.5048	NaN	13.2162	NaN	NaN	NaN	NaN	NaN	NaN	0.00468854	7.33e-06	0.944735	0	1	0	0	0	0	0	1	0	1	0	0	0	0	0	0	117309
PCHAS_1012900		HP12 protein homolog, putative	Plasmodium chabaudi chabaudi			12.4799	NaN	NaN	NaN	NaN	NaN	12.9758	NaN	11.9179	NaN	NaN	NaN	14.4997	NaN	14.6041	NaN	1.09e-09	2.31e-12	0.995341	1	0	0	0	0	0	1	0	1	0	0	0	2	0	2	0	74220.7
PCHAS_1013000		protein-L-isoaspartate(D-aspartate) O-methyltransferase, putative	Plasmodium chabaudi chabaudi			14.9092	NaN	NaN	NaN	NaN	NaN	14.9236	NaN	15.7953	17.327	NaN	NaN	NaN	NaN	NaN	NaN	2.31e-19	7.58e-22	1.01836	2	0	0	0	0	0	3	0	2	1	0	0	0	0	0	0	25471.4
PCHAS_1013200		RNA methyltransferase, putative	Plasmodium chabaudi chabaudi			NaN	14.5447	NaN	NaN	NaN	NaN	NaN	14.4375	NaN	14.9617	NaN	13.5442	NaN	13.8633	NaN	14.7781	0.00177726	2.89e-06	0.957811	0	1	0	0	0	0	0	1	0	1	0	1	0	1	0	1	53353.1
PCHAS_1013400		conserved Plasmodium protein, unknown function	Plasmodium chabaudi chabaudi			NaN	12.3534	NaN	NaN	NaN	NaN	NaN	13.0543	NaN	13.2405	NaN	NaN	NaN	NaN	NaN	NaN	0.00560238	8.68e-06	0.940476	0	1	0	0	0	0	0	1	0	1	0	0	0	0	0	0	185975
PCHAS_1013600		voltage-dependent anion-selective channel protein, putative	Plasmodium chabaudi chabaudi			10.9225	15.5442	NaN	NaN	15.2442	14.9329	15.5908	14.7272	15.0066	15.3528	15.6381	15.5279	17.4097	17.5486	18.3781	18.2751	7.25e-22	2.78e-24	1.02334	1	1	0	0	3	2	2	2	1	4	3	4	7	11	9	10	33250.8
PCHAS_1013900		60S ribosomal protein L14, putative	Plasmodium chabaudi chabaudi			18.349	18.6725	14.7137	15.617	16.5447	17.2211	18.7293	19.5568	19.5146	19.5712	14.6221	16.2329	17.3785	18.4825	16.4367	17.0597	7.68e-39	1.31e-40	1.0505	7	7	2	2	8	4	9	7	10	6	4	2	7	5	5	5	17797.4
PCHAS_1014000		succinyl-CoA ligase [ADP-forming] subunit beta, putative	Plasmodium chabaudi chabaudi			NaN	13.1147	NaN	13.4391	17.3627	17.6801	16.1776	16.6588	15.7076	16.3815	16.0997	17.0481	15.1334	15.3201	NaN	13.9957	1.5e-24	6.89e-27	1.02831	0	1	0	1	5	15	4	13	4	14	4	13	4	9	0	7	51297.2
PCHAS_1014300		large subunit GTPase 1, putative	Plasmodium chabaudi chabaudi			13.4629	11.5087	NaN	NaN	NaN	12.1607	10.8239	12.7393	14.2464	13.8135	NaN	NaN	13.4065	NaN	NaN	NaN	5.65e-11	1.26e-13	0.998781	2	2	0	0	0	1	1	4	4	3	0	0	1	0	0	0	98254.6
PCHAS_1014800		NADP-specific glutamate dehydrogenase, putative	Plasmodium chabaudi chabaudi			NaN	17.2835	NaN	15.8862	14.5249	18.8079	13.5918	18.4108	NaN	NaN	NaN	18.8289	13.3573	16.9153	NaN	16.7921	6.47e-23	2.64e-25	1.02533	0	1	0	1	2	3	2	3	0	0	0	2	2	3	0	3	57265.8
PCHAS_1014900		endonuclease/exonuclease/phosphatase family protein, putative	Plasmodium chabaudi chabaudi			10.872	NaN	NaN	NaN	NaN	NaN	11.5185	NaN	11.4605	NaN	NaN	NaN	NaN	NaN	NaN	NaN	0.00429048	6.74e-06	0.946428	1	0	0	0	0	0	1	0	1	0	0	0	0	0	0	0	92637.9
PCHAS_1015100		autophagy protein 5, putative	Plasmodium chabaudi chabaudi			12.0546	NaN	NaN	NaN	NaN	NaN	11.9036	NaN	12.8604	NaN	NaN	NaN	NaN	NaN	NaN	NaN	0.000853421	1.43e-06	0.964385	1	0	0	0	0	0	2	0	2	0	0	0	0	0	0	0	81707.8
PCHAS_1015200		acid phosphatase, putative	Plasmodium chabaudi chabaudi			14.2597	13.1193	NaN	NaN	NaN	12.1916	14.8055	14.2986	14.9852	14.4325	NaN	NaN	NaN	NaN	NaN	NaN	1.07e-17	3.21e-20	1.01482	6	3	0	0	0	1	7	7	10	7	0	0	0	0	0	0	238866
PCHAS_1015400		serine/threonine protein phosphatase 2A activator, putative	Plasmodium chabaudi chabaudi			14.4002	16.0365	NaN	NaN	12.9332	13.8165	15.2189	16.212	14.2403	16.4551	NaN	NaN	NaN	NaN	NaN	NaN	7.07e-15	1.85e-17	1.00838	2	3	0	0	1	2	2	3	3	4	0	0	0	0	0	0	37323.1
PCHAS_1015700		coatomer subunit beta, putative	Plasmodium chabaudi chabaudi			17.0713	15.7655	13.9261	14.2877	14.7752	14.0331	17.5635	16.1747	17.2976	16.0411	14.1741	15.2455	15.1971	14.7171	15.4108	15.5321	6.96e-33	6.34e-35	1.04195	12	20	1	4	4	6	19	23	18	27	4	8	5	10	6	9	141644
PCHAS_1015800		ribosomal protein L15, mitochondrial, putative	Plasmodium chabaudi chabaudi			NaN	NaN	NaN	NaN	NaN	NaN	NaN	NaN	NaN	NaN	NaN	NaN	NaN	10.8447	NaN	12.1252	0.0283432	4.15e-05	0.881644	0	0	0	0	0	0	0	0	0	0	0	0	0	1	0	1	41852.3
PCHAS_1016000		diphthamide biosynthesis protein 2, putative	Plasmodium chabaudi chabaudi			14.1375	13.5749	NaN	NaN	NaN	11.455	13.2241	13.7617	14.9737	14.5736	NaN	NaN	NaN	10.7038	NaN	NaN	1.69e-05	3.11e-08	0.979975	2	1	0	0	0	1	3	1	2	1	0	0	0	1	0	0	78054.6
PCHAS_1016100		rRNA (adenosine-2'-O-)-methyltransferase, putative	Plasmodium chabaudi chabaudi			12.6621	14.3589	NaN	NaN	NaN	NaN	13.0525	14.4706	13.2338	15.0785	NaN	NaN	12.9529	14.7733	10.2506	NaN	6.7e-13	1.62e-15	1.00361	7	2	0	0	0	0	5	4	8	4	0	0	2	1	1	0	271461
PCHAS_1016500		protein archease, putative	Plasmodium chabaudi chabaudi			12.4188	NaN	NaN	NaN	NaN	NaN	11.9237	NaN	13.7615	NaN	NaN	NaN	NaN	NaN	NaN	NaN	0.000561833	9.5e-07	0.967297	1	0	0	0	0	0	1	0	1	0	0	0	0	0	0	0	24219.2
PCHAS_1016700		transcription initiation TFIID-like, putative	Plasmodium chabaudi chabaudi			13.8935	15.8264	NaN	NaN	NaN	NaN	15.3327	16.295	15.1606	16.4026	NaN	NaN	NaN	NaN	11.3863	NaN	1.59e-12	3.77e-15	1.00269	3	2	0	0	0	0	3	2	2	2	0	0	0	0	1	0	36455.6
PCHAS_1017100		proliferation-associated protein 2g4, putative	Plasmodium chabaudi chabaudi			17.8992	19.5449	15.1998	15.2649	17.3341	18.6252	19.2423	19.356	18.8045	19.0817	14.4093	16.4974	15.8417	16.3853	14.8123	NaN	2.56e-44	7.71e-46	1.05774	20	8	4	3	18	5	24	10	23	9	4	2	6	5	3	0	42512.8
PCHAS_1017200		major facilitator superfamily domain-containing protein, putative	Plasmodium chabaudi chabaudi			NaN	NaN	NaN	NaN	NaN	NaN	NaN	NaN	NaN	12.6537	NaN	NaN	12.6964	NaN	13.2813	NaN	0.0114726	1.71e-05	0.907926	0	0	0	0	0	0	0	0	0	1	0	0	1	0	1	0	77450.4
PCHAS_1017500		leucine-rich repeat protein	Plasmodium chabaudi chabaudi			18.976	21.0273	15.7305	17.3927	16.3328	17.7635	20.033	20.8708	19.1743	21.4208	16.3646	17.2856	16.817	17.6234	13.3511	14.1035	2.23e-38	3.67e-40	1.04987	9	17	3	8	3	9	13	19	12	18	2	8	2	9	1	4	32412.2
PCHAS_1017600		exosome complex component RRP41, putative	Plasmodium chabaudi chabaudi			14.6626	13.0335	NaN	NaN	NaN	NaN	15.7249	13.8229	15.1988	14.0482	14.1523	NaN	NaN	NaN	13.0818	NaN	2.32e-09	4.87e-12	0.994411	1	1	0	0	0	0	1	1	1	1	1	0	0	0	1	0	27740.2
PCHAS_1017900		DNA mismatch repair protein MSH2, putative	Plasmodium chabaudi chabaudi			16.2194	15.7296	NaN	NaN	NaN	NaN	17.1788	16.3862	15.6783	15.3672	15.8632	16.2308	13.8723	14.6422	14.2657	13.0011	1.85e-28	1.15e-30	1.035	6	4	0	0	0	0	8	4	7	4	2	1	3	1	3	2	94625.6
PCHAS_1018000		conserved Plasmodium protein, unknown function	Plasmodium chabaudi chabaudi			NaN	NaN	NaN	NaN	NaN	NaN	NaN	NaN	NaN	14.1709	NaN	NaN	NaN	12.181	NaN	14.3357	0.00171534	2.8e-06	0.958171	0	0	0	0	0	0	0	0	0	1	0	0	0	1	0	2	61841
PCHAS_1018200		selenoprotein, putative	Plasmodium chabaudi chabaudi			NaN	NaN	NaN	NaN	NaN	NaN	NaN	NaN	NaN	NaN	NaN	NaN	NaN	14.3239	NaN	13.7808	0.00510332	7.95e-06	0.942888	0	0	0	0	0	0	0	0	0	0	0	0	0	1	0	1	NaN
PCHAS_1018600		conserved Plasmodium protein, unknown function	Plasmodium chabaudi chabaudi			13.1787	11.0991	NaN	NaN	NaN	NaN	13.6229	12.432	13.957	12.6371	NaN	NaN	10.8646	10.0897	11.9774	NaN	8.09e-10	1.72e-12	0.995697	6	2	0	0	0	0	8	4	8	5	0	0	1	1	1	0	217743
PCHAS_1018700		phosphoenolpyruvate carboxylase, putative	Plasmodium chabaudi chabaudi			16.511	13.7411	12.2317	NaN	14.1301	12.9214	17.0456	15.5129	16.8852	14.4668	11.4085	12.0418	13.5565	14.9141	12.3755	13.3179	4.56e-22	1.77e-24	1.02373	18	14	1	0	2	3	24	23	23	22	1	2	6	4	2	2	129663
PCHAS_1018900		ABC transporter G family member 2, putative	Plasmodium chabaudi chabaudi			19.4908	NaN	17.3736	NaN	NaN	NaN	NaN	15.1778	NaN	NaN	NaN	15.6378	NaN	17.8697	NaN	17.7567	3.71e-23	1.54e-25	1.02578	1	0	1	0	0	0	0	1	0	0	0	1	0	1	0	2	74906.9
PCHAS_1019200		protein arginine N-methyltransferase 1, putative	Plasmodium chabaudi chabaudi			17.3739	14.3504	14.1827	NaN	17.0884	14.4768	18.4384	16.1646	18.4243	16.7587	15.251	NaN	15.3018	14.0216	15.6254	NaN	2.72e-40	5.46e-42	1.05248	11	11	3	0	8	5	13	10	15	10	2	0	3	1	1	0	45967.3
PCHAS_1019300		transcription factor BTF3, putative	Plasmodium chabaudi chabaudi			18.029	16.9234	16.1205	14.7723	16.8605	17.87	18.8078	19.6092	18.7678	20.3469	15.8132	16.4253	15.7077	16.6715	14.4239	15.3449	7.52e-48	3.5e-49	1.06214	8	6	2	2	6	6	12	9	12	9	1	2	4	6	1	2	20087.1
PCHAS_1019400		60S ribosomal protein L21, putative	Plasmodium chabaudi chabaudi			17.0432	15.9634	13.3305	13.461	15.1755	14.0344	16.3112	16.2131	17.0065	16.8505	12.5982	12.4879	16.1886	15.1283	15.2449	13.8702	1.97e-28	1.22e-30	1.03496	7	12	2	3	2	9	12	14	14	13	2	4	7	13	2	10	18722.9
PCHAS_1019500		conserved Plasmodium protein, unknown function	Plasmodium chabaudi chabaudi			14.2165	14.6508	NaN	NaN	NaN	13.5595	14.3211	14.8615	16.0966	16.2092	NaN	NaN	NaN	13.8569	NaN	NaN	4.4e-18	1.35e-20	1.01565	2	3	0	0	0	1	2	4	2	3	0	0	0	1	0	0	42354.2
PCHAS_1020000		conserved Plasmodium protein, unknown function	Plasmodium chabaudi chabaudi			NaN	11.8631	NaN	NaN	NaN	NaN	NaN	12.9573	NaN	13.2284	NaN	12.1974	NaN	10.7784	NaN	10.1527	0.000916676	1.53e-06	0.963826	0	1	0	0	0	0	0	1	0	1	0	1	0	1	0	1	35188.4
PCHAS_1020100		enoyl-CoA hydratase, putative	Plasmodium chabaudi chabaudi			17.2139	NaN	16.0206	NaN	16.8642	12.0195	16.4458	12.643	14.6069	13.31	16.5362	NaN	15.0912	14.5797	15.2992	14.5936	6.25e-09	1.3e-11	0.993154	1	0	1	0	2	1	2	1	3	1	2	0	2	1	3	1	48442.3
PCHAS_1020200		60S ribosomal protein L7-3, putative	Plasmodium chabaudi chabaudi			19.3806	17.6266	15.433	15.1585	17.4829	17.346	20.8711	18.78	20.9061	17.9406	15.3397	16.1768	19.5257	17.6477	18.9042	17.0209	1.47e-32	1.3e-34	1.04146	22	18	2	3	8	7	24	23	25	23	4	3	22	18	11	15	33158.7
PCHAS_1020300		60S ribosomal protein L5, putative	Plasmodium chabaudi chabaudi			18.5158	19.9027	16.2088	18.197	16.3722	18.152	18.9108	20.5281	18.3152	20.7963	16.3395	18.4452	16.9399	19.3782	15.9094	18.3418	6.78e-50	3.93e-51	1.06461	24	19	6	6	17	10	25	22	26	24	15	9	22	17	17	10	33763.3
PCHAS_1020400		vacuolar protein sorting-associated protein 3, putative	Plasmodium chabaudi chabaudi			12.2432	NaN	NaN	NaN	NaN	NaN	13.6529	12.6572	13.3076	12.417	NaN	NaN	NaN	NaN	10.0281	12.3509	0.000196066	3.42e-07	0.972574	3	0	0	0	0	0	2	1	3	2	0	0	0	0	1	1	160527
PCHAS_1020500		conserved Plasmodium protein, unknown function	Plasmodium chabaudi chabaudi			15.1136	16.0015	14.0015	11.9103	14.1822	14.672	14.3223	15.1855	15.2728	16.2001	14.0077	14.3931	15.2357	14.5894	16.5578	14.6252	1.1e-30	8.13e-33	1.03857	18	20	1	1	6	5	17	16	29	19	4	5	16	13	17	12	133113
PCHAS_1020900		serine/threonine protein phosphatase 7, putative	Plasmodium chabaudi chabaudi			14.117	12.9754	NaN	NaN	NaN	NaN	13.8662	NaN	14.2071	15.7719	NaN	NaN	11.0788	NaN	NaN	NaN	2.66e-17	7.83e-20	1.01394	2	1	0	0	0	0	3	0	4	2	0	0	1	0	0	0	111266
PCHAS_1021000		peptidyl-prolyl cis-trans isomerase, putative	Plasmodium chabaudi chabaudi			17.7667	16.9544	14.603	14.0722	15.4537	13.7438	18.982	17.6984	18.5592	17.6891	14.853	13.3693	15.5817	14.7397	18.0505	NaN	8.29e-37	1.15e-38	1.04767	14	7	5	3	2	1	17	11	16	12	5	3	8	3	1	0	62681
PCHAS_1021200		nucleolar GTP-binding protein 2, putative	Plasmodium chabaudi chabaudi			NaN	11.5575	NaN	NaN	NaN	NaN	12.6294	12.1773	14.3496	13.5113	11.0184	10.958	12.7593	13.4026	15.1693	16.5874	2.27e-08	4.61e-11	0.991443	0	1	0	0	0	0	1	1	2	1	1	1	1	2	2	2	60891.4
PCHAS_1021400		actin-related protein, putative	Plasmodium chabaudi chabaudi			14.1677	NaN	NaN	NaN	11.9123	NaN	14.4635	13.8846	14.8448	14.1278	13.4479	NaN	13.6158	NaN	15.061	NaN	5.94e-14	1.49e-16	1.00617	5	0	0	0	1	0	6	1	6	2	3	0	3	0	5	0	55583.4
PCHAS_1021500		conserved Plasmodium protein, unknown function	Plasmodium chabaudi chabaudi			NaN	NaN	NaN	NaN	14.1896	13.7311	13.8709	12.86	15.0298	14.9549	15.7124	16.5081	15.131	15.2628	16.0813	16.2952	4.26e-12	9.91e-15	1.00162	0	0	0	0	4	2	2	1	5	5	8	6	5	5	6	6	113898
PCHAS_1021700		ERAD-associated E3 ubiquitin-protein ligase HRD1, putative	Plasmodium chabaudi chabaudi			NaN	NaN	NaN	NaN	NaN	NaN	NaN	NaN	NaN	NaN	NaN	NaN	13.086	NaN	14.7833	13.8153	0.0015766	2.58e-06	0.959009	0	0	0	0	0	0	0	0	0	0	0	0	1	0	1	1	60402.2
PCHAS_1021800		conserved Plasmodium protein, unknown function	Plasmodium chabaudi chabaudi			12.3765	9.63323	NaN	NaN	NaN	NaN	12.8015	NaN	13.3333	10.4082	11.7714	NaN	12.0162	NaN	13.2916	NaN	7.72e-05	1.38e-07	0.975875	3	1	0	0	0	0	4	0	4	1	4	0	1	0	2	0	164033
PCHAS_1022700		DNA-directed RNA polymerase III subunit RPC6, putative	Plasmodium chabaudi chabaudi			NaN	NaN	NaN	NaN	NaN	NaN	NaN	11.3641	NaN	12.1992	NaN	NaN	NaN	NaN	NaN	NaN	0.0036285	5.74e-06	0.949175	0	0	0	0	0	0	0	1	0	1	0	0	0	0	0	0	34115.4
PCHAS_1022800		40S ribosomal protein S25, putative	Plasmodium chabaudi chabaudi			13.8584	11.4246	NaN	NaN	14.4769	11.3891	16.2902	15.6458	17.7164	16.629	14.6292	12.2617	14.1239	13.3285	15.4724	14.4334	4.55e-24	2.01e-26	1.02745	2	2	0	0	1	1	3	6	6	6	1	1	4	2	3	2	11796
PCHAS_1022900		conserved Plasmodium protein, unknown function	Plasmodium chabaudi chabaudi			14.2754	13.9165	15.2323	15.9017	15.9147	13.711	15.1566	15.6554	14.1693	16.4051	NaN	NaN	16.9473	15.7998	19.301	18.677	1e-26	5.38e-29	1.03211	20	24	2	2	4	3	25	26	28	29	0	0	3	5	1	2	105222
PCHAS_1023000		DIX domain-containing protein, putative	Plasmodium chabaudi chabaudi			NaN	NaN	NaN	NaN	NaN	NaN	12.5271	NaN	12.4215	NaN	NaN	NaN	NaN	NaN	NaN	NaN	0.0073673	1.12e-05	0.927082	0	0	0	0	0	0	1	0	1	0	0	0	0	0	0	0	20224.7
PCHAS_1023100		mannose-1-phosphate guanyltransferase, putative	Plasmodium chabaudi chabaudi			11.3397	NaN	NaN	NaN	NaN	NaN	11.1125	NaN	10.5277	NaN	NaN	NaN	NaN	NaN	NaN	NaN	0.0045588	7.14e-06	0.945293	1	0	0	0	0	0	1	0	1	0	0	0	0	0	0	0	48268
PCHAS_1023300		surface protein P113, putative	Plasmodium chabaudi chabaudi			11.7511	13.253	NaN	NaN	NaN	NaN	NaN	13.4839	NaN	12.9537	NaN	13.0796	13.7941	15.0311	14.478	15.6986	1.93e-16	5.42e-19	1.01201	2	2	0	0	0	0	0	1	0	3	0	1	3	4	4	4	91995.1
PCHAS_1023400		pantothenate kinase 1, putative	Plasmodium chabaudi chabaudi			11.1908	13.0375	NaN	NaN	NaN	NaN	NaN	13.7395	NaN	14.1252	NaN	NaN	NaN	10.9059	NaN	NaN	6.47e-05	1.16e-07	0.976415	1	2	0	0	0	0	0	2	0	2	0	0	0	1	0	0	61932
PCHAS_1023600		glycine--tRNA ligase, putative	Plasmodium chabaudi chabaudi			16.243	16.1715	13.4399	NaN	13.0009	11.8875	16.7086	15.8695	16.3712	15.8034	12.7162	NaN	12.7337	12.558	12.3335	7.97131	1.47e-39	2.72e-41	1.05148	20	15	2	0	6	6	29	20	30	20	3	0	12	4	3	1	95681.6
PCHAS_1023800		myosin-specific chaperone UNC, putative	Plasmodium chabaudi chabaudi			15.791	14.187	NaN	NaN	13.6991	12.8094	16.7237	15.0161	16.8279	15.9952	NaN	NaN	11.1771	11.4726	NaN	NaN	3.35e-36	4.33e-38	1.04681	10	6	0	0	6	1	13	9	13	7	0	0	1	1	0	0	134041
PCHAS_1024000		splicing factor 3B subunit 4, putative	Plasmodium chabaudi chabaudi			14.4671	NaN	NaN	NaN	NaN	NaN	14.6658	NaN	14.9429	11.6622	15.5327	10.9783	12.8896	NaN	13.3893	NaN	2.86e-08	5.8e-11	0.991124	1	0	0	0	0	0	2	0	2	1	2	1	1	0	1	0	44182
PCHAS_1024100		YTH domain-containing protein 1, putative	Plasmodium chabaudi chabaudi			11.933	13.6376	NaN	9.33775	NaN	9.8215	12.2254	13.7724	11.9297	14.3914	12.8815	14.6941	11.4405	12.8665	12.7352	13.9872	5.91e-06	1.11e-08	0.982296	2	1	0	1	0	1	2	1	2	1	2	1	1	1	2	1	65407.8
PCHAS_1024200		glutathione reductase, putative	Plasmodium chabaudi chabaudi			15.5654	14.3495	13.8362	NaN	15.0314	15.0151	16.5415	15.3853	15.8273	15.7778	13.7755	13.8505	14.1569	13.4808	13.4253	12.1143	8.48e-28	4.93e-30	1.03391	9	13	2	0	11	12	11	16	14	20	6	3	7	7	2	1	56264.8
PCHAS_1024300		eukaryotic translation initiation factor 3 subunit H, putative	Plasmodium chabaudi chabaudi			13.5373	17.6	NaN	NaN	13.5779	16.0371	14.8048	18.342	14.1624	17.9706	NaN	NaN	12.7152	16.3921	18.6705	15.9218	1.01e-33	1.01e-35	1.04321	6	8	0	0	1	4	6	7	4	10	0	0	4	7	2	5	55091.2
PCHAS_1024600		conserved Plasmodium protein, unknown function	Plasmodium chabaudi chabaudi			14.3293	14.3062	NaN	NaN	8.49841	12.194	12.9612	13.4891	14.7932	14.4153	NaN	NaN	NaN	13.638	13.031	NaN	6.94e-06	1.29e-08	0.981962	9	7	0	0	1	1	4	4	12	9	0	0	0	2	2	0	215966
PCHAS_1024700		glutathione S-transferase, putative	Plasmodium chabaudi chabaudi			15.5957	15.975	NaN	12.8609	NaN	14.6008	14.9539	16.3299	14.7194	16.6837	NaN	NaN	NaN	12.2193	NaN	NaN	3.3e-19	1.08e-21	1.01803	1	6	0	1	0	1	2	6	3	9	0	0	0	2	0	0	23930.3
PCHAS_1024800		thioredoxin-like protein, putative	Plasmodium chabaudi chabaudi			NaN	10.0021	NaN	NaN	11.809	11.4285	12.1317	12.6503	11.867	11.3885	12.361	13.0726	15.8044	16.4281	16.1979	17.7345	3.32e-31	2.57e-33	1.03938	0	1	0	0	1	1	3	1	2	1	2	2	8	8	10	8	73581.9
PCHAS_1025500		ubiquitin fusion degradation protein 1, putative	Plasmodium chabaudi chabaudi			15.8057	15.7461	NaN	NaN	NaN	NaN	15.813	16.5868	15.4682	15.8392	NaN	NaN	14.669	14.6857	NaN	NaN	1.17e-18	3.69e-21	1.01688	1	2	0	0	0	0	2	2	2	2	0	0	1	1	0	0	31969
PCHAS_1025600		ATP synthase-associated protein, putative	Plasmodium chabaudi chabaudi			NaN	NaN	NaN	NaN	NaN	NaN	NaN	NaN	NaN	NaN	NaN	NaN	16.9858	15.4899	13.4239	NaN	6e-12	1.39e-14	1.00125	0	0	0	0	0	0	0	0	0	0	0	0	1	4	1	0	16586.8
PCHAS_1025700		DNA replication licensing factor MCM2, putative	Plasmodium chabaudi chabaudi			16.1385	16.4792	13.6544	NaN	14.1232	13.7168	17.0064	17.2813	15.7491	17.0738	16.0909	17.2972	14.1699	13.8912	14.4245	14.6726	3.66e-35	4.22e-37	1.04532	20	36	3	0	6	8	25	39	23	37	15	27	6	12	11	15	111156
PCHAS_1025800		conserved protein, unknown function	Plasmodium chabaudi chabaudi			16.1152	14.59	NaN	NaN	11.7178	NaN	16.505	12.4897	16.0361	NaN	13.2819	NaN	15.072	NaN	NaN	NaN	9.06e-24	3.92e-26	1.0269	1	2	0	0	1	0	1	1	1	0	1	0	1	0	0	0	26200.4
PCHAS_1025900		conserved Plasmodium protein, unknown function	Plasmodium chabaudi chabaudi			NaN	NaN	NaN	NaN	NaN	NaN	NaN	NaN	NaN	11.2916	NaN	NaN	NaN	11.5342	NaN	13.8049	0.00859927	1.29e-05	0.916976	0	0	0	0	0	0	0	0	0	1	0	0	0	1	0	1	480987
PCHAS_1026000		H/ACA ribonucleoprotein complex subunit 4, putative	Plasmodium chabaudi chabaudi			15.8687	14.6914	12.6174	11.6817	12.985	11.3904	16.494	14.8418	16.7009	16.0144	16.4413	16.2169	15.1853	14.416	16.0879	14.9965	3.32e-22	1.3e-24	1.02399	5	5	2	1	2	1	7	6	7	9	7	8	5	6	6	5	50099.7
PCHAS_1026300		NOT family protein, putative	Plasmodium chabaudi chabaudi			13.508	15.7338	NaN	NaN	11.8159	14.6382	13.4076	16.4604	14.0739	16.2726	NaN	NaN	10.7277	14.8235	12.483	11.0821	7.64e-21	2.74e-23	1.02135	7	2	0	0	2	1	6	1	8	4	0	0	1	1	2	1	473780
PCHAS_1027000		NADP-specific glutamate dehydrogenase, putative	Plasmodium chabaudi chabaudi			19.3323	18.2869	16.7456	15.2772	19.1191	17.518	20.6027	19.2327	20.5346	18.2628	16.6684	15.6107	17.3988	16.9962	14.4955	15.7109	1.62e-46	6.18e-48	1.0605	17	23	8	5	18	20	26	26	26	26	3	5	12	14	3	4	52750.5
PCHAS_1027400		protein SEY1, putative	Plasmodium chabaudi chabaudi			16.1749	14.755	NaN	NaN	14.3755	14.8334	17.7551	16.0988	15.5646	14.4137	16.0204	15.7428	19.023	17.6143	20.0203	17.9952	3.24e-30	2.3e-32	1.03783	20	14	0	0	8	4	27	22	20	15	13	8	38	32	39	40	105963
PCHAS_1027500		conserved Plasmodium protein, unknown function	Plasmodium chabaudi chabaudi			NaN	NaN	NaN	NaN	NaN	NaN	NaN	NaN	NaN	NaN	NaN	NaN	NaN	18.3148	NaN	16.3101	1.64e-11	3.71e-14	1.00016	0	0	0	0	0	0	0	0	0	0	0	0	0	1	0	1	25552.2
PCHAS_1027700		ribosomal RNA small subunit methyltransferase A1, putative	Plasmodium chabaudi chabaudi			13.681	NaN	NaN	NaN	12.4308	NaN	14.1401	NaN	14.6227	13.2299	NaN	NaN	14.3097	NaN	12.7198	NaN	3.93e-20	1.35e-22	1.01993	3	0	0	0	1	0	3	0	4	1	0	0	2	0	2	0	48630
PCHAS_1028000		conserved Plasmodium protein, unknown function	Plasmodium chabaudi chabaudi			9.79154	NaN	NaN	NaN	NaN	NaN	10.9614	NaN	NaN	NaN	9.39801	NaN	12.0577	10.0216	14.9358	11.3734	0.00394033	6.21e-06	0.947884	1	0	0	0	0	0	1	0	0	0	1	0	1	1	1	1	132847
PCHAS_1028100		Btz domain-containing protein, putative	Plasmodium chabaudi chabaudi			17.0284	13.3994	16.9472	NaN	NaN	NaN	17.6316	NaN	NaN	14.1352	NaN	NaN	NaN	NaN	16.3687	NaN	0.00515618	8.03e-06	0.942644	1	1	1	0	0	0	1	0	0	1	0	0	0	0	1	0	138884
PCHAS_1028700		small nuclear ribonucleoprotein-associated protein B, putative	Plasmodium chabaudi chabaudi			17.6281	17.7351	14.8107	14.4536	15.9357	14.6452	17.8583	17.2942	18.0557	18.2423	18.3945	17.5517	16.4624	15.2181	16.2402	16.0015	2.37e-27	1.34e-29	1.03317	2	1	1	1	2	1	2	3	3	6	2	4	1	3	2	2	21464.8
PCHAS_1028900		mRNA-capping enzyme subunit alpha, putative	Plasmodium chabaudi chabaudi			15.1019	NaN	NaN	NaN	NaN	NaN	15.5068	14.8069	15.7079	14.4245	15.4047	14.8692	12.5489	12.6853	14.1238	12.8738	2.37e-06	4.49e-09	0.984098	1	0	0	0	0	0	2	1	2	1	2	1	1	1	2	1	54499.5
PCHAS_1029100		serine/threonine protein phosphatase PP1, putative	Plasmodium chabaudi chabaudi			16.3527	16.9041	NaN	14.1236	14.6476	15.0552	16.9163	17.453	18.517	17.7476	NaN	13.135	18.4335	14.9502	15.3912	15.1977	5.07e-31	3.86e-33	1.0391	6	7	0	1	2	1	6	6	3	9	0	1	3	4	2	2	34963.3
PCHAS_1029200		60S ribosomal protein L10, putative	Plasmodium chabaudi chabaudi			19.4528	18.3383	15.0919	15.9087	17.8796	16.371	20.4391	18.9916	19.9568	18.7631	15.9432	13.7221	19.5786	17.5444	17.8133	16.8101	8.83e-36	1.09e-37	1.04621	14	12	4	2	7	8	15	14	16	11	3	3	10	11	11	7	25217.3
PCHAS_1029400		zinc finger protein, putative	Plasmodium chabaudi chabaudi			NaN	NaN	NaN	NaN	NaN	NaN	12.4487	NaN	12.3557	NaN	NaN	NaN	NaN	NaN	12.0529	NaN	0.0187415	2.76e-05	0.893971	0	0	0	0	0	0	1	0	2	0	0	0	0	0	1	0	76572.7
PCHAS_1029500		26S proteasome regulatory subunit RPN13, putative	Plasmodium chabaudi chabaudi			14.7022	16.9222	NaN	13.9558	12.9543	14.522	15.5421	17.7184	15.1397	18.1801	14.2919	17.4055	11.7045	14.2041	NaN	NaN	2.08e-24	9.41e-27	1.02806	3	4	0	1	1	1	3	4	5	5	3	2	1	2	0	0	29245.4
PCHAS_1029600		DnaJ protein, putative	Plasmodium chabaudi chabaudi			14.2514	NaN	NaN	NaN	NaN	NaN	14.2672	12.9396	NaN	NaN	12.8644	NaN	15.4686	14.398	16.6579	15.5286	1.56e-13	3.85e-16	1.00515	2	0	0	0	0	0	1	1	0	0	1	0	5	2	6	3	45262.4
PCHAS_1029700		diphthamide biosynthesis protein 1, putative	Plasmodium chabaudi chabaudi			NaN	13.874	NaN	NaN	NaN	NaN	NaN	14.6384	NaN	15.2598	NaN	NaN	NaN	NaN	NaN	NaN	2.16e-10	4.7e-13	0.99725	0	1	0	0	0	0	0	1	0	1	0	0	0	0	0	0	55588.1
PCHAS_1030500		ubiquitin-conjugating enzyme E2, putative	Plasmodium chabaudi chabaudi			13.9129	NaN	NaN	NaN	NaN	NaN	14.7339	NaN	15.5115	13.3727	NaN	NaN	11.865	NaN	NaN	NaN	0.000341234	5.87e-07	0.970087	1	0	0	0	0	0	1	0	1	1	0	0	1	0	0	0	35207.1
PCHAS_1030600		glycylpeptide N-tetradecanoyltransferase, putative	Plasmodium chabaudi chabaudi			15.3005	15.4636	NaN	20.6319	14.3018	14.7003	16.6943	16.5004	15.5226	16.6789	14.685	21.7746	14.1754	19.1609	13.0748	NaN	1.79e-32	1.57e-34	1.04133	9	8	0	2	6	2	12	13	12	9	1	1	2	2	1	0	48257.6
PCHAS_1030700		AAA family ATPase, putative	Plasmodium chabaudi chabaudi			NaN	13.4523	NaN	NaN	NaN	NaN	11.9654	14.495	11.4362	14.0873	NaN	NaN	NaN	11.9612	NaN	NaN	2.34e-06	4.44e-09	0.984119	0	3	0	0	0	0	1	3	1	4	0	0	0	1	0	0	120724
PCHAS_1030800		deoxyhypusine synthase, putative	Plasmodium chabaudi chabaudi			15.6718	13.9798	11.6731	11.4709	12.3612	12.1691	16.1203	14.0667	16.8033	14.7399	NaN	NaN	9.61879	NaN	NaN	NaN	1.12e-12	2.67e-15	1.00306	1	5	1	1	1	1	1	6	1	6	0	0	1	0	0	0	48941.7
PCHAS_1031100		nuclear transport factor 2, putative	Plasmodium chabaudi chabaudi			14.1507	11.2943	12.0966	NaN	12.684	NaN	16.1946	13.723	17.3164	16.6732	14.431	NaN	13.0524	17.2861	13.3637	NaN	7.32e-19	2.34e-21	1.01731	2	1	2	0	3	0	9	4	9	6	3	0	2	1	2	0	14446.8
PCHAS_1031300		mini-chromosome maintenance complex-binding protein, putative	Plasmodium chabaudi chabaudi			16.2737	15.5374	12.0721	NaN	12.7084	NaN	16.3516	16.3098	16.3863	16.1221	10.9484	NaN	NaN	NaN	NaN	NaN	6.2e-27	3.38e-29	1.03246	14	6	1	0	1	0	17	7	17	6	1	0	0	0	0	0	101734
PCHAS_1031400		p1/s1 nuclease, putative	Plasmodium chabaudi chabaudi			19.4735	15.5167	17.588	17.0061	22.2102	18.8535	22.2562	17.7579	20.6476	16.9042	20.4424	15.5683	19.8435	17.0338	18.755	15.6805	1.81e-51	1.22e-52	1.06648	19	9	9	3	27	21	27	21	22	16	16	14	17	14	13	4	38166.2
PCHAS_1031900		plastid replication-repair enzyme, putative	Plasmodium chabaudi chabaudi			NaN	NaN	NaN	NaN	NaN	NaN	NaN	NaN	NaN	NaN	NaN	NaN	NaN	NaN	11.4098	NaN	0.0207796	3.06e-05	0.890953	0	0	0	0	0	0	0	0	0	0	0	0	0	0	1	0	208195
PCHAS_1032000		DnaJ protein, putative	Plasmodium chabaudi chabaudi			13.2706	NaN	NaN	NaN	NaN	NaN	13.1627	16.3733	12.1625	NaN	NaN	NaN	15.1565	NaN	NaN	NaN	0.000743082	1.25e-06	0.965416	1	0	0	0	0	0	2	1	2	0	0	0	1	0	0	0	65865.4
PCHAS_1032100		rhomboid protease ROM8, putative	Plasmodium chabaudi chabaudi			NaN	NaN	NaN	NaN	NaN	NaN	NaN	NaN	NaN	NaN	NaN	NaN	NaN	NaN	13.8651	NaN	0.00371159	5.87e-06	0.948831	0	0	0	0	0	0	0	0	0	0	0	0	0	0	1	0	73459.2
PCHAS_1032200		conserved Plasmodium protein, unknown function	Plasmodium chabaudi chabaudi			12.8724	NaN	NaN	NaN	NaN	NaN	14.2479	NaN	12.7767	NaN	13.7673	NaN	15.8397	NaN	17.1873	NaN	1.17e-13	2.9e-16	1.00545	1	0	0	0	0	0	1	0	1	0	1	0	1	0	1	0	43474.4
PCHAS_1032400		ribosome maturation protein SBDS, putative	Plasmodium chabaudi chabaudi			NaN	NaN	NaN	NaN	NaN	NaN	12.0653	13.8239	11.7379	13.3372	NaN	NaN	11.2668	NaN	NaN	NaN	0.000641941	1.08e-06	0.966433	0	0	0	0	0	0	2	1	2	1	0	0	1	0	0	0	71358.5
PCHAS_1032600		conserved protein, unknown function	Plasmodium chabaudi chabaudi			NaN	NaN	NaN	NaN	14.3871	14.5094	15.4085	18.9349	12.5654	20.2217	13.6513	15.0914	16.6715	17.6184	17.2188	17.6766	1.4e-24	6.46e-27	1.02837	0	0	0	0	4	2	4	4	4	2	3	5	14	13	16	15	40105.8
PCHAS_1032700		eukaryotic translation initiation factor 2 subunit gamma, putative	Plasmodium chabaudi chabaudi			18.9977	18.6668	15.8147	15.4065	17.2832	17.4471	19.7451	19.5785	19.9302	19.6726	16.2165	16.0545	16.6739	15.9011	15.7168	12.5664	1.85e-48	9.11e-50	1.06289	32	20	14	5	20	10	32	20	32	26	18	7	16	11	10	4	51250.7
PCHAS_1032900		rhoptry-associated protein 1, putative	Plasmodium chabaudi chabaudi			16.3781	17.3038	NaN	14.4108	15.3953	16.4942	13.3412	17.411	13.7701	18.1523	14.337	16.9571	17.2958	20.8987	16.6672	20.4725	1.64e-33	1.63e-35	1.04289	13	16	0	3	10	9	10	15	13	18	9	14	30	35	30	32	78323.9
PCHAS_1033100		CTP synthase, putative	Plasmodium chabaudi chabaudi			15.8622	16.6609	13.6581	14.1064	14.372	15.7447	15.7124	17.3222	15.5548	17.4844	12.3113	NaN	14.6939	15.7135	12.0299	NaN	1.4e-30	1.03e-32	1.0384	8	20	2	2	7	13	14	25	12	23	1	0	6	13	2	0	80395.2
PCHAS_1033300		ER membrane protein complex subunit 2, putative	Plasmodium chabaudi chabaudi			20.2746	NaN	18.6991	NaN	NaN	NaN	12.7667	NaN	14.8778	NaN	NaN	NaN	15.2728	14.849	16.5971	16.5826	3.96e-24	1.76e-26	1.02756	2	0	1	0	0	0	2	0	2	0	0	0	3	3	3	3	35235.3
PCHAS_1033400		cytidine diphosphate-diacylglycerol synthase, putative	Plasmodium chabaudi chabaudi			NaN	NaN	NaN	NaN	NaN	NaN	NaN	NaN	NaN	NaN	NaN	NaN	13.0747	NaN	14.8303	NaN	3.19e-09	6.68e-12	0.99401	0	0	0	0	0	0	0	0	0	0	0	0	1	0	1	0	65323.6
PCHAS_1033500		CUGBP Elav-like family member 2, putative	Plasmodium chabaudi chabaudi			18.0734	16.9531	13.7324	12.3746	17.0963	15.8237	17.9836	16.6168	18.6457	18.7914	17.3506	15.2298	16.7194	15.524	16.0407	14.6535	1.77e-44	5.44e-46	1.05794	7	18	2	1	9	13	13	21	25	33	9	14	8	13	8	11	55636.2
PCHAS_1033600		conserved protein, unknown function	Plasmodium chabaudi chabaudi			NaN	NaN	NaN	NaN	NaN	NaN	NaN	NaN	NaN	NaN	NaN	NaN	11.231	NaN	12.3793	NaN	0.00811952	1.22e-05	0.91972	0	0	0	0	0	0	0	0	0	0	0	0	1	0	2	0	93855.6
PCHAS_1033700		conserved Plasmodium protein, unknown function	Plasmodium chabaudi chabaudi			11.652	12.4976	NaN	NaN	NaN	10.2167	13.1811	12.5186	11.8042	12.9855	NaN	11.7834	15.0422	15.8879	15.5192	17.039	3.02e-24	1.35e-26	1.02777	1	1	0	0	0	1	3	2	5	2	0	1	7	7	7	7	61998.1
PCHAS_1033900		conserved protein, unknown function	Plasmodium chabaudi chabaudi			14.562	13.3549	NaN	NaN	NaN	NaN	15.2018	13.157	15.3002	11.2441	NaN	NaN	15.3543	14.6806	16.1658	15.1665	2.06e-06	3.92e-09	0.984355	2	1	0	0	0	0	2	1	4	1	0	0	4	1	4	1	30440.7
PCHAS_1034000		DNA damage-inducible protein 1, putative	Plasmodium chabaudi chabaudi			15.1711	15.6942	NaN	NaN	12.6974	NaN	16.202	16.4765	16.0488	16.426	12.8742	NaN	NaN	NaN	NaN	NaN	1.32e-23	5.64e-26	1.0266	2	4	0	0	2	0	3	6	4	7	1	0	0	0	0	0	43835.2
PCHAS_1034300		WD repeat-containing protein, putative	Plasmodium chabaudi chabaudi			14.4425	NaN	10.6377	NaN	NaN	NaN	14.9508	10.8852	15.6238	10.7741	12.6245	NaN	NaN	NaN	NaN	NaN	1.27e-18	4.01e-21	1.0168	4	0	1	0	0	0	5	1	5	1	2	0	0	0	0	0	62474.3
PCHAS_1034600		conserved protein, unknown function	Plasmodium chabaudi chabaudi			13.1193	16.7684	NaN	14.6631	10.4149	16.7689	14.6623	14.5976	14.7823	15.7493	11.939	17.8569	13.7724	18.2618	16.8303	24.5155	1.47e-31	1.18e-33	1.03993	5	2	0	1	1	1	3	2	6	3	1	1	2	1	6	2	754958
PCHAS_1034700		40S ribosomal protein S8e, putative	Plasmodium chabaudi chabaudi			18.7334	16.5507	14.1566	15.0857	15.457	13.8065	18.4605	17.1757	18.3051	16.9436	13.3526	15.4732	16.4278	15.5333	16.0896	17.4101	6.71e-33	6.14e-35	1.04197	8	16	1	4	5	10	9	15	13	16	2	3	8	12	5	10	26215.4
PCHAS_1034900		FANCJ-like helicase, putative	Plasmodium chabaudi chabaudi			NaN	11.5215	NaN	NaN	NaN	NaN	12.5815	12.1338	13.186	11.9383	NaN	NaN	NaN	10.8769	11.463	NaN	0.00252384	4.05e-06	0.953974	0	2	0	0	0	0	1	2	1	2	0	0	0	1	1	0	124605
PCHAS_1035200		plasmepsin IV, putative	Plasmodium chabaudi chabaudi			14.8573	20.7059	12.544	17.232	16.6363	23.0103	16.2809	22.7856	15.3172	21.7175	13.4541	20.4489	14.8981	20.1844	18.412	21.0534	7.13e-55	6.64e-56	1.0704	8	10	1	6	12	17	14	15	9	13	6	9	13	11	9	11	50165.1
PCHAS_1035800		conserved Plasmodium protein, unknown function	Plasmodium chabaudi chabaudi			NaN	NaN	NaN	NaN	NaN	NaN	12.1354	NaN	NaN	NaN	NaN	NaN	14.6241	12.9451	15.7922	NaN	0.000311213	5.37e-07	0.970538	0	0	0	0	0	0	1	0	0	0	0	0	4	1	4	0	33827.8
PCHAS_1035900		rRNA 2'-O-methyltransferase fibrillarin, putative	Plasmodium chabaudi chabaudi			17.305	16.2247	NaN	NaN	14.2117	10.4357	17.4394	15.5011	18.3639	16.3251	16.2686	14.6443	16.3245	14.3165	17.7142	15.6556	5.33e-37	7.57e-39	1.04794	10	5	0	0	2	1	12	6	12	9	5	5	9	4	11	6	34373.4
PCHAS_1036300		vacuolar protein sorting-associated protein 29, putative	Plasmodium chabaudi chabaudi			16.1284	NaN	NaN	NaN	NaN	NaN	16.4017	15.2365	16.1792	15.2558	NaN	NaN	15.8583	NaN	NaN	NaN	1.43e-08	2.93e-11	0.992066	3	0	0	0	0	0	3	1	3	1	0	0	1	0	0	0	21554.7
PCHAS_1036700		glycerophosphodiester phosphodiesterase, putative	Plasmodium chabaudi chabaudi			17.2699	13.0423	14.6225	13.743	15.3426	13.2809	18.163	13.612	18.1046	13.6281	15.1532	NaN	19.8648	NaN	NaN	NaN	4.72e-33	4.42e-35	1.0422	4	12	2	1	3	4	7	13	6	11	1	0	2	0	0	0	53867.9
PCHAS_1036800		transcription elongation factor SPT6, putative	Plasmodium chabaudi chabaudi			15.2919	14.3021	NaN	NaN	NaN	NaN	15.2719	14.2266	16.1801	15.4168	13.6314	13.0714	14.536	13.9542	16.5536	13.725	7.03e-16	1.93e-18	1.01073	9	13	0	0	0	0	8	10	17	13	4	5	5	8	10	10	287865
PCHAS_1036900		tubby domain-containing protein, putative	Plasmodium chabaudi chabaudi			12.8556	11.3022	NaN	NaN	NaN	NaN	12.7754	12.4876	12.1353	12.6282	NaN	NaN	NaN	9.73592	NaN	NaN	4.42e-26	2.24e-28	1.031	1	1	0	0	0	0	1	1	1	1	0	0	0	1	0	0	129589
PCHAS_1037100		RNA-binding protein, putative	Plasmodium chabaudi chabaudi			13.2869	NaN	NaN	NaN	NaN	NaN	12.4341	20.2235	14.5895	NaN	NaN	NaN	13.9307	NaN	14.3808	NaN	1.47e-09	3.11e-12	0.994971	2	0	0	0	0	0	2	1	2	0	0	0	2	0	2	0	111621
PCHAS_1037200		ribosome biogenesis protein BOP1, putative	Plasmodium chabaudi chabaudi			12.9658	NaN	NaN	NaN	NaN	NaN	13.1821	NaN	13.5495	NaN	12.2279	NaN	12.885	NaN	12.487	NaN	4.51e-12	1.04e-14	1.00156	1	0	0	0	0	0	1	0	2	0	2	0	1	0	2	0	97010.4
PCHAS_1037300		RING zinc finger protein, putative	Plasmodium chabaudi chabaudi			NaN	NaN	NaN	NaN	NaN	NaN	NaN	NaN	NaN	NaN	NaN	NaN	13.7085	12.0338	14.09	13.0131	3.6e-11	8.06e-14	0.999285	0	0	0	0	0	0	0	0	0	0	0	0	2	1	3	1	59823.5
PCHAS_1037400		ribonucleoside-diphosphate reductase small chain, putative	Plasmodium chabaudi chabaudi			16.5738	17.3323	13.895	15.1233	12.8867	15.086	16.9143	17.8426	14.1871	17.9157	12.3877	13.5337	NaN	12.658	NaN	NaN	4.13e-37	5.94e-39	1.0481	8	11	2	4	1	3	9	13	7	11	1	1	0	1	0	0	40453.3
PCHAS_1038100		conserved Plasmodium protein, unknown function	Plasmodium chabaudi chabaudi			14.5276	16.179	13.2656	15.7031	15.6431	17.8948	16.8546	17.7403	14.9695	16.6031	13.9622	16.5319	15.7491	17.1039	14.1423	15.0989	1.31e-30	9.68e-33	1.03845	11	8	3	2	29	14	25	12	14	9	10	5	19	9	8	3	33048.5
PCHAS_1038400		rRNA biogenesis protein RRP5, putative	Plasmodium chabaudi chabaudi			11.4304	NaN	NaN	NaN	NaN	NaN	12.5174	NaN	12.6168	NaN	NaN	NaN	11.6902	NaN	11.881	NaN	0.00377027	5.96e-06	0.948588	1	0	0	0	0	0	1	0	1	0	0	0	1	0	1	0	49379.6
PCHAS_1038500		ribosomal protein L16, mitochondrial, putative	Plasmodium chabaudi chabaudi			NaN	NaN	NaN	NaN	NaN	NaN	NaN	NaN	NaN	NaN	NaN	NaN	11.7638	9.97482	13.3075	12.1051	0.00113875	1.89e-06	0.962019	0	0	0	0	0	0	0	0	0	0	0	0	1	1	1	1	20847.6
PCHAS_1038800		cytochrome c, putative	Plasmodium chabaudi chabaudi			NaN	NaN	NaN	NaN	16.7865	18.0874	15.6348	16.915	13.5776	15.4331	NaN	NaN	15.8342	17.4712	NaN	NaN	3.85e-27	2.14e-29	1.03281	0	0	0	0	2	2	2	2	2	2	0	0	1	2	0	0	13037
PCHAS_1038900		DNA-directed RNA polymerase II subunit RPB4, putative	Plasmodium chabaudi chabaudi			NaN	NaN	NaN	NaN	NaN	NaN	NaN	NaN	12.6052	NaN	NaN	NaN	NaN	NaN	NaN	NaN	0.0310677	4.55e-05	0.878687	0	0	0	0	0	0	0	0	1	0	0	0	0	0	0	0	20077.5
PCHAS_1039100		translocation associated membrane protein, putative	Plasmodium chabaudi chabaudi			NaN	NaN	NaN	NaN	NaN	NaN	NaN	NaN	NaN	NaN	NaN	NaN	13.189	16.1886	14.0656	15.7057	8.31e-06	1.54e-08	0.981578	0	0	0	0	0	0	0	0	0	0	0	0	1	3	1	3	43424.6
PCHAS_1040400		26S proteasome regulatory subunit RPN6, putative	Plasmodium chabaudi chabaudi			14.6342	17.9217	14.089	12.9634	13.0528	16.1526	15.1855	18.6288	14.1019	18.6419	14.7305	17.3977	13.1199	14.9697	14.7552	16.0948	6.25e-34	6.41e-36	1.04351	11	11	3	2	7	7	16	12	16	18	11	12	6	9	5	9	72954.5
PCHAS_1040500		cytochrome c oxidase subunit ApiCOX19, putative	Plasmodium chabaudi chabaudi			NaN	NaN	NaN	NaN	NaN	NaN	12.3501	NaN	11.7446	NaN	13.9828	NaN	16.894	NaN	17.1147	NaN	3.25e-18	1e-20	1.01594	0	0	0	0	0	0	2	0	1	0	1	0	2	0	3	0	21630
PCHAS_1040700		conserved Plasmodium protein, unknown function	Plasmodium chabaudi chabaudi			13.2116	13.6449	NaN	NaN	NaN	11.0395	13.4864	13.3305	11.7522	13.8319	NaN	NaN	NaN	14.918	NaN	NaN	2.36e-08	4.79e-11	0.991391	8	9	0	0	0	1	9	10	7	14	0	0	0	1	0	0	59617.3
PCHAS_1040900		choline kinase, putative	Plasmodium chabaudi chabaudi			17.1282	13.7263	NaN	NaN	15.6487	NaN	18.0873	15.7089	18.33	15.5547	14.4259	NaN	12.4875	NaN	NaN	NaN	2.17e-42	5.36e-44	1.05525	5	11	0	0	1	0	6	10	9	15	1	0	1	0	0	0	52167.2
PCHAS_1041400		fam-a protein	Plasmodium chabaudi chabaudi			NaN	13.0002	NaN	13.0041	NaN	NaN	NaN	NaN	NaN	NaN	NaN	NaN	14.7928	15.5366	16.4043	16.0845	1.34e-14	3.47e-17	1.00771	0	1	0	1	0	0	0	0	0	0	0	0	3	2	4	4	36123.8
PCHAS_1041500		lysophospholipase, putative	Plasmodium chabaudi chabaudi			9.95517	9.96788	10.3888	NaN	NaN	NaN	NaN	NaN	12.3082	12.9696	NaN	NaN	14.8354	15.1264	14.4838	16.2681	0.00136833	2.25e-06	0.960363	1	1	1	0	0	0	0	0	2	1	0	0	3	2	3	1	55991.4
PCHAS_1100500		fam-a protein	Plasmodium chabaudi chabaudi			NaN	NaN	NaN	NaN	NaN	NaN	NaN	NaN	NaN	NaN	NaN	NaN	NaN	NaN	14.291	15.8738	1.43e-17	4.29e-20	1.01454	0	0	0	0	0	0	0	0	0	0	0	0	0	0	1	2	47562.2
PCHAS_1100900		Plasmodium exported protein, unknown function	Plasmodium chabaudi chabaudi			NaN	NaN	NaN	NaN	NaN	NaN	NaN	NaN	NaN	NaN	NaN	NaN	14.0573	NaN	15.828	13.8849	1.24e-06	2.38e-09	0.985275	0	0	0	0	0	0	0	0	0	0	0	0	5	0	6	2	45922.7
PCHAS_1101000		skeleton-binding protein 1, putative	Plasmodium chabaudi chabaudi			15.4931	14.5697	14.8656	13.0812	13.9376	10.8276	14.2474	13.2898	13.9275	13.0315	14.4371	13.0781	15.8139	12.1743	18.3327	13.5624	3.22e-22	1.26e-24	1.02401	24	5	8	2	9	1	14	2	10	1	8	2	25	9	34	19	71338.1
PCHAS_1101100		rhoptry-associated protein 2/3, putative	Plasmodium chabaudi chabaudi			17.4583	16.45	12.9017	NaN	15.7232	14.7302	17.8605	16.8253	18.2317	17.4188	14.9551	15.3037	18.5504	18.4274	17.6293	17.8384	7.64e-31	5.74e-33	1.03882	9	9	5	0	5	6	8	9	8	12	4	4	12	22	11	12	45820
PCHAS_1101300		chromatin assembly factor 1 subunit A, putative	Plasmodium chabaudi chabaudi			13.354	13.4838	NaN	NaN	NaN	NaN	13.496	13.3428	11.8776	12.4374	11.392	NaN	10.8527	NaN	11.717	11.9281	1.05e-14	2.73e-17	1.00796	4	2	0	0	0	0	4	2	2	1	1	0	1	0	3	2	104231
PCHAS_1101400		conserved protein, unknown function	Plasmodium chabaudi chabaudi			11.2327	NaN	NaN	NaN	NaN	NaN	NaN	NaN	NaN	NaN	NaN	NaN	NaN	NaN	NaN	NaN	0.0925101	0.00013434	0.841203	1	0	0	0	0	0	0	0	0	0	0	0	0	0	0	0	45083.9
PCHAS_1101500		vacuolar protein sorting-associated protein 11, putative	Plasmodium chabaudi chabaudi			14.9449	NaN	NaN	NaN	12.666	NaN	15.9062	NaN	15.3299	NaN	10.9913	NaN	14.0217	NaN	14.2686	NaN	4.83e-16	1.34e-18	1.0111	1	0	0	0	1	0	1	0	1	0	1	0	1	0	1	0	132064
PCHAS_1101700		protein Mpv17, putative	Plasmodium chabaudi chabaudi			NaN	NaN	NaN	NaN	NaN	NaN	NaN	NaN	NaN	NaN	NaN	NaN	NaN	NaN	14.1535	NaN	0.000465821	7.93e-07	0.968422	0	0	0	0	0	0	0	0	0	0	0	0	0	0	1	0	53543.6
PCHAS_1101900		merozoite surface protein 8, putative	Plasmodium chabaudi chabaudi			16.4674	16.5647	NaN	14.1239	16.5446	18.2969	16.9576	16.5477	15.3066	17.6737	16.6074	17.9628	19.3292	20.4102	20.314	21.4425	2.22e-40	4.53e-42	1.05259	19	12	0	5	29	21	29	19	23	20	30	21	44	37	46	37	46439.2
PCHAS_1102700		serine/arginine-rich splicing factor 12, putative	Plasmodium chabaudi chabaudi			15.108	17.8227	NaN	13.0884	NaN	NaN	14.083	16.697	16.0439	18.2456	13.6667	15.1112	13.5638	16.2846	14.3041	17.5528	1.58e-21	5.91e-24	1.02269	2	4	0	1	0	0	2	4	6	5	3	1	2	3	3	3	36508.2
PCHAS_1102800		actin-depolymerizing factor 1, putative	Plasmodium chabaudi chabaudi			13.5292	NaN	NaN	NaN	NaN	NaN	16.3402	15.0928	17.0621	15.9185	NaN	NaN	NaN	NaN	NaN	NaN	1.81e-24	8.24e-27	1.02817	1	0	0	0	0	0	1	2	1	2	0	0	0	0	0	0	13995
PCHAS_1103100		60S ribosomal protein L31, putative	Plasmodium chabaudi chabaudi			15.0454	16.4909	NaN	14.1269	13.2096	15.6421	16.1204	16.6591	15.0953	17.4151	NaN	14.4553	14.8928	16.9137	14.2566	15.6516	4.46e-21	1.62e-23	1.02181	6	2	0	1	1	1	7	3	7	2	0	1	5	2	1	2	13929.5
PCHAS_1103200		conserved Plasmodium protein, unknown function	Plasmodium chabaudi chabaudi			NaN	NaN	NaN	NaN	NaN	NaN	NaN	NaN	NaN	NaN	NaN	NaN	13.4417	NaN	14.6596	NaN	0.00167178	2.73e-06	0.958429	0	0	0	0	0	0	0	0	0	0	0	0	1	0	1	0	68453.2
PCHAS_1103300		cation transporting P-ATPase, putative	Plasmodium chabaudi chabaudi			NaN	NaN	NaN	NaN	NaN	NaN	NaN	NaN	NaN	NaN	11.8703	NaN	13.4621	15.0126	14.804	15.8975	1.33e-14	3.44e-17	1.00772	0	0	0	0	0	0	0	0	0	0	1	0	2	4	3	5	221898
PCHAS_1103700		ATP-dependent helicase, putative	Plasmodium chabaudi chabaudi			NaN	NaN	NaN	NaN	NaN	NaN	NaN	NaN	NaN	NaN	NaN	NaN	12.4999	NaN	12.9476	NaN	0.00542394	8.42e-06	0.941369	0	0	0	0	0	0	0	0	0	0	0	0	1	0	1	0	81158.1
PCHAS_1103900		2-oxoisovalerate dehydrogenase subunit beta, mitochondrial, putative	Plasmodium chabaudi chabaudi			13.2558	13.426	11.784	13.4795	15.562	17.2022	14.6559	15.6517	14.6886	17.5364	17.6889	20.3972	14.5591	17.3597	15.0301	17.9305	8.47e-27	4.59e-29	1.03223	2	4	1	4	9	13	7	11	9	15	14	20	8	14	12	15	41614.1
PCHAS_1104000		centrosomal protein CEP120, putative	Plasmodium chabaudi chabaudi			13.1568	14.8535	NaN	NaN	NaN	NaN	13.4107	14.6902	14.4486	15.571	13.7634	14.9999	9.58091	14.0462	13.5179	15.5006	3.05e-11	6.84e-14	0.99947	3	2	0	0	0	0	2	3	3	3	3	2	1	1	2	2	51806.9
PCHAS_1104300		MMS19-like protein, putative	Plasmodium chabaudi chabaudi			13.4174	NaN	13.542	NaN	14.09	NaN	13.127	NaN	13.3944	11.1253	13.7931	NaN	NaN	NaN	NaN	NaN	3.57e-06	6.72e-09	0.983311	3	0	1	0	1	0	3	0	2	1	1	0	0	0	0	0	267809
PCHAS_1104400		trafficking protein particle complex subunit 8, putative	Plasmodium chabaudi chabaudi			14.9924	13.4857	NaN	NaN	NaN	NaN	15.0592	14.3774	15.0946	14.3771	NaN	NaN	11.0839	NaN	NaN	NaN	5.13e-13	1.24e-15	1.00389	4	2	0	0	0	0	7	3	6	3	0	0	1	0	0	0	262786
PCHAS_1104500		actin-like protein, putative	Plasmodium chabaudi chabaudi			15.0395	14.8148	NaN	NaN	NaN	NaN	14.9414	14.8713	15.2151	15.8304	15.2594	14.408	13.3511	14.2322	14.8817	16.7925	2.1e-24	9.51e-27	1.02805	3	1	0	0	0	0	3	2	4	2	3	2	2	2	3	2	64706.7
PCHAS_1104800		DNA mismatch repair protein MSH6, putative	Plasmodium chabaudi chabaudi			16.2376	15.997	NaN	11.7566	12.8644	14.525	10.5323	16.1359	15.7636	15.482	15.1024	14.3752	14.1829	13.4491	14.3549	14.7434	7.39e-25	3.48e-27	1.02886	12	5	0	3	1	3	16	9	13	5	5	7	2	4	7	6	140975
PCHAS_1105100		small ubiquitin-related modifier, putative	Plasmodium chabaudi chabaudi			17.9021	16.3281	13.7411	NaN	16.1322	NaN	16.8505	NaN	16.2054	NaN	15.6425	NaN	14.8753	NaN	16.659	NaN	5.46e-32	4.58e-34	1.04059	4	1	1	0	1	0	4	0	4	0	1	0	1	0	3	0	10903.2
PCHAS_1105200		mediator of RNA polymerase II transcription subunit 11, putative	Plasmodium chabaudi chabaudi			14.6813	15.8373	NaN	NaN	13.8224	NaN	16.3327	15.8284	16.5326	17.3317	12.53	NaN	NaN	NaN	NaN	NaN	1.68e-20	5.87e-23	1.02067	3	1	0	0	2	0	3	2	3	1	1	0	0	0	0	0	14784.9
PCHAS_1105400		60S ribosomal subunit protein L24, putative	Plasmodium chabaudi chabaudi			15.2111	15.3871	NaN	NaN	NaN	NaN	14.0153	14.1378	15.3515	16.5645	13.7272	NaN	14.5855	14.5696	14.4944	14.4364	1.26e-11	2.88e-14	1.00044	4	1	0	0	0	0	4	1	5	1	1	0	3	1	3	1	24909.7
PCHAS_1106100		transcription factor 25, putative	Plasmodium chabaudi chabaudi			14.105	12.6742	NaN	NaN	NaN	NaN	14.2238	12.6886	14.4534	12.7597	NaN	NaN	11.9467	11.5613	12.722	11.2991	1.42e-21	5.33e-24	1.02278	2	1	0	0	0	0	2	2	2	2	0	0	1	1	1	1	102697
PCHAS_1106200		rhomboid protease ROM4, putative	Plasmodium chabaudi chabaudi			NaN	NaN	NaN	NaN	NaN	NaN	NaN	NaN	NaN	NaN	NaN	NaN	10.9011	14.1677	15.6815	14.9399	0.00415089	6.53e-06	0.94701	0	0	0	0	0	0	0	0	0	0	0	0	2	1	3	3	70007.5
PCHAS_1106400		60S ribosomal protein L4, putative	Plasmodium chabaudi chabaudi			18.4771	19.8492	14.5367	15.0558	15.6122	17.4976	19.6866	20.1249	18.3938	21.0165	13.988	15.541	18.3881	19.4739	17.1095	18.6878	5.08e-43	1.33e-44	1.05607	36	44	6	8	24	19	39	47	41	44	16	15	37	37	24	26	45967.1
PCHAS_1106900		protein CAF40, putative	Plasmodium chabaudi chabaudi			16.2446	14.2097	10.8477	NaN	14.3665	14.2315	16.6692	15.3559	16.3135	15.3653	NaN	NaN	15.433	14.3423	15.0051	NaN	1.4e-27	8.02e-30	1.03355	3	3	1	0	4	1	4	3	4	4	0	0	4	3	4	0	68301
PCHAS_1107000		nuclear protein localization protein 4, putative	Plasmodium chabaudi chabaudi			14.8992	15.0089	11.0115	NaN	13.1513	14.4983	15.7056	15.5816	15.3403	16.2687	12.6293	15.1513	13.3821	13.9118	12.2821	13.8154	6.47e-19	2.08e-21	1.01742	6	8	1	0	2	2	7	9	6	9	4	1	4	4	1	2	59371.5
PCHAS_1107100		conserved protein, unknown function	Plasmodium chabaudi chabaudi			15.234	15.1352	NaN	NaN	13.4601	13.795	14.6498	14.9371	14.8138	14.9056	12.9363	15.0622	13.5109	15.5777	14.457	16.1878	4.41e-23	1.82e-25	1.02564	9	5	0	0	3	4	10	6	10	7	3	2	8	4	7	5	121820
PCHAS_1107600		triose phosphate transporter, putative	Plasmodium chabaudi chabaudi			NaN	NaN	NaN	NaN	NaN	13.6294	NaN	13.7512	NaN	13.7071	NaN	14.7402	12.7003	15.0175	14.5402	16.6676	7.17e-17	2.06e-19	1.01298	0	0	0	0	0	2	0	2	0	2	0	2	2	3	3	5	38759.7
PCHAS_1108100		single-stranded DNA-binding protein, putative	Plasmodium chabaudi chabaudi			NaN	NaN	NaN	NaN	NaN	13.1718	NaN	13.0375	NaN	NaN	NaN	NaN	NaN	13.524	NaN	15.5139	0.00391307	6.17e-06	0.947997	0	0	0	0	0	2	0	2	0	0	0	0	0	2	0	3	31790.6
PCHAS_1108300		alpha-soluble NSF attachment protein, putative	Plasmodium chabaudi chabaudi			13.9424	16.2527	NaN	12.8399	NaN	15.8445	14.627	16.9463	12.8113	15.7422	13.2891	15.7573	14.5626	16.5296	14.6436	16.596	1.01e-34	1.12e-36	1.04468	3	3	0	1	0	1	3	3	1	2	2	3	2	4	2	3	34432.7
PCHAS_1108400		structural maintenance of chromosomes protein 4, putative	Plasmodium chabaudi chabaudi			NaN	NaN	NaN	NaN	NaN	NaN	11.8914	10.2301	NaN	NaN	NaN	NaN	NaN	NaN	NaN	NaN	0.00335225	5.32e-06	0.950329	0	0	0	0	0	0	1	1	0	0	0	0	0	0	0	0	166957
PCHAS_1108700		RNA polymerase I, putative	Plasmodium chabaudi chabaudi			12.6425	14.0532	10.7323	NaN	NaN	NaN	12.9861	14.1156	13.2577	14.515	NaN	NaN	16.0094	NaN	12.5223	13.8111	8.91e-09	1.84e-11	0.992693	4	3	1	0	0	0	5	2	6	4	0	0	3	0	4	2	298498
PCHAS_1108900		asparagine--tRNA ligase, putative	Plasmodium chabaudi chabaudi			10.264	NaN	14.027	NaN	13.4135	NaN	15.5777	NaN	12.3918	NaN	14.5069	NaN	NaN	NaN	12.7398	NaN	0.011129	1.66e-05	0.908768	1	0	1	0	2	0	2	0	1	0	2	0	0	0	1	0	73261
PCHAS_1109100		phosphatidylinositol 4-kinase, putative	Plasmodium chabaudi chabaudi			NaN	14.4175	NaN	NaN	NaN	NaN	14.439	14.8992	14.4371	15.4873	NaN	NaN	NaN	NaN	NaN	NaN	4.84e-07	9.43e-10	0.986879	0	2	0	0	0	0	1	3	1	5	0	0	0	0	0	0	172172
PCHAS_1109200		conserved protein, unknown function	Plasmodium chabaudi chabaudi			13.1695	NaN	NaN	NaN	NaN	NaN	14.5836	NaN	14.613	NaN	NaN	NaN	13.5617	NaN	13.0964	NaN	1.12e-10	2.47e-13	0.998003	2	0	0	0	0	0	2	0	3	0	0	0	1	0	1	0	52342
PCHAS_1109400		conserved protein, unknown function	Plasmodium chabaudi chabaudi			14.8186	12.9641	NaN	NaN	12.7304	NaN	14.6777	13.3296	14.3091	13.4248	NaN	NaN	11.4102	NaN	12.5297	13.6813	1.07e-17	3.23e-20	1.01481	8	5	0	0	2	0	6	5	7	2	0	0	1	0	3	3	211641
PCHAS_1109700		PDCD2 domain-containing protein, putative	Plasmodium chabaudi chabaudi			12.8029	NaN	NaN	NaN	NaN	NaN	12.6522	NaN	10.767	NaN	NaN	NaN	12.5998	NaN	NaN	NaN	0.000373575	6.41e-07	0.969626	1	0	0	0	0	0	1	0	1	0	0	0	1	0	0	0	51847.1
PCHAS_1110200		translationally-controlled tumor protein homolog, putative	Plasmodium chabaudi chabaudi			14.8754	18.2961	15.0108	13.8706	14.0999	14.5955	14.9384	19.1626	15.6169	19.6232	12.7157	14.3282	14.3939	15.5766	NaN	NaN	1.74e-33	1.72e-35	1.04285	9	6	2	1	3	2	9	5	9	8	1	1	2	1	0	0	19887.3
PCHAS_1110300		conserved Plasmodium protein, unknown function	Plasmodium chabaudi chabaudi			NaN	23.1111	NaN	23.7383	NaN	24.1529	NaN	23.4721	NaN	22.9363	NaN	23.9647	15.5339	22.3805	16.3041	22.63	1.12e-66	3.88e-67	1.08309	0	1	0	1	0	1	0	1	0	1	0	1	1	1	1	1	13925.5
PCHAS_1110500		MORN repeat protein, putative	Plasmodium chabaudi chabaudi			11.9064	11.7731	NaN	NaN	NaN	NaN	12.3482	11.8195	13.2306	15.8943	NaN	NaN	11.3815	NaN	NaN	NaN	0.00163479	2.67e-06	0.958652	3	1	0	0	0	0	2	1	4	1	0	0	1	0	0	0	158903
PCHAS_1110700		RNA pseudouridylate synthase, putative	Plasmodium chabaudi chabaudi			13.4489	16.7236	NaN	18.3613	8.48608	17.4214	12.9465	17.1373	14.3885	16.5547	NaN	15.6989	12.845	15.4688	13.4895	16.7978	1.17e-14	3.03e-17	1.00786	7	3	0	1	1	2	4	2	9	5	0	2	4	3	3	4	1098770
PCHAS_1110900		EKC/KEOPS complex subunit CGI121, putative	Plasmodium chabaudi chabaudi			13.4231	13.0193	NaN	NaN	NaN	NaN	13.9982	NaN	14.5532	14.325	NaN	NaN	NaN	NaN	NaN	NaN	7.1e-06	1.32e-08	0.981913	2	1	0	0	0	0	3	0	3	1	0	0	0	0	0	0	21123.1
PCHAS_1111000		inositol-3-phosphate synthase, putative	Plasmodium chabaudi chabaudi			16.8429	18.0315	14.0285	16.7745	14.0538	17.356	17.5224	19.5859	16.2277	19.1295	14.9656	16.9535	13.3948	15.5377	12.0178	17.007	2.11e-47	9.19e-49	1.0616	43	39	13	16	21	22	56	46	48	47	29	20	11	17	1	6	68994.7
PCHAS_1111400		glutathione synthetase, putative	Plasmodium chabaudi chabaudi			12.9455	15.3038	NaN	NaN	NaN	NaN	14.9214	15.7858	14.7445	15.7714	NaN	NaN	11.0379	NaN	NaN	NaN	1.78e-16	5.01e-19	1.01209	4	7	0	0	0	0	6	8	5	6	0	0	1	0	0	0	72595.3
PCHAS_1111900		ras-related protein Rab-1B, putative	Plasmodium chabaudi chabaudi			14.8146	15.5541	NaN	NaN	12.9057	14.5965	15.4372	16.4219	15.1348	16.1115	14.9749	15.7408	14.5264	17.4224	16.7134	18.446	1.07e-23	4.6e-26	1.02677	5	9	0	0	3	7	10	11	6	12	6	10	12	12	9	11	22933
PCHAS_1112000		orotate phosphoribosyltransferase, putative	Plasmodium chabaudi chabaudi			15.4839	15.9743	13.2524	13.9237	13.6825	14.7481	16.2185	16.4165	15.9777	16.4104	12.1997	13.2642	12.6918	12.9155	NaN	NaN	7.91e-19	2.53e-21	1.01724	9	6	2	2	6	2	12	8	11	8	1	1	1	1	0	0	29122.4
PCHAS_1112200		AKAP-like protein, putative	Plasmodium chabaudi chabaudi			NaN	11.6585	NaN	NaN	NaN	13.0645	NaN	15.1709	NaN	14.3819	NaN	11.7101	NaN	13.994	NaN	NaN	0.000834935	1.4e-06	0.964553	0	1	0	0	0	1	0	2	0	2	0	1	0	1	0	0	31721.8
PCHAS_1112400		conserved protein, unknown function	Plasmodium chabaudi chabaudi			13.2423	12.7777	NaN	NaN	NaN	NaN	12.1167	NaN	15.0914	14.0663	NaN	NaN	NaN	NaN	NaN	NaN	0.00723658	1.1e-05	0.928584	1	1	0	0	0	0	1	0	1	2	0	0	0	0	0	0	28800.5
PCHAS_1112500		CPSF domain-containing protein, putative	Plasmodium chabaudi chabaudi			12.7415	9.64144	NaN	NaN	NaN	NaN	12.6818	12.5205	12.2265	14.6461	12.5096	10.4716	12.6128	12.8939	12.1536	12.1066	1.98e-06	3.76e-09	0.984434	5	1	0	0	0	0	4	2	6	3	2	1	1	2	3	1	254249
PCHAS_1112600		purine nucleoside phosphorylase, putative	Plasmodium chabaudi chabaudi			18.4098	23.4407	16.8549	21.3015	17.5227	20.8835	20.4378	24.8705	18.9294	24.9108	17.1024	21.2088	15.7873	19.9896	13.3416	17.8644	3.55e-68	1.42e-68	1.08461	33	32	22	16	18	24	47	43	34	40	19	24	13	19	8	11	27038.4
PCHAS_1113000		secreted ookinete protein, putative	Plasmodium chabaudi chabaudi			13.0778	12.872	22.0431	16.7546	14.8943	15.6525	15.4243	15.3552	NaN	NaN	NaN	NaN	9.71866	NaN	13.1091	NaN	1.38e-09	2.92e-12	0.995052	2	4	1	1	5	5	5	6	0	0	0	0	1	0	1	0	84804.7
PCHAS_1113100		ras-related protein Rab-1A, putative	Plasmodium chabaudi chabaudi			14.6187	16.2157	NaN	14.0417	13.6414	16.3049	14.9914	17.604	14.7999	16.5946	13.4684	16.0869	16.0567	16.8338	16.0434	17.607	1.19e-19	3.99e-22	1.01895	3	2	0	1	1	1	3	1	2	2	2	1	4	3	3	2	23724.8
PCHAS_1113500		conserved Plasmodium protein, unknown function	Plasmodium chabaudi chabaudi			12.421	11.5151	NaN	NaN	NaN	NaN	13.4481	12.634	13.3763	12.2449	NaN	NaN	8.92002	NaN	13.4259	NaN	1.65e-12	3.92e-15	1.00264	3	1	0	0	0	0	3	1	3	1	0	0	1	0	1	0	87160.6
PCHAS_1113600		aspartate--tRNA ligase, putative	Plasmodium chabaudi chabaudi			NaN	NaN	NaN	NaN	NaN	13.2501	NaN	12.6426	NaN	10.6418	NaN	NaN	NaN	12.378	NaN	13.4342	0.00608289	9.38e-06	0.937836	0	0	0	0	0	1	0	1	0	1	0	0	0	1	0	1	128369
PCHAS_1113800		ribose-5-phosphate isomerase, putative	Plasmodium chabaudi chabaudi			12.0891	16.0545	NaN	NaN	NaN	NaN	13.4627	15.918	12.6566	16.519	NaN	NaN	NaN	NaN	NaN	NaN	8.51e-14	2.12e-16	1.00579	2	2	0	0	0	0	1	4	1	4	0	0	0	0	0	0	25653.9
PCHAS_1114100		conserved Plasmodium protein, unknown function	Plasmodium chabaudi chabaudi			NaN	13.089	NaN	NaN	NaN	NaN	NaN	12.0105	NaN	14.0203	NaN	NaN	NaN	12.1034	NaN	14.0661	6.79e-09	1.41e-11	0.993047	0	2	0	0	0	0	0	1	0	2	0	0	0	1	0	2	43264.7
PCHAS_1114200		pre-mRNA-splicing factor CWC2, putative	Plasmodium chabaudi chabaudi			13.9079	12.4417	NaN	NaN	10.8832	NaN	14.3912	13.0853	13.7967	11.91	10.5965	NaN	12.2377	11.2154	12.2438	10.4855	5.21e-07	1.02e-09	0.986757	1	1	0	0	1	0	1	1	1	2	1	0	1	1	1	1	75493.4
PCHAS_1115100		NLI interacting factor-like phosphatase, putative	Plasmodium chabaudi chabaudi			NaN	NaN	NaN	NaN	NaN	NaN	NaN	12.5124	NaN	12.1258	NaN	NaN	NaN	16.4408	NaN	17.1044	0.00113302	1.88e-06	0.962063	0	0	0	0	0	0	0	1	0	1	0	0	0	2	0	2	39578.6
PCHAS_1115900		malate:quinone oxidoreductase, putative	Plasmodium chabaudi chabaudi			NaN	NaN	NaN	NaN	17.6092	15.7112	16.8338	15.3151	15.3969	14.11	15.7394	13.4692	17.2523	15.802	17.5516	16.0486	3.23e-21	1.19e-23	1.02208	0	0	0	0	4	4	4	2	4	2	4	2	5	4	5	3	59229.4
PCHAS_1116000		conserved Plasmodium protein, unknown function	Plasmodium chabaudi chabaudi			11.5496	NaN	NaN	NaN	NaN	NaN	12.3194	NaN	13.2548	NaN	NaN	NaN	NaN	NaN	NaN	NaN	7.91e-06	1.47e-08	0.981686	1	0	0	0	0	0	1	0	1	0	0	0	0	0	0	0	143220
PCHAS_1116100		mitochondrial import receptor subunit TOM40, putative	Plasmodium chabaudi chabaudi			NaN	NaN	NaN	NaN	13.2919	14.7149	16.5389	18.0674	15.5451	13.4635	15.9972	14.0043	14.9264	16.7662	15.7295	17.2068	6.22e-19	2e-21	1.01746	0	0	0	0	1	3	3	3	1	1	2	2	5	12	6	11	45888.5
PCHAS_1116200		AP-2 complex subunit alpha, putative	Plasmodium chabaudi chabaudi			13.6684	NaN	NaN	NaN	13.3261	NaN	13.9279	NaN	15.1866	NaN	11.3604	NaN	13.9413	NaN	15.109	NaN	1.31e-18	4.13e-21	1.01678	3	0	0	0	1	0	2	0	2	0	1	0	3	0	3	0	143136
PCHAS_1116300		BFR1 domain-containing protein, putative	Plasmodium chabaudi chabaudi			17.1645	17.2608	14.8512	14.0301	16.8338	15.4297	18.0886	17.9122	17.5413	17.8886	15.363	13.1141	16.5651	16.6446	15.7672	15.855	7.6e-47	3.04e-48	1.06091	21	20	3	2	10	9	25	26	26	25	2	5	13	17	12	10	53129.5
PCHAS_1116600		histone H3 variant, putative	Plasmodium chabaudi chabaudi			14.6963	13.4481	NaN	NaN	12.099	NaN	11.8733	NaN	14.4552	12.4066	NaN	NaN	12.2448	11.1801	14.5368	14.1086	0.00121298	2.01e-06	0.961462	1	1	0	0	1	0	1	0	1	1	0	0	1	1	1	1	15441.1
PCHAS_1116900		conserved protein, unknown function	Plasmodium chabaudi chabaudi			15.2809	16.1896	NaN	14.447	14.1845	15.3432	15.8163	16.5806	15.2714	16.8739	NaN	NaN	12.0939	15.0369	NaN	NaN	1.56e-15	4.22e-18	1.00992	3	6	0	1	2	4	4	5	3	7	0	0	1	2	0	0	23424.1
PCHAS_1117000		ribosomal protein L27a, putative	Plasmodium chabaudi chabaudi			15.1629	18.9717	12.79	14.7373	15.1599	17.1119	14.8104	20.1628	14.7437	21.2218	14.1834	15.6946	15.0932	18.8147	15.096	17.8861	1.09e-42	2.8e-44	1.05564	10	9	1	4	6	7	13	9	11	8	2	2	8	8	4	8	16635.6
PCHAS_1117200		malate dehydrogenase, putative	Plasmodium chabaudi chabaudi			18.1944	17.5768	15.87	15.2546	16.6935	17.1675	19.7247	19.6034	19.3345	19.3064	14.5687	14.0396	15.7647	16.8876	13.511	NaN	4.41e-39	7.68e-41	1.05084	12	9	7	3	11	6	21	12	17	14	7	1	8	4	1	0	34282.7
PCHAS_1117300		rhomboid protease ROM10, putative	Plasmodium chabaudi chabaudi			NaN	13.1871	NaN	NaN	12.7084	NaN	14.1788	14.306	15.1199	13.7538	13.1755	NaN	15.9912	15.2254	17.4473	16.2509	5.15e-16	1.42e-18	1.01104	0	1	0	0	1	0	2	2	2	3	1	0	2	5	2	3	31872.6
PCHAS_1117400		trafficking protein particle complex subunit 6A, putative	Plasmodium chabaudi chabaudi			13.0757	NaN	NaN	NaN	NaN	11.0529	13.6044	14.7144	14.3967	14.0359	NaN	NaN	NaN	NaN	NaN	NaN	6.62e-07	1.29e-09	0.986357	1	0	0	0	0	1	1	1	1	2	0	0	0	0	0	0	27159.3
PCHAS_1117700		conserved protein, unknown function	Plasmodium chabaudi chabaudi			15.4094	12.4694	NaN	NaN	NaN	NaN	15.3249	13.3239	15.1563	13.6491	NaN	NaN	12.652	NaN	NaN	NaN	8.73e-21	3.12e-23	1.02123	1	1	0	0	0	0	2	1	2	1	0	0	1	0	0	0	166242
PCHAS_1118100		cell division cycle protein 48 homologue, putative	Plasmodium chabaudi chabaudi			18.1952	18.7231	14.3941	16.1365	15.9449	16.0143	18.2698	19.335	17.4558	19.1901	16.945	18.5388	16.654	18.0359	16.4171	18.5095	2.35e-46	8.8e-48	1.0603	37	35	12	14	12	21	41	44	42	43	35	36	26	32	29	30	90727.2
PCHAS_1118200		acyl-CoA synthetase, putative	Plasmodium chabaudi chabaudi			16.2033	14.7097	NaN	NaN	18.2317	NaN	16.6485	15.438	14.2077	15.5306	NaN	17.3282	16.6961	NaN	NaN	NaN	3.38e-12	7.88e-15	1.00188	7	2	0	0	1	0	7	7	9	7	0	1	2	0	0	0	156389
PCHAS_1118500		conserved Plasmodium protein, unknown function	Plasmodium chabaudi chabaudi			NaN	11.2916	NaN	NaN	NaN	NaN	NaN	12.0886	NaN	NaN	NaN	NaN	NaN	NaN	NaN	NaN	0.140704	0.00020403	0.823484	0	1	0	0	0	0	0	1	0	0	0	0	0	0	0	0	265654
PCHAS_1118600		splicing factor 3A subunit 2, putative	Plasmodium chabaudi chabaudi			11.9289	13.3268	NaN	NaN	NaN	NaN	12.4288	NaN	NaN	NaN	10.2498	12.5633	11.4797	NaN	11.5302	NaN	0.00117887	1.95e-06	0.961715	1	1	0	0	0	0	1	0	0	0	1	1	1	0	1	0	27397.7
PCHAS_1118800		ATP synthase-associated protein, putative	Plasmodium chabaudi chabaudi			NaN	NaN	NaN	NaN	NaN	NaN	NaN	NaN	NaN	NaN	NaN	NaN	15.883	14.5481	14.824	NaN	0.00186525	3.03e-06	0.957313	0	0	0	0	0	0	0	0	0	0	0	0	1	1	1	0	15248.7
PCHAS_1119200		cleavage stimulation factor subunit 1, putative	Plasmodium chabaudi chabaudi			14.9379	15.1457	NaN	NaN	12.1276	NaN	15.3485	15.4772	15.7521	16.1616	16.0138	15.4557	13.8639	12.9604	15.821	NaN	5.71e-09	1.19e-11	0.993272	4	1	0	0	1	0	4	1	4	1	4	1	3	1	5	0	61010
PCHAS_1119600		conserved Plasmodium protein, unknown function	Plasmodium chabaudi chabaudi			13.8739	15.2414	NaN	15.4447	NaN	16.6804	13.7599	16.0715	12.5457	14.613	NaN	NaN	NaN	15.683	NaN	NaN	7.35e-25	3.46e-27	1.02887	3	1	0	1	0	1	2	1	2	1	0	0	0	1	0	0	149207
PCHAS_1119700		pyridoxine biosynthesis protein PDX1, putative	Plasmodium chabaudi chabaudi			15.3507	16.4861	12.9377	13.7313	13.7467	15.56	16.6444	16.9091	16.0553	17.5164	15.582	16.1183	14.6982	14.2644	NaN	12.7937	8.37e-25	3.92e-27	1.02877	10	11	1	3	6	4	14	11	16	11	7	7	2	5	0	2	32662.9
PCHAS_1119800		mRNA-binding protein PUF3, putative	Plasmodium chabaudi chabaudi			NaN	NaN	NaN	NaN	NaN	NaN	NaN	NaN	11.7234	NaN	NaN	NaN	NaN	NaN	13.2204	NaN	0.25324	0.000366417	0.795941	0	0	0	0	0	0	0	0	1	0	0	0	0	0	1	0	78516.6
PCHAS_1120100		conserved Plasmodium protein, unknown function	Plasmodium chabaudi chabaudi			NaN	NaN	NaN	NaN	NaN	NaN	NaN	NaN	NaN	NaN	NaN	NaN	11.0175	NaN	11.9473	NaN	0.00771062	1.17e-05	0.923171	0	0	0	0	0	0	0	0	0	0	0	0	1	0	1	0	182579
PCHAS_1120200		nascent polypeptide-associated complex subunit alpha, putative	Plasmodium chabaudi chabaudi			15.3097	18.206	NaN	15.0795	15.4475	17.6009	17.0698	19.3766	16.897	20.0737	NaN	16.3694	12.5364	16.5607	NaN	14.8647	2.12e-24	9.62e-27	1.02804	5	7	0	3	5	4	6	8	8	9	0	1	2	4	0	1	20682.1
PCHAS_1120300		signal recognition particle subunit SRP68, putative	Plasmodium chabaudi chabaudi			15.4678	15.1194	11.0822	NaN	13.0078	13.0897	16.001	14.8969	15.2389	15.1563	15.8828	11.5141	13.5338	15.6879	15.2756	13.658	2.2e-27	1.24e-29	1.03322	15	3	1	0	5	2	18	5	19	7	2	1	10	4	5	4	85001.7
PCHAS_1120600		radical SAM protein, putative	Plasmodium chabaudi chabaudi			NaN	NaN	NaN	NaN	12.6881	NaN	12.5749	NaN	10.7415	NaN	11.2741	NaN	13.0633	11.4632	13.5213	14.0109	0.00141554	2.32e-06	0.960044	0	0	0	0	2	0	1	0	1	0	1	0	2	1	2	1	89208.9
PCHAS_1120900		RNA methyltransferase, putative	Plasmodium chabaudi chabaudi			12.0752	NaN	NaN	NaN	NaN	NaN	12.585	NaN	12.0149	9.84795	NaN	NaN	NaN	NaN	NaN	NaN	5.71e-07	1.11e-09	0.986604	1	0	0	0	0	0	1	0	1	1	0	0	0	0	0	0	49956.6
PCHAS_1121000		cytochrome b-c1 complex subunit 9, putative	Plasmodium chabaudi chabaudi			NaN	NaN	NaN	NaN	NaN	NaN	NaN	NaN	NaN	NaN	NaN	NaN	14.4694	NaN	14.4521	NaN	0.00303578	4.84e-06	0.951678	0	0	0	0	0	0	0	0	0	0	0	0	2	0	2	0	11519.3
PCHAS_1121200		leucine--tRNA ligase, putative	Plasmodium chabaudi chabaudi			17.077	16.2916	12.7656	12.7746	13.2083	15.8582	18.1065	16.8723	18.2771	16.5716	12.6288	17.443	12.8366	11.7781	12.6027	15.554	1.65e-37	2.49e-39	1.04866	25	24	1	5	7	7	36	34	34	42	1	1	7	1	3	1	146533
PCHAS_1121400		chorismate synthase, putative	Plasmodium chabaudi chabaudi			13.0402	NaN	NaN	NaN	NaN	NaN	13.9899	NaN	14.2608	11.7562	9.99619	NaN	NaN	NaN	NaN	NaN	0.000354363	6.09e-07	0.969897	3	0	0	0	0	0	3	0	3	1	1	0	0	0	0	0	56031.8
PCHAS_1121500		nuclear polyadenylated RNA-binding protein NAB2, putative	Plasmodium chabaudi chabaudi			16.002	12.5007	NaN	NaN	10.9641	NaN	15.9136	10.9685	17.1991	12.9248	16.0696	12.4487	14.9101	13.6557	15.7772	11.1996	6.88e-31	5.19e-33	1.03889	5	4	0	0	1	0	5	5	8	6	5	5	4	4	6	4	88218.9
PCHAS_1121700		EGF-like membrane protein, putative	Plasmodium chabaudi chabaudi			NaN	NaN	NaN	NaN	NaN	NaN	NaN	NaN	NaN	NaN	NaN	NaN	NaN	NaN	NaN	12.4264	0.00385738	6.09e-06	0.948227	0	0	0	0	0	0	0	0	0	0	0	0	0	0	0	1	26973.2
PCHAS_1122000		splicing factor-like protein 1, putative	Plasmodium chabaudi chabaudi			12.8959	NaN	NaN	NaN	NaN	NaN	NaN	NaN	10.7992	NaN	10.8494	NaN	NaN	NaN	NaN	NaN	0.0110182	1.64e-05	0.909047	2	0	0	0	0	0	0	0	2	0	1	0	0	0	0	0	67356.6
PCHAS_1122300		ribonuclease H2 subunit A, putative	Plasmodium chabaudi chabaudi			13.2855	14.3289	NaN	NaN	NaN	NaN	14.2798	15.1797	13.1003	15.0086	NaN	NaN	13.8931	15.1039	14.0133	17.0614	1.45e-13	3.58e-16	1.00523	3	3	0	0	0	0	5	3	4	4	0	0	1	3	1	1	33127.1
PCHAS_1122400		hexokinase, putative	Plasmodium chabaudi chabaudi			19.4565	17.6826	15.8411	15.7569	17.2684	15.2198	20.0912	17.4633	20.0282	17.5723	15.9366	15.7024	16.2238	16.3833	14.2413	14.1261	6.64e-56	6.9e-57	1.07156	25	29	9	9	22	18	31	37	31	36	18	12	16	9	5	2	55337
PCHAS_1122800		conserved protein, unknown function	Plasmodium chabaudi chabaudi			NaN	NaN	NaN	NaN	NaN	NaN	NaN	NaN	NaN	NaN	NaN	NaN	NaN	NaN	13.5768	NaN	0.0151951	2.25e-05	0.900077	0	0	0	0	0	0	0	0	0	0	0	0	0	0	1	0	72572.2
PCHAS_1123000		SNF2 helicase, putative	Plasmodium chabaudi chabaudi			14.657	14.5404	NaN	NaN	12.9131	12.4383	14.4049	15.1212	13.9321	15.5412	13.5122	15.6291	13.3474	14.6856	14.3462	16.9083	3.44e-27	1.92e-29	1.03289	15	22	0	0	3	2	20	19	24	25	15	15	22	21	29	29	287828
PCHAS_1123400		sphingomyelin synthase 1, putative	Plasmodium chabaudi chabaudi			NaN	NaN	NaN	NaN	NaN	NaN	14.446	14.7988	NaN	NaN	14.4549	NaN	16.8515	12.3107	17.5026	15.2633	1.29e-07	2.56e-10	0.988951	0	0	0	0	0	0	1	1	0	0	1	0	1	1	1	1	45956.6
PCHAS_1123800		conserved Plasmodium protein, unknown function	Plasmodium chabaudi chabaudi			NaN	13.5539	NaN	NaN	NaN	NaN	11.5813	13.3098	9.79039	12.7769	11.9935	12.641	14.5263	16.2332	15.8586	17.312	3.68e-12	8.57e-15	1.00178	0	2	0	0	0	0	1	3	1	1	1	1	8	5	8	5	43039.5
PCHAS_1124300		conserved Plasmodium protein, unknown function	Plasmodium chabaudi chabaudi			14.3255	15.9281	NaN	NaN	12.2683	13.5309	15.1146	15.8664	14.485	15.7886	NaN	NaN	12.2903	13.0066	NaN	NaN	2.05e-13	5.02e-16	1.00486	5	5	0	0	2	2	6	6	6	5	0	0	2	3	0	0	177199
PCHAS_1124400		oxidoreductase, putative	Plasmodium chabaudi chabaudi			11.0595	NaN	NaN	NaN	NaN	NaN	12.9556	13.8591	NaN	NaN	13.1323	NaN	14.1758	NaN	14.2092	NaN	1.02e-08	2.1e-11	0.992515	2	0	0	0	0	0	2	1	0	0	1	0	2	0	4	0	44431.9
PCHAS_1124500		conserved Plasmodium protein, unknown function	Plasmodium chabaudi chabaudi			14.2543	NaN	NaN	NaN	11.5671	NaN	14.9452	NaN	14.7504	NaN	12.4917	NaN	NaN	NaN	NaN	NaN	4.38e-19	1.42e-21	1.01778	1	0	0	0	1	0	1	0	1	0	1	0	0	0	0	0	46277.7
PCHAS_1125000		ATPase, putative	Plasmodium chabaudi chabaudi			17.9131	16.4196	14.7372	NaN	15.9566	14.4684	18.8286	16.6847	18.6835	17.2584	14.6241	NaN	13.8802	NaN	NaN	NaN	1.26e-30	9.29e-33	1.03848	7	5	2	0	2	4	8	7	8	7	2	0	3	0	0	0	43278.2
PCHAS_1125100		pyruvate kinase, putative	Plasmodium chabaudi chabaudi			18.9878	19.8506	16.5006	18.1549	17.3837	18.5497	20.5322	20.654	20.1123	21.2789	16.5357	18.9998	17.0515	16.7561	15.2376	15.9995	1.08e-55	1.08e-56	1.07133	65	63	21	26	39	44	72	74	75	84	26	31	21	31	7	15	55673.6
PCHAS_1125400		ankyrin-repeat protein, putative	Plasmodium chabaudi chabaudi			13.9318	12.6952	NaN	NaN	NaN	NaN	14.4822	13.6572	14.7616	13.943	NaN	NaN	NaN	11.3898	NaN	11.7702	5.82e-20	1.98e-22	1.01958	6	1	0	0	0	0	6	2	7	4	0	0	0	1	0	1	204098
PCHAS_1125700		protein DJ-1, putative	Plasmodium chabaudi chabaudi			17.5092	15.9544	15.2954	16.0733	14.8689	15.4716	18.7858	17.3014	17.3882	16.8579	12.9341	15.5146	12.9237	14.7276	11.22	14.2905	9.3e-36	1.14e-37	1.04618	15	13	5	3	5	5	17	16	19	15	3	3	3	4	1	1	20488.8
PCHAS_1125900		transportin, putative	Plasmodium chabaudi chabaudi			13.6172	14.5308	NaN	NaN	12.7951	14.899	14.615	15.4729	14.7163	15.6595	NaN	9.46279	10.8709	12.873	14.2568	NaN	4.07e-33	3.85e-35	1.0423	15	22	0	0	1	5	19	22	21	29	0	1	1	2	1	0	133786
PCHAS_1126000		acetyl-CoA synthetase, putative	Plasmodium chabaudi chabaudi			13.9161	14.6927	11.7011	12.5449	12.7315	16.3084	16.4137	14.3309	16.6038	16.5452	15.5364	15.4805	15.3903	15.7705	15.1712	14.7041	4.15e-34	4.31e-36	1.04378	19	9	1	1	3	1	22	11	19	12	12	7	11	4	15	6	102276
PCHAS_1126200		6-pyruvoyltetrahydropterin synthase, putative	Plasmodium chabaudi chabaudi			9.74668	13.0452	NaN	NaN	NaN	NaN	NaN	13.7167	NaN	13.8365	NaN	NaN	NaN	NaN	NaN	NaN	1.36e-07	2.69e-10	0.988877	1	3	0	0	0	0	0	2	0	3	0	0	0	0	0	0	19704.5
PCHAS_1126400		eukaryotic translation initiation factor 2-alpha kinase, putative	Plasmodium chabaudi chabaudi			NaN	12.874	NaN	NaN	NaN	NaN	NaN	11.1365	9.99834	12.5809	NaN	15.3487	13.2328	15.0075	14.6606	15.7602	1.18e-19	3.95e-22	1.01896	0	2	0	0	0	0	0	1	1	1	0	1	2	5	4	6	304214
PCHAS_1126500		choline/ethanolaminephosphotransferase, putative	Plasmodium chabaudi chabaudi			12.1422	14.7903	NaN	NaN	12.2578	14.3208	14.6233	15.255	14.2115	13.9848	15.7935	15.0095	16.3978	16.9077	17.0542	16.8693	5.7e-19	1.83e-21	1.01754	2	1	0	0	1	1	3	2	2	2	2	2	5	4	4	4	44727.6
PCHAS_1126800		DNA methyltransferase 1-associated protein 1, putative	Plasmodium chabaudi chabaudi			13.4964	14.5977	NaN	NaN	NaN	NaN	11.352	NaN	12.1335	16.0149	10.967	NaN	NaN	14.0076	12.4766	15.3693	0.00724024	1.1e-05	0.928543	2	1	0	0	0	0	1	0	2	1	1	0	0	1	3	1	46826.4
PCHAS_1127100		glucosamine 6-phosphate N-acetyltransferase, putative	Plasmodium chabaudi chabaudi			NaN	NaN	NaN	NaN	NaN	NaN	12.2599	NaN	13.2461	NaN	NaN	NaN	NaN	NaN	NaN	NaN	0.00262674	4.21e-06	0.953497	0	0	0	0	0	0	1	0	1	0	0	0	0	0	0	0	35616.1
PCHAS_1127200		nicotinate phosphoribosyltransferase, putative	Plasmodium chabaudi chabaudi			17.5238	17.3044	13.4482	14.3238	14.7239	15.051	18.1682	17.8873	19.0446	17.8412	13.9987	14.4387	14.6974	14.8925	12.3424	12.6158	7.38e-31	5.55e-33	1.03884	22	21	2	4	2	5	27	24	25	26	3	4	6	5	1	1	77197
PCHAS_1127300		DnaJ protein, putative	Plasmodium chabaudi chabaudi			12.3474	14.7781	NaN	12.7893	13.9971	14.6202	14.2172	15.7329	12.5272	14.5551	12.6973	14.3823	15.0139	16.1433	14.9512	16.9427	1.97e-23	8.3e-26	1.02629	5	3	0	1	2	6	5	9	3	6	2	6	6	13	8	14	44111
PCHAS_1127700		polyadenylate-binding protein 3, putative	Plasmodium chabaudi chabaudi			15.6601	15.8025	NaN	NaN	13.7992	NaN	14.7565	16.7677	16.6208	17.1489	NaN	NaN	14.1794	15.1918	13.9118	15.0439	1.5e-18	4.71e-21	1.01665	3	3	0	0	2	0	2	1	6	3	0	0	2	1	2	1	59245.9
PCHAS_1127800		amino acid transporter AAT1, putative	Plasmodium chabaudi chabaudi			13.7408	NaN	NaN	NaN	12.7536	NaN	14.8583	14.8835	13.8352	NaN	14.9014	14.1203	15.8647	15.7103	17.4784	17.9659	1.55e-21	5.77e-24	1.02271	1	0	0	0	2	0	1	1	1	0	2	1	2	2	2	2	70666.3
PCHAS_1128000		SET domain protein, putative	Plasmodium chabaudi chabaudi			NaN	NaN	NaN	NaN	NaN	NaN	NaN	NaN	12.05	NaN	NaN	NaN	NaN	NaN	12.5287	NaN	0.00511234	7.96e-06	0.942847	0	0	0	0	0	0	0	0	1	0	0	0	0	0	1	0	696441
PCHAS_1128100		cullin-like protein, putative	Plasmodium chabaudi chabaudi			14.5214	13.3962	NaN	NaN	NaN	NaN	14.9467	13.6295	14.4444	13.3212	12.2008	NaN	17.0191	11.1163	11.8316	11.7647	1.72e-14	4.4e-17	1.00746	3	3	0	0	0	0	3	3	4	4	1	0	1	2	1	2	116841
PCHAS_1128200		phosphatidylinositol/phosphatidylcholine transfer protein, putative	Plasmodium chabaudi chabaudi			19.0689	NaN	20.3235	NaN	20.1429	NaN	18.8606	14.7255	19.1907	NaN	19.8929	NaN	17.9091	NaN	18.0144	NaN	2.84e-36	3.71e-38	1.04692	2	0	1	0	1	0	2	1	1	0	1	0	2	0	2	0	35987
PCHAS_1128600		DNA polymerase epsilon catalytic subunit A, putative	Plasmodium chabaudi chabaudi			14.2243	15.8588	NaN	13.6771	10.7578	15.7893	14.4504	16.6822	13.2128	17.2263	11.8515	12.4106	12.3817	12.2206	12.0966	13.8826	3.71e-27	2.06e-29	1.03284	7	5	0	1	2	1	8	5	9	6	1	2	2	1	6	2	332804
PCHAS_1128900		conserved protein, unknown function	Plasmodium chabaudi chabaudi			14.3227	15.6376	NaN	NaN	12.623	14.5836	14.8211	16.3549	15.1449	16.4126	11.5781	15.1133	NaN	14.5008	11.6466	15.0227	1.49e-20	5.24e-23	1.02077	5	3	0	0	2	1	8	5	7	6	1	1	0	1	1	1	96063.4
PCHAS_1129500		Ran-binding protein, putative	Plasmodium chabaudi chabaudi			12.8136	NaN	NaN	NaN	NaN	NaN	NaN	NaN	13.1686	NaN	13.1474	NaN	NaN	NaN	NaN	NaN	0.0401428	5.86e-05	0.869903	1	0	0	0	0	0	0	0	1	0	1	0	0	0	0	0	113473
PCHAS_1129700		ER lumen protein retaining receptor, putative	Plasmodium chabaudi chabaudi			16.9117	13.2503	NaN	NaN	NaN	9.89144	18.5545	13.4288	16.0686	13.3768	17.6949	12.6539	15.7259	16.4172	16.927	17.5995	9.97e-10	2.12e-12	0.995445	2	3	0	0	0	1	1	2	2	1	1	1	2	3	2	5	26488.8
PCHAS_1129800		reactive oxygen species modulator 1, putative	Plasmodium chabaudi chabaudi			NaN	NaN	NaN	NaN	NaN	NaN	NaN	NaN	NaN	NaN	NaN	NaN	13.9929	12.8377	14.8795	14.2667	4.25e-07	8.31e-10	0.987089	0	0	0	0	0	0	0	0	0	0	0	0	3	1	3	1	18861.5
PCHAS_1129900		proteasome subunit alpha type-4, putative	Plasmodium chabaudi chabaudi			16.2478	13.8158	NaN	NaN	15.6633	12.9447	15.654	14.2857	17.3523	13.8336	15.7533	14.0719	NaN	13.2645	NaN	13.4715	1.69e-13	4.17e-16	1.00507	4	5	0	0	1	4	9	8	4	7	4	6	0	4	0	2	27730.6
PCHAS_1130000		proteasome subunit alpha type-7, putative	Plasmodium chabaudi chabaudi			18.1804	16.7726	16.002	14.6206	17.2927	15.6951	18.2785	17.7619	18.5396	18.253	18.0531	17.1089	15.2297	15.2105	NaN	13.7717	3.28e-46	1.21e-47	1.06012	3	12	2	3	2	6	4	13	5	11	3	10	3	4	0	2	27199.2
PCHAS_1130300		phosphoinositide phosphatase SAC1, putative	Plasmodium chabaudi chabaudi			NaN	NaN	NaN	NaN	NaN	NaN	14.1648	NaN	11.4479	NaN	13.5307	NaN	14.8851	16.0193	15.9248	16.5543	1.19e-08	2.44e-11	0.992317	0	0	0	0	0	0	1	0	1	0	1	0	2	1	2	2	92147.4
PCHAS_1130400		large subunit rRNA methyltransferase, putative	Plasmodium chabaudi chabaudi			11.4155	13.3049	NaN	NaN	NaN	NaN	NaN	12.9646	NaN	14.5331	NaN	NaN	NaN	14.8246	NaN	14.1947	0.0154013	2.28e-05	0.89969	1	2	0	0	0	0	0	2	0	2	0	0	0	1	0	2	116493
PCHAS_1130500		V-type proton ATPase 21 kDa proteolipid subunit, putative	Plasmodium chabaudi chabaudi			NaN	NaN	NaN	NaN	NaN	NaN	NaN	NaN	NaN	NaN	NaN	NaN	14.5292	12.9274	15.2087	15.1526	0.000599981	1.01e-06	0.966878	0	0	0	0	0	0	0	0	0	0	0	0	2	1	3	2	19023.6
PCHAS_1130600		adenylosuccinate synthetase, putative	Plasmodium chabaudi chabaudi			17.1525	16.2727	13.4826	14.9093	13.4728	14.2092	17.2551	16.7728	16.1693	17.2741	NaN	13.709	13.8974	13.3516	NaN	NaN	7.58e-26	3.79e-28	1.0306	9	20	3	4	3	7	12	26	13	29	0	3	1	4	0	0	49943.6
PCHAS_1130700		60S ribosomal protein L7-2, putative	Plasmodium chabaudi chabaudi			13.677	NaN	NaN	NaN	NaN	NaN	13.2352	12.6538	12.4776	14.0937	NaN	11.762	13.1138	NaN	13.5263	15.031	6.5e-11	1.44e-13	0.998623	1	0	0	0	0	0	2	3	2	5	0	1	1	0	2	2	30527.7
PCHAS_1131100		DNA replication licensing factor MCM6, putative	Plasmodium chabaudi chabaudi			16.9882	18.0338	11.7022	14.4098	14.4008	14.9109	18.8172	17.8578	18.2361	18.4438	17.4924	17.5488	14.9659	14.493	15.773	17.3393	1.33e-35	1.61e-37	1.04595	20	19	1	4	7	3	25	22	21	20	15	16	5	4	9	9	107045
PCHAS_1131300		histone-lysine N-methyltransferase, putative	Plasmodium chabaudi chabaudi			NaN	NaN	NaN	NaN	NaN	NaN	11.613	NaN	11.8991	13.2055	NaN	NaN	11.237	NaN	11.2878	NaN	0.00247571	3.98e-06	0.9542	0	0	0	0	0	0	1	0	1	1	0	0	1	0	1	0	59958
PCHAS_1131400		serine/threonine protein phosphatase 5, putative	Plasmodium chabaudi chabaudi			15.5107	16.4284	11.9928	NaN	14.4029	15.3752	14.9323	17.0707	16.3129	17.3485	13.2992	13.4988	13.1841	13.6378	NaN	NaN	8.45e-23	3.43e-25	1.02511	7	14	1	0	3	9	9	21	12	19	3	2	2	6	0	0	79814.2
PCHAS_1131500		NLI interacting factor-like phosphatase, putative	Plasmodium chabaudi chabaudi			14.5329	13.3196	NaN	NaN	NaN	NaN	13.5113	13.5402	14.998	14.3387	14.0055	NaN	13.2219	12.1578	14.0139	NaN	3.9e-10	8.4e-13	0.996564	5	1	0	0	0	0	4	1	6	2	4	0	2	1	3	0	127216
PCHAS_1131900		conserved Plasmodium protein, unknown function	Plasmodium chabaudi chabaudi			13.8133	14.6275	NaN	NaN	12.7622	14.0518	15.3913	15.8952	13.4872	15.0349	NaN	NaN	14.4614	13.7009	13.3075	13.9958	7.08e-18	2.15e-20	1.0152	1	6	0	0	1	4	1	7	2	7	0	0	2	4	1	4	102786
PCHAS_1132100		ubiquitin-conjugating enzyme E2, putative	Plasmodium chabaudi chabaudi			15.59	NaN	NaN	NaN	NaN	NaN	16.5929	12.9473	15.8736	10.9568	NaN	NaN	10.0752	NaN	NaN	NaN	4.1e-28	2.44e-30	1.03443	4	0	0	0	0	0	6	1	5	1	0	0	1	0	0	0	22803.9
PCHAS_1132700		cdc2-related kinase 2, putative	Plasmodium chabaudi chabaudi			13.1793	NaN	NaN	NaN	11.9397	NaN	13.788	NaN	13.4627	NaN	NaN	NaN	14.0065	NaN	13.9525	NaN	4.32e-10	9.29e-13	0.996443	2	0	0	0	1	0	2	0	2	0	0	0	2	0	1	0	32965.2
PCHAS_1132800;PCHAS_1132900		elongation factor 1-alpha, putative;elongation factor 1-alpha, putative	Plasmodium chabaudi chabaudi			21.371	22.1262	18.1396	18.474	19.3223	20.1451	22.1896	22.7243	21.5074	22.4595	17.2099	17.2425	19.6886	20.3609	16.6759	16	2.38e-68	1.06e-68	1.08479	50	57	24	28	40	50	56	62	52	65	23	27	39	52	18	23	NaN
PCHAS_1133200		conserved Plasmodium protein, unknown function	Plasmodium chabaudi chabaudi			11.8051	NaN	NaN	NaN	NaN	NaN	12.4497	NaN	NaN	NaN	11.1265	NaN	NaN	NaN	NaN	NaN	0.00428374	6.73e-06	0.946456	1	0	0	0	0	0	1	0	0	0	1	0	0	0	0	0	121933
PCHAS_1133500		U3 small nucleolar RNA-associated protein 21, putative	Plasmodium chabaudi chabaudi			14.1276	13.0591	NaN	NaN	NaN	NaN	14.1279	14.8981	14.8247	16.4014	14.3754	15.8078	NaN	12.8436	12.5325	13.1379	2.23e-21	8.26e-24	1.0224	2	2	0	0	0	0	3	2	5	5	4	4	0	1	1	2	143785
PCHAS_1133600		T-complex protein 1 subunit delta, putative	Plasmodium chabaudi chabaudi			15.6174	19.0997	13.3662	16.9674	14.6465	18.0218	17.0828	19.6807	16.757	19.8687	13.8802	15.0391	14.2656	17.2681	NaN	14.5512	1.1e-36	1.5e-38	1.0475	28	25	2	5	21	14	35	27	35	29	5	7	15	12	0	3	57922.5
PCHAS_1133700		pyrroline-5-carboxylate reductase, putative	Plasmodium chabaudi chabaudi			14.1083	15.2191	NaN	NaN	13.4084	15.5188	15.9148	16.3005	15.3953	16.6219	16.6725	14.6073	NaN	14.1059	NaN	NaN	9.01e-22	3.43e-24	1.02316	4	5	0	0	2	1	7	6	6	6	1	2	0	1	0	0	28289.9
PCHAS_1133800		patatin-like phospholipase, putative	Plasmodium chabaudi chabaudi			NaN	NaN	NaN	NaN	NaN	NaN	NaN	NaN	NaN	NaN	NaN	NaN	11.648	12.18	12.6507	13.4706	9.88e-11	2.18e-13	0.998149	0	0	0	0	0	0	0	0	0	0	0	0	5	2	7	3	238793
PCHAS_1133900		Sas10 domain-containing protein, putative	Plasmodium chabaudi chabaudi			15.2048	NaN	NaN	NaN	NaN	NaN	14.6588	13.4022	16.4122	15.9195	15.1563	13.2748	14.7725	NaN	15.4242	14.9149	2.58e-08	5.24e-11	0.991265	1	0	0	0	0	0	1	1	1	1	1	1	1	0	1	1	88784
PCHAS_1134000		conserved Plasmodium protein, unknown function	Plasmodium chabaudi chabaudi			13.0288	NaN	NaN	NaN	NaN	NaN	14.9987	11.4275	14.2587	9.56826	NaN	NaN	13.8743	12.822	15.3101	13.9674	2.32e-06	4.4e-09	0.984137	6	0	0	0	0	0	1	1	1	2	0	0	4	3	7	3	173468
PCHAS_1134200		conserved Plasmodium protein, unknown function	Plasmodium chabaudi chabaudi			10.0886	9.36843	NaN	NaN	NaN	NaN	NaN	10.4749	NaN	NaN	NaN	NaN	12.9075	11.0581	NaN	10.6526	0.00146204	2.4e-06	0.959738	1	1	0	0	0	0	0	1	0	0	0	0	1	1	0	1	15498.9
PCHAS_1134300		zinc finger protein, putative	Plasmodium chabaudi chabaudi			14.7799	15.4526	NaN	12.1382	NaN	13.1243	15.319	15.982	15.3339	16.3059	NaN	NaN	NaN	10.6922	NaN	NaN	8.85e-32	7.25e-34	1.04027	7	6	0	1	0	2	7	5	7	5	0	0	0	1	0	0	65206.7
PCHAS_1134500		YOP1-like protein, putative	Plasmodium chabaudi chabaudi			13.5322	16.7556	NaN	NaN	14.9612	17.5746	15.8627	17.9553	14.0281	16.101	13.6656	16.425	16.6426	19.396	17.5582	20.2518	2.61e-35	3.07e-37	1.04553	4	11	0	0	2	9	9	11	5	7	4	10	8	14	9	16	18438.9
PCHAS_1134600		40S ribosomal protein S15, putative	Plasmodium chabaudi chabaudi			17.2961	18.6648	13.4556	14.4564	15.819	16.815	18.2806	19.9531	17.8903	19.8217	13.1234	14.0267	16.5266	18.8233	15.5	17.1299	7.05e-49	3.68e-50	1.06339	15	12	4	2	9	11	17	15	16	13	4	2	15	12	9	8	17231.4
PCHAS_1134700		GTP-binding protein, putative	Plasmodium chabaudi chabaudi			15.9742	14.3488	NaN	NaN	13.4116	NaN	16.3745	15.2934	16.0164	16.2119	11.2663	NaN	13.4362	NaN	NaN	NaN	5.62e-21	2.03e-23	1.02161	5	3	0	0	4	0	6	6	6	3	1	0	2	0	0	0	41641.4
PCHAS_1134800		conserved Plasmodium protein, unknown function	Plasmodium chabaudi chabaudi			12.5785	13.9675	NaN	NaN	NaN	NaN	10.4499	13.722	13.7935	15.1243	12.538	13.1711	12.6491	13.3309	13.214	14.708	2.81e-16	7.88e-19	1.01164	4	3	0	0	0	0	1	2	4	3	2	1	4	2	5	3	357366
PCHAS_1134900		riboflavin kinase, putative	Plasmodium chabaudi chabaudi			12.8878	NaN	NaN	NaN	NaN	NaN	13.7484	NaN	13.2728	NaN	NaN	NaN	NaN	NaN	NaN	NaN	4.72e-08	9.5e-11	0.990423	2	0	0	0	0	0	1	0	2	0	0	0	0	0	0	0	77829.7
PCHAS_1135100		exosome complex exonuclease RRP44, putative	Plasmodium chabaudi chabaudi			13.996	14.2294	NaN	NaN	NaN	13.199	14.9085	14.5389	14.5476	15.1786	13.0384	13.1792	NaN	13.3178	13.2693	13.0341	2.22e-11	5e-14	0.999823	3	4	0	0	0	1	3	6	4	6	1	4	0	1	1	3	118640
PCHAS_1135200		CUGBP Elav-like family member 1, putative	Plasmodium chabaudi chabaudi			18.455	17.4486	14.9086	14.8502	15.7574	16.4612	19.2382	18.8299	20.0418	18.7947	18.5895	17.7965	16.1232	16.0785	15.954	15.9624	3.76e-39	6.61e-41	1.05093	10	13	2	3	5	7	10	14	11	17	8	11	5	7	5	6	57097.4
PCHAS_1135700		ATP synthase-associated protein, putative	Plasmodium chabaudi chabaudi			NaN	NaN	NaN	NaN	NaN	NaN	NaN	NaN	NaN	NaN	NaN	NaN	NaN	17.0819	NaN	18.1442	1.39e-21	5.2e-24	1.0228	0	0	0	0	0	0	0	0	0	0	0	0	0	3	0	4	21517.9
PCHAS_1135800		RNA-binding protein, putative	Plasmodium chabaudi chabaudi			13.6002	NaN	NaN	NaN	NaN	NaN	12.1437	NaN	14.001	13.5901	12.3369	NaN	10.8543	12.6775	NaN	13.2494	0.00100941	1.68e-06	0.963044	1	0	0	0	0	0	1	0	1	2	1	0	1	1	0	1	21087.9
PCHAS_1135900		ER membrane protein complex subunit 3, putative	Plasmodium chabaudi chabaudi			13.9176	12.8824	NaN	NaN	12.5149	12.4509	13.7223	14.4351	13.1256	12.3928	13.5544	13.5066	14.9658	16.3164	15.661	17.5547	5.88e-22	2.26e-24	1.02352	1	2	0	0	1	1	2	1	1	1	1	1	5	4	6	5	29973.2
PCHAS_1136500		falcilysin, putative	Plasmodium chabaudi chabaudi			15.9536	16.3139	16.0899	14.8452	15.5208	16.3303	17.4319	16.6001	17.2961	17.9316	16.5968	15.8367	15.6703	14.8735	14.9262	16.7995	4.11e-35	4.73e-37	1.04525	39	34	7	8	31	37	48	52	42	49	26	39	29	26	17	16	133157
PCHAS_1136600		protein arginine N-methyltransferase 5, putative	Plasmodium chabaudi chabaudi			13.6406	14.4419	NaN	NaN	12.997	13.5781	13.811	14.8587	13.4862	15.0823	NaN	NaN	NaN	NaN	NaN	NaN	3.37e-18	1.04e-20	1.0159	2	4	0	0	1	1	3	6	3	5	0	0	0	0	0	0	85427.6
PCHAS_1136700		protein transport protein Sec24A, putative	Plasmodium chabaudi chabaudi			17.7569	17.1216	13.7842	13.3166	15.7983	14.8312	18.5504	18.283	18.2688	16.9642	13.2854	NaN	16.1132	15.0004	15.5507	12.8419	6.73e-30	4.68e-32	1.03733	8	9	2	2	5	4	10	10	8	11	1	0	5	6	1	1	106036
PCHAS_1137300		glideosome-associated connector, putative	Plasmodium chabaudi chabaudi			13.9645	17.5464	11.9453	13.7633	11.9214	14.6987	14.9665	17.9985	14.426	18.7321	13.4097	13.2386	12.6966	15.1883	15.0991	13.9006	1.66e-44	5.13e-46	1.05798	82	76	16	17	30	33	96	90	97	95	11	14	21	26	4	3	290933
PCHAS_1137400		proliferating cell nuclear antigen 1, putative	Plasmodium chabaudi chabaudi			17.502	19.9387	16.1255	16.8547	16.2532	17.4088	18.9671	21.0866	18.1289	21.0996	16.6269	17.2816	16.0289	16.3136	14.7929	14.6521	2.48e-47	1.07e-48	1.06151	16	16	8	9	6	12	22	18	22	19	5	9	5	8	2	7	30598.7
PCHAS_1137500		cytochrome c oxidase subunit ApiCOX24, putative	Plasmodium chabaudi chabaudi			NaN	NaN	NaN	NaN	NaN	10.8498	NaN	NaN	NaN	NaN	NaN	NaN	NaN	17.9353	NaN	18.8769	3.44e-22	1.34e-24	1.02396	0	0	0	0	0	1	0	0	0	0	0	0	0	1	0	1	23682
PCHAS_1137700		RuvB-like helicase 3, putative	Plasmodium chabaudi chabaudi			16.4797	15.4323	12.6369	11.6508	13.7223	12.7643	16.7688	16.0861	16.9809	15.9553	15.068	14.6801	14.8529	14.2792	16.4188	16.02	1.22e-33	1.23e-35	1.04308	8	6	2	1	5	3	10	7	11	11	10	6	8	5	8	6	53772.4
PCHAS_1138200		conserved Plasmodium protein, unknown function	Plasmodium chabaudi chabaudi			14.6599	NaN	NaN	NaN	12.2512	NaN	13.7916	NaN	15.4323	NaN	NaN	NaN	13.1075	NaN	12.6459	NaN	2.22e-19	7.31e-22	1.01839	7	0	0	0	2	0	5	0	10	0	0	0	2	0	3	0	164735
PCHAS_1138600		conserved Plasmodium protein, unknown function	Plasmodium chabaudi chabaudi			13.1854	10.8128	NaN	NaN	10.8779	NaN	14.2962	12.0047	14.2313	13.605	NaN	NaN	NaN	NaN	NaN	NaN	1.76e-11	4e-14	1.00007	3	1	0	0	1	0	3	1	3	2	0	0	0	0	0	0	117567
PCHAS_1138700		bifunctional polynucleotide phosphatase/kinase, putative	Plasmodium chabaudi chabaudi			14.6037	13.1084	NaN	NaN	NaN	NaN	15.6498	15.0539	14.9574	13.4983	NaN	NaN	9.60042	NaN	NaN	NaN	1.7e-16	4.81e-19	1.01214	8	4	0	0	0	0	10	2	8	2	0	0	1	0	0	0	51875.6
PCHAS_1138900		polyubiquitin binding protein, putative	Plasmodium chabaudi chabaudi			13.478	16.306	11.7845	13.3722	13.1837	14.8484	14.9946	16.7623	14.9037	17.1225	11.6416	NaN	10.5771	14.2394	NaN	14.3244	6.48e-21	2.33e-23	1.02149	3	5	1	2	2	3	7	6	7	7	1	0	1	1	0	1	99291.8
PCHAS_1139000		CCR4 domain-containing protein 2, putative	Plasmodium chabaudi chabaudi			NaN	NaN	NaN	NaN	NaN	NaN	12.504	NaN	13.6029	NaN	NaN	NaN	NaN	NaN	NaN	NaN	0.000188442	3.29e-07	0.972734	0	0	0	0	0	0	1	0	1	0	0	0	0	0	0	0	87109
PCHAS_1139400		reticulon-like protein, putative	Plasmodium chabaudi chabaudi			14.7566	17.8358	NaN	12.2333	12.6731	17.9339	13.3965	18.8249	13.0505	18.2999	NaN	17.6245	17.9548	19.7277	19.2505	20.6888	1.5e-44	4.69e-46	1.05804	3	3	0	1	1	3	1	3	1	3	0	2	3	3	3	3	21366.5
PCHAS_1139700		pre-mRNA-splicing factor ATP-dependent RNA helicase PRP16, putative	Plasmodium chabaudi chabaudi			11.6377	NaN	NaN	NaN	NaN	NaN	NaN	NaN	12.0954	NaN	NaN	NaN	NaN	NaN	NaN	NaN	0.00051489	8.74e-07	0.967834	1	0	0	0	0	0	0	0	1	0	0	0	0	0	0	0	133504
PCHAS_1139900		exosome complex component RRP45, putative	Plasmodium chabaudi chabaudi			14.015	14.8031	NaN	NaN	NaN	NaN	14.6818	12.3109	15.4154	14.4193	NaN	NaN	NaN	NaN	NaN	NaN	0.000138873	2.44e-07	0.973898	2	1	0	0	0	0	1	1	2	2	0	0	0	0	0	0	58335
PCHAS_1140100		DNA-directed RNA polymerases I, II, and III subunit RPABC1, putative	Plasmodium chabaudi chabaudi			16.0289	15.8582	NaN	NaN	14.0151	NaN	16.9873	16.4707	17.1713	16.7669	17.3185	16.2892	15.5109	14.4717	15.2746	14.7699	1.1e-20	3.92e-23	1.02103	4	2	0	0	1	0	3	2	4	2	4	3	1	1	2	2	23987
PCHAS_1140300		conserved Plasmodium protein, unknown function	Plasmodium chabaudi chabaudi			12.0715	NaN	NaN	NaN	NaN	NaN	11.0836	NaN	NaN	NaN	NaN	NaN	NaN	NaN	NaN	NaN	0.00917071	1.37e-05	0.914565	1	0	0	0	0	0	1	0	0	0	0	0	0	0	0	0	37784.8
PCHAS_1140700		adenylyltransferase and sulfurtransferase UBA4, putative	Plasmodium chabaudi chabaudi			NaN	NaN	NaN	NaN	NaN	NaN	NaN	NaN	NaN	NaN	NaN	NaN	12.9321	12.4105	13.3938	12.62	0.00130688	2.15e-06	0.960788	0	0	0	0	0	0	0	0	0	0	0	0	3	1	3	1	60218.3
PCHAS_1140800		aminomethyltransferase, mitochondrial, putative	Plasmodium chabaudi chabaudi			11.7421	NaN	NaN	NaN	16.4009	17.0511	16.0902	16.5001	14.8345	16.248	14.355	15.5755	14.6756	16.4687	12.9116	14.9438	1.33e-16	3.78e-19	1.01238	1	0	0	0	10	5	9	4	9	4	8	4	6	3	4	2	45809.8
PCHAS_1141000		SNARE associated Golgi protein, putative	Plasmodium chabaudi chabaudi			13.4217	NaN	NaN	NaN	12.6642	NaN	13.6509	NaN	12.4017	NaN	12.2408	NaN	15.2415	15.9715	15.3997	16.2361	4.59e-11	1.02e-13	0.999014	1	0	0	0	1	0	2	0	2	0	1	0	3	1	4	1	43672.3
PCHAS_1141100		conserved Plasmodium protein, unknown function	Plasmodium chabaudi chabaudi			13.2727	NaN	NaN	NaN	NaN	NaN	13.1243	NaN	12.9654	NaN	NaN	NaN	13.8658	13.1174	14.7065	14.037	2.51e-06	4.76e-09	0.983986	1	0	0	0	0	0	1	0	1	0	0	0	2	1	3	1	53985
PCHAS_1141700		conserved Plasmodium protein, unknown function	Plasmodium chabaudi chabaudi			13.2778	14.9734	NaN	NaN	NaN	NaN	12.0749	13.3702	13.4201	12.82	10.0135	13.4773	11.9182	12.1138	12.6219	14.4831	9.29e-08	1.85e-10	0.989443	3	1	0	0	0	0	3	1	4	3	1	1	1	1	4	2	391048
PCHAS_1141900		nucleoside diphosphate kinase b, putative	Plasmodium chabaudi chabaudi			14.3122	16.6264	14.2374	14.4373	14.8719	15.5107	14.7085	17.2966	17.1377	17.9153	NaN	10.9033	NaN	NaN	NaN	NaN	4.13e-35	4.74e-37	1.04524	11	12	2	4	1	2	11	11	7	13	0	1	0	0	0	0	17009.7
PCHAS_1142000		signal recognition particle receptor subunit alpha, putative	Plasmodium chabaudi chabaudi			12.3269	13.113	NaN	NaN	NaN	NaN	11.4227	13.4362	NaN	NaN	NaN	NaN	13.5033	15.779	14.5048	15.8418	6.98e-14	1.74e-16	1.006	1	1	0	0	0	0	2	1	0	0	0	0	5	2	5	3	60014.9
PCHAS_1142300		conserved protein, unknown function	Plasmodium chabaudi chabaudi			16.5257	15.3058	12.9264	NaN	14.7343	14.2416	16.9274	15.9123	17.1694	15.5465	13.7588	NaN	14.8972	12.7218	14.2989	14.3257	5.58e-32	4.67e-34	1.04058	29	10	1	0	11	3	37	11	38	16	3	0	5	3	9	2	66922.4
PCHAS_1142400		suppressor of kinetochore protein 1, putative	Plasmodium chabaudi chabaudi			14.0278	16.9443	NaN	13.9028	NaN	14.6645	15.5934	17.2441	14.3904	18.5964	NaN	12.3771	11.9615	13.971	11.2564	NaN	1.65e-18	5.17e-21	1.01657	1	1	0	1	0	1	1	1	1	1	0	1	1	1	1	0	18950.6
PCHAS_1142500		U1 small nuclear ribonucleoprotein 70 kDa homolog, putative	Plasmodium chabaudi chabaudi			NaN	15.0516	NaN	NaN	NaN	NaN	NaN	15.0761	NaN	16.4934	NaN	15.827	NaN	14.5367	NaN	15.5579	1.46e-11	3.31e-14	1.00029	0	2	0	0	0	0	0	2	0	2	0	2	0	1	0	1	45207.1
PCHAS_1142800		conserved Plasmodium protein, unknown function	Plasmodium chabaudi chabaudi			12.0227	NaN	NaN	NaN	NaN	NaN	11.9828	NaN	12.7973	NaN	NaN	NaN	NaN	NaN	NaN	NaN	7.15e-06	1.33e-08	0.981899	1	0	0	0	0	0	1	0	1	0	0	0	0	0	0	0	111338
PCHAS_1143000		ribosome biogenesis protein MRT4, putative	Plasmodium chabaudi chabaudi			13.7546	15.7603	NaN	NaN	NaN	13.5585	14.1333	16.9474	15.8236	17.344	NaN	15.0741	14.5475	16.1008	15.3425	17.1505	5.16e-19	1.66e-21	1.01763	1	2	0	0	0	1	1	1	1	2	0	1	1	2	1	1	25950.8
PCHAS_1143100		alanine--tRNA ligase, putative	Plasmodium chabaudi chabaudi			17.0216	17.6335	16.5066	12.9053	16.7819	19.2974	17.188	15.4293	17.5194	15.704	18.2572	20.746	14.7982	18.1644	16.5885	18.1706	8.32e-39	1.41e-40	1.05046	32	24	7	1	11	12	33	24	35	29	2	1	6	2	2	2	138713
PCHAS_1143500		26S proteasome regulatory subunit RPN11, putative	Plasmodium chabaudi chabaudi			15.119	17.242	15.5686	NaN	16.3711	14.9032	16.4939	17.9241	16.5358	18.0358	15.7718	17.1269	13.5034	15.6431	16.2233	15.3645	2.63e-35	3.08e-37	1.04553	12	4	1	0	5	4	13	5	15	7	13	6	7	3	5	4	35122.6
PCHAS_1143600		ABC transporter E family member 1, putative	Plasmodium chabaudi chabaudi			15.9876	15.2075	12.9588	14.4868	14.0053	13.1877	16.7255	16.1391	15.8318	16.1895	11.4072	11.4729	14.0975	13.9144	10.1583	10.8009	2.22e-23	9.34e-26	1.02619	15	10	2	2	6	4	16	11	14	11	4	1	9	6	1	1	70109.7
PCHAS_1143800		ribosomal protein L1, putative	Plasmodium chabaudi chabaudi			NaN	12.5649	NaN	NaN	NaN	NaN	NaN	NaN	NaN	NaN	NaN	NaN	NaN	NaN	NaN	NaN	0.0014496	2.38e-06	0.959819	0	1	0	0	0	0	0	0	0	0	0	0	0	0	0	0	36834.6
PCHAS_1144200		DNA repair endonuclease XPF, putative	Plasmodium chabaudi chabaudi			NaN	NaN	NaN	NaN	NaN	NaN	NaN	NaN	11.6765	NaN	NaN	NaN	NaN	NaN	NaN	NaN	0.146082	0.00021179	0.821771	0	0	0	0	0	0	0	0	1	0	0	0	0	0	0	0	177602
PCHAS_1144300		conserved protein, unknown function	Plasmodium chabaudi chabaudi			NaN	17.0432	14.4229	17.3501	14.595	18.1679	14.1641	16.9931	10.9699	15.4607	14.3335	NaN	NaN	NaN	NaN	NaN	0.00765159	1.16e-05	0.923793	0	1	1	1	1	1	1	1	1	1	1	0	0	0	0	0	38716.5
PCHAS_1144400		glycosylphosphatidylinositol anchor attachment 1 protein, putative	Plasmodium chabaudi chabaudi			NaN	NaN	NaN	NaN	NaN	NaN	NaN	NaN	NaN	NaN	NaN	NaN	NaN	14.2296	NaN	15.8762	1.46e-12	3.47e-15	1.00278	0	0	0	0	0	0	0	0	0	0	0	0	0	1	0	1	89627.2
PCHAS_1144900		Plasmodium exported protein (PHIST), unknown function	Plasmodium chabaudi chabaudi			22.4314	17.018	22.8747	17.3217	NaN	17.7756	22.2262	16.8902	10.4694	16.947	24.0697	17.6279	19.7699	NaN	20.8285	15.5524	3.74e-42	9.09e-44	1.05494	2	1	2	1	0	1	1	1	1	1	1	1	2	0	1	1	50559.5
PCHAS_1145000		conserved protein, unknown function	Plasmodium chabaudi chabaudi			13.978	16.5945	NaN	15.2372	12.7195	15.6635	13.4327	16.6076	14.2723	17.8073	13.3286	17.8664	11.4111	16.2391	11.8378	15.3761	3.97e-23	1.64e-25	1.02572	9	5	0	1	1	1	7	6	11	6	8	6	5	2	6	4	123794
PCHAS_1145200		U2 small nuclear ribonucleoprotein A', putative	Plasmodium chabaudi chabaudi			15.2903	16.5972	NaN	NaN	17.7642	NaN	17.2784	16.836	18.1425	17.3974	17.5648	17.3794	13.8452	14.6115	14.6982	14.837	8.3e-18	2.51e-20	1.01505	3	3	0	0	2	0	4	2	4	4	3	3	2	2	2	1	20471.3
PCHAS_1145300		membrane associated histidine-rich protein 1a, putative	Plasmodium chabaudi chabaudi			15.3245	19.2994	15.6519	18.8614	13.2475	16.3389	14.1282	16.4786	10.1022	16.1114	14.4762	16.0095	13.8617	18.1898	16.4116	20.7658	2.44e-36	3.21e-38	1.04701	3	6	2	6	3	4	2	4	2	5	2	4	6	7	10	8	20651
PCHAS_1145400		membrane associated histidine-rich protein 1b, putative	Plasmodium chabaudi chabaudi			15.7496	17.3375	15.5787	16.7517	NaN	13.5443	14.3171	14.9157	13.5438	12.6058	13.812	15.1765	15.5658	16.3774	18.1084	20.213	3.78e-21	1.38e-23	1.02195	7	5	5	5	0	3	3	5	3	1	2	1	11	5	13	8	33589.7
PCHAS_1145500		tryptophan-rich protein	Plasmodium chabaudi chabaudi			17.424	14.5394	17.5727	NaN	11.6547	12.7802	19.0178	NaN	18.0612	NaN	11.5829	12.9731	16.2072	13.77	17.5305	16.4167	4.72e-19	1.52e-21	1.01771	5	4	3	0	1	2	1	0	1	0	1	3	4	5	11	10	79732.4
PCHAS_1145600		erythrocyte membrane associated protein 2, putative	Plasmodium chabaudi chabaudi			NaN	13.6227	NaN	NaN	NaN	NaN	NaN	NaN	NaN	NaN	NaN	NaN	11.3198	15.9724	16.4365	18.9504	1.58e-17	4.72e-20	1.01444	0	1	0	0	0	0	0	0	0	0	0	0	1	1	2	1	53696.2
PCHAS_1145800		lysophospholipase, putative	Plasmodium chabaudi chabaudi			NaN	NaN	NaN	NaN	NaN	NaN	NaN	NaN	NaN	NaN	NaN	NaN	NaN	NaN	NaN	15.2913	4.61e-06	8.66e-09	0.982802	0	0	0	0	0	0	0	0	0	0	0	0	0	0	0	1	51208.5
PCHAS_1146100		lysophospholipase, putative	Plasmodium chabaudi chabaudi			NaN	NaN	NaN	NaN	NaN	NaN	NaN	NaN	NaN	NaN	NaN	NaN	12.0291	NaN	12.4727	13.509	0.00202482	3.28e-06	0.956448	0	0	0	0	0	0	0	0	0	0	0	0	1	0	1	1	49336.9
PCHAS_1146200		fam-c protein	Plasmodium chabaudi chabaudi			NaN	NaN	NaN	NaN	NaN	NaN	NaN	NaN	NaN	NaN	NaN	NaN	NaN	NaN	NaN	13.3463	0.00764982	1.16e-05	0.923812	0	0	0	0	0	0	0	0	0	0	0	0	0	0	0	1	32875.1
PCHAS_1146300		fam-a protein	Plasmodium chabaudi chabaudi			16.182	17.2277	14.9801	15.7753	15.9792	16.706	16.3912	16.969	15.2104	16.1521	15.3909	15.7946	15.3265	16.6165	15.5523	17.0103	6.53e-21	2.35e-23	1.02148	3	3	2	2	3	3	3	3	3	2	3	3	3	2	2	2	33163.3
PCHAS_1146500		early transcribed membrane protein	Plasmodium chabaudi chabaudi			13.5734	14.2779	13.1122	13.9067	14.8438	14.2682	16.2483	15.7795	15.6245	16.1608	15.4393	16.1751	18.7822	18.5324	18.0569	19.3581	1.14e-28	7.21e-31	1.03534	6	5	3	5	8	5	10	7	8	4	8	4	10	9	10	9	17374.2
PCHAS_1146800		novel putative transporter 1, putative	Plasmodium chabaudi chabaudi			NaN	NaN	NaN	NaN	NaN	NaN	11.4025	NaN	NaN	NaN	NaN	NaN	14.5856	12.7642	15.4752	12.1502	6.51e-07	1.26e-09	0.986385	0	0	0	0	0	0	1	0	0	0	0	0	4	1	4	2	56876
PCHAS_1146900		fam-a protein	Plasmodium chabaudi chabaudi			16.1009	16.4291	15.54	16.9168	12.3073	NaN	NaN	NaN	11.9856	NaN	NaN	NaN	11.2113	NaN	12.1406	NaN	9.14e-17	2.62e-19	1.01275	4	2	4	1	1	0	0	0	1	0	0	0	1	0	1	0	33011.3
PCHAS_1147541;PCHAS_1372000		fam-a protein;fam-a protein	Plasmodium chabaudi chabaudi			14.2433	12.5392	13.2108	NaN	NaN	NaN	NaN	NaN	NaN	NaN	NaN	NaN	NaN	NaN	NaN	NaN	0.000112189	1.98e-07	0.974652	3	3	3	0	0	0	0	0	0	0	0	0	0	0	0	0	NaN
PCHAS_1200100		fam-a protein	Plasmodium chabaudi chabaudi			15.4258	12.3038	15.6771	12.4651	NaN	NaN	NaN	NaN	NaN	NaN	NaN	NaN	NaN	NaN	NaN	NaN	1.03e-15	2.8e-18	1.01034	4	2	4	1	0	0	0	0	0	0	0	0	0	0	0	0	31412.3
PCHAS_1200900		fam-a protein	Plasmodium chabaudi chabaudi			11.6087	15.6082	NaN	14.5454	NaN	NaN	NaN	NaN	NaN	13.073	16.207	17.2009	14.7536	15.6456	15.606	18.5327	6.54e-28	3.85e-30	1.0341	3	5	0	3	0	0	0	0	0	2	2	4	4	9	9	13	30600.6
PCHAS_1201200		fam-a protein	Plasmodium chabaudi chabaudi			15.8717	17.6158	16.0648	17.6417	15.6813	17.1852	17.1037	16.9647	15.4757	16.9943	16.9088	17.8781	17.1465	18.0759	18.3762	20.1328	2.84e-26	1.47e-28	1.03133	9	6	8	7	10	5	5	2	12	7	10	10	13	13	18	17	35531.1
PCHAS_1201300		Plasmodium exported protein, unknown function	Plasmodium chabaudi chabaudi			16.5581	15.6433	16.1199	14.7282	12.6064	NaN	12.5625	NaN	12.5178	10.5177	13.2574	12.9108	14.0398	11.0738	17.1482	16.3969	3.7e-15	9.79e-18	1.00904	15	6	10	2	3	0	3	0	9	1	13	2	12	5	23	10	123050
PCHAS_1201500		transformer-2 protein homolog beta, putative	Plasmodium chabaudi chabaudi			17.9414	15.2497	14.6765	NaN	15.3845	12.1824	18.0493	14.6647	18.7426	15.4599	17.0107	13.8771	17.4149	14.266	16.6888	14.2119	6.2e-36	7.75e-38	1.04643	9	8	3	0	5	2	7	4	8	8	7	5	6	1	8	6	30072
PCHAS_1201800		conserved Plasmodium protein, unknown function	Plasmodium chabaudi chabaudi			14.026	13.8475	NaN	NaN	NaN	NaN	14.7991	13.6963	13.9755	12.753	NaN	NaN	7.97643	NaN	NaN	NaN	8.55e-06	1.58e-08	0.981519	3	1	0	0	0	0	4	3	4	2	0	0	1	0	0	0	106443
PCHAS_1202000		conserved Plasmodium protein, unknown function	Plasmodium chabaudi chabaudi			12.721	NaN	NaN	NaN	NaN	NaN	NaN	NaN	12.4036	NaN	13.6193	NaN	16.7817	NaN	16.9049	NaN	2.33e-09	4.89e-12	0.994407	1	0	0	0	0	0	0	0	1	0	1	0	1	0	1	0	14832.3
PCHAS_1202600		40S ribosomal protein S20e, putative	Plasmodium chabaudi chabaudi			16.8299	16.9016	14.0826	16.5695	15.6825	15.6104	17.8502	17.5005	18.346	18.2988	12.4307	NaN	16.9811	15.8856	15.4675	16.3118	1.76e-26	9.29e-29	1.03169	7	5	4	1	5	4	6	5	6	4	1	0	6	5	5	3	13512.9
PCHAS_1202700		inner membrane complex protein 1c, putative	Plasmodium chabaudi chabaudi			NaN	NaN	NaN	NaN	NaN	NaN	NaN	NaN	13.6349	NaN	NaN	NaN	NaN	NaN	NaN	NaN	2.07e-18	6.47e-21	1.01635	0	0	0	0	0	0	0	0	1	0	0	0	0	0	0	0	32533
PCHAS_1202800		MKT1 domain-containing protein, putative	Plasmodium chabaudi chabaudi			15.2807	14.751	NaN	15.4642	12.5053	NaN	14.8111	15.1431	14.9542	14.2613	NaN	15.3785	12.5298	11.6527	12.5079	12.0061	9.88e-30	6.76e-32	1.03706	6	3	0	1	1	0	5	3	8	3	0	1	3	1	5	2	132653
PCHAS_1202900		U5 small nuclear ribonucleoprotein component, putative	Plasmodium chabaudi chabaudi			13.4908	14.9167	NaN	12.176	10.7841	13.106	14.1643	15.9218	13.7285	16.5901	15.7484	15.9253	13.8172	13.4278	12.6433	14.9273	8.53e-27	4.61e-29	1.03223	22	14	0	1	2	1	24	15	21	20	17	12	10	4	17	12	136937
PCHAS_1203100		60S ribosomal protein L13, putative	Plasmodium chabaudi chabaudi			19.5751	20.1582	14.4289	15.4147	17.5211	18.263	19.7421	20.9371	19.272	21.3208	16.0238	16.4928	17.7669	19.9312	16.8818	18.7992	4.51e-55	4.29e-56	1.07063	14	14	3	4	10	10	17	14	17	13	6	9	15	14	13	12	23717.3
PCHAS_1203200		WD repeat-containing protein, putative	Plasmodium chabaudi chabaudi			12.6098	NaN	NaN	NaN	NaN	NaN	15.3596	10.444	14.8172	10.3009	NaN	NaN	NaN	NaN	NaN	NaN	8.26e-11	1.82e-13	0.998352	2	0	0	0	0	0	4	1	4	1	0	0	0	0	0	0	299949
PCHAS_1203300		E3 ubiquitin-protein ligase, putative	Plasmodium chabaudi chabaudi			14.5311	NaN	NaN	NaN	NaN	NaN	14.7898	13.9881	15.1389	14.2598	NaN	NaN	14.6309	NaN	14.1133	14.5257	0.00060259	1.02e-06	0.96685	2	0	0	0	0	0	4	1	4	2	0	0	1	0	2	1	106247
PCHAS_1203400		RNA-binding protein, putative	Plasmodium chabaudi chabaudi			12.9381	12.357	NaN	NaN	NaN	NaN	NaN	11.7304	15.1385	13.2945	NaN	11.633	NaN	NaN	NaN	NaN	5.64e-19	1.81e-21	1.01755	1	2	0	0	0	0	0	2	1	3	0	1	0	0	0	0	74478.1
PCHAS_1205000		CCR4-NOT transcription complex subunit 5, putative	Plasmodium chabaudi chabaudi			14.4746	NaN	NaN	NaN	NaN	NaN	13.7287	NaN	13.9428	NaN	NaN	NaN	NaN	NaN	NaN	NaN	0.00357416	5.67e-06	0.949401	1	0	0	0	0	0	1	0	1	0	0	0	0	0	0	0	22350.2
PCHAS_1205100		DNA/RNA-binding protein Alba 3, putative	Plasmodium chabaudi chabaudi			15.0385	12.9367	NaN	NaN	14.8369	NaN	14.6955	NaN	16.3517	14.5253	13.9643	NaN	15.5184	NaN	NaN	NaN	0.000101504	1.8e-07	0.974991	1	1	0	0	1	0	1	0	1	2	1	0	1	0	0	0	12019.8
PCHAS_1205400		conserved Plasmodium protein, unknown function	Plasmodium chabaudi chabaudi			NaN	NaN	NaN	NaN	NaN	NaN	NaN	NaN	NaN	NaN	NaN	NaN	NaN	12.388	NaN	13.7928	0.00172447	2.81e-06	0.958117	0	0	0	0	0	0	0	0	0	0	0	0	0	1	0	1	32671.6
PCHAS_1205500		phosducin-like protein 3, putative	Plasmodium chabaudi chabaudi			NaN	NaN	NaN	NaN	NaN	NaN	NaN	12.9207	NaN	12.6286	NaN	NaN	NaN	NaN	NaN	NaN	0.00119279	1.97e-06	0.961611	0	0	0	0	0	0	0	2	0	2	0	0	0	0	0	0	22871.1
PCHAS_1205600		conserved Plasmodium protein, unknown function	Plasmodium chabaudi chabaudi			13.7933	NaN	NaN	NaN	12.9493	NaN	15.8866	10.4481	16.0671	16.603	11.2341	NaN	15.0801	13.3553	NaN	NaN	1.01e-22	4.06e-25	1.02497	3	0	0	0	1	0	3	1	3	1	1	0	3	2	0	0	33725.1
PCHAS_1205700		G-strand-binding protein 2, putative	Plasmodium chabaudi chabaudi			19.8019	16.7643	16.5818	15.0472	17.9119	16.5161	19.7594	17.4741	20.5811	16.9256	16.8452	14.5103	17.9709	16.3771	17.4568	15.4094	5.27e-47	2.17e-48	1.06111	10	9	5	1	9	4	10	10	10	10	5	2	9	5	8	2	27556.7
PCHAS_1205900		transmembrane protein 147, putative	Plasmodium chabaudi chabaudi			NaN	NaN	NaN	NaN	NaN	NaN	NaN	NaN	NaN	NaN	NaN	NaN	12.832	NaN	14.2372	NaN	0.00822399	1.24e-05	0.919035	0	0	0	0	0	0	0	0	0	0	0	0	1	0	1	0	31299.7
PCHAS_1206100		rho GTPase-activating protein, putative	Plasmodium chabaudi chabaudi			12.7234	15.1168	NaN	NaN	NaN	10.1779	12.6722	14.7826	13.2993	15.5456	NaN	NaN	NaN	12.1276	NaN	NaN	3.47e-09	7.25e-12	0.993906	4	2	0	0	0	1	3	4	2	2	0	0	0	1	0	0	61505
PCHAS_1206600		AP2 domain transcription factor AP2-I, putative	Plasmodium chabaudi chabaudi			15.4454	13.715	13.7452	NaN	13.4555	13.1508	15.2323	14.3625	15.9121	14.8824	13.9294	13.8777	15.1662	14.6315	15.5072	15.5552	4.35e-22	1.69e-24	1.02377	5	6	1	0	3	2	5	7	4	7	4	3	5	6	5	5	143394
PCHAS_1206800		eukaryotic translation initiation factor 3 subunit D, putative	Plasmodium chabaudi chabaudi			16.5687	18.0307	12.913	13.6822	13.9058	16.0983	17.0155	18.5773	16.5147	18.6622	15.2917	14.1186	14.1424	16.7721	13.3415	14.8816	3.17e-39	5.66e-41	1.05103	20	21	5	6	9	10	24	23	24	26	4	7	14	15	5	9	62045.6
PCHAS_1206900		histone deacetylase 2, putative	Plasmodium chabaudi chabaudi			12.3658	13.3709	NaN	NaN	NaN	NaN	NaN	NaN	12.3863	13.3933	12.5126	15.1503	12.4725	14.2767	14.0931	15.1606	2.71e-13	6.62e-16	1.00457	4	2	0	0	0	0	0	0	2	2	3	1	3	1	5	6	230745
PCHAS_1207000		PHD finger protein PHD1, putative	Plasmodium chabaudi chabaudi			12.6089	12.4085	NaN	NaN	NaN	NaN	NaN	12.4303	13.3042	13.5357	12.5774	12.5114	12.1456	12.2401	14.2857	14.9789	1.35e-13	3.34e-16	1.0053	5	2	0	0	0	0	0	1	5	2	1	2	3	1	7	3	414580
PCHAS_1207300		26S protease regulatory subunit 4, putative	Plasmodium chabaudi chabaudi			16.2659	15.7866	NaN	9.54339	15.8083	13.3733	15.2373	16.5476	15.412	16.9024	13.4512	15.3419	16.2948	16.832	15.7678	16.5749	1.44e-37	2.2e-39	1.04874	6	12	0	1	3	8	10	14	9	18	8	13	6	9	4	7	49709.4
PCHAS_1207600		tubulin beta chain, putative	Plasmodium chabaudi chabaudi			18.2301	20.0762	16.8012	16.7567	16.2371	17.3616	19.4908	20.4679	18.4406	20.3947	17.2823	18.9078	15.8016	16.3829	15.6161	17.9888	2.13e-40	4.37e-42	1.05262	35	34	9	9	9	18	40	42	34	41	23	31	12	13	8	13	49790
PCHAS_1207700		nucleolar protein 5, putative	Plasmodium chabaudi chabaudi			15.1741	16.9615	NaN	10.6667	15.7495	13.0278	14.671	17.0156	13.5118	18.2106	13.792	16.2362	15.1783	16.7994	13.7622	17.8072	3.67e-28	2.2e-30	1.03451	5	12	0	1	1	4	6	13	10	15	6	12	7	13	7	13	53183.7
PCHAS_1207900		adenylate kinase, putative	Plasmodium chabaudi chabaudi			16.0741	16.5712	12.4846	13.2165	13.9167	14.7082	16.708	16.9694	14.7333	15.876	15.3923	14.4317	16.8529	17.8257	15.8636	17.0511	4.22e-35	4.85e-37	1.04523	7	9	1	3	1	6	11	11	8	9	3	5	10	13	8	11	27275.3
PCHAS_1208000		diphthine methyl ester synthase, putative	Plasmodium chabaudi chabaudi			15.247	NaN	NaN	NaN	NaN	NaN	15.5298	NaN	16.92	NaN	NaN	NaN	NaN	NaN	NaN	NaN	0.00160507	2.62e-06	0.958833	1	0	0	0	0	0	1	0	1	0	0	0	0	0	0	0	31477.2
PCHAS_1208400		zinc finger protein, putative	Plasmodium chabaudi chabaudi			12.3067	NaN	NaN	NaN	NaN	NaN	12.6733	NaN	12.2786	13.4301	13.4717	NaN	12.0275	NaN	NaN	NaN	7.18e-05	1.28e-07	0.976099	1	0	0	0	0	0	2	0	1	1	2	0	1	0	0	0	37349.4
PCHAS_1209000		heptatricopeptide repeat-containing protein, putative	Plasmodium chabaudi chabaudi			NaN	NaN	NaN	NaN	NaN	NaN	NaN	NaN	NaN	NaN	10.7707	NaN	12.3301	NaN	12.6234	NaN	0.00642883	9.89e-06	0.935632	0	0	0	0	0	0	0	0	0	0	1	0	2	0	2	0	85753.2
PCHAS_1209200		PI31 domain-containing protein, putative	Plasmodium chabaudi chabaudi			NaN	13.1923	NaN	NaN	NaN	NaN	NaN	14.0449	NaN	14.623	NaN	NaN	NaN	17.412	NaN	NaN	0.000266178	4.61e-07	0.971266	0	3	0	0	0	0	0	4	0	4	0	0	0	1	0	0	33588.8
PCHAS_1209300		DNA2/NAM7 helicase, putative	Plasmodium chabaudi chabaudi			NaN	NaN	NaN	NaN	NaN	NaN	12.7369	NaN	12.8482	13.9557	NaN	NaN	NaN	NaN	NaN	NaN	8.68e-05	1.54e-07	0.975504	0	0	0	0	0	0	1	0	2	1	0	0	0	0	0	0	190114
PCHAS_1209400		succinate dehydrogenase subunit 4, putative	Plasmodium chabaudi chabaudi			13.7103	14.5548	NaN	NaN	13.8099	NaN	14.8196	13.516	15.6571	15.2809	15.3268	15.3871	19.7643	19.1329	20.2451	19.3094	6.95e-32	5.76e-34	1.04043	1	1	0	0	1	0	2	1	1	1	2	1	3	3	3	3	13657.4
PCHAS_1209700		eukaryotic translation initiation factor 2 subunit beta, putative	Plasmodium chabaudi chabaudi			17.5785	18.3211	14.33	14.8804	12.8742	16.3295	16.6061	18.8927	13.5745	19.5483	15.2056	14.7371	14.204	16.2042	17.9492	14.4659	3.88e-47	1.63e-48	1.06127	21	14	1	4	1	8	26	16	32	21	3	4	9	5	1	3	37937.8
PCHAS_1209800		dolichyl-phosphate-mannose--protein mannosyltransferase, putative	Plasmodium chabaudi chabaudi			14.7133	12.9036	13.4775	NaN	17.5479	15.2431	16.8568	14.5859	16.4133	13.9527	15.5069	14.0047	16.2854	14.5433	16.5616	15.1925	1.62e-27	9.23e-30	1.03344	4	1	1	0	5	2	4	2	6	1	3	1	4	1	2	1	25915.1
PCHAS_1210500		proteasome subunit beta type-5, putative	Plasmodium chabaudi chabaudi			17.4766	18.1783	14.9421	15.1952	16.057	15.9416	17.3332	18.1643	17.5761	18.589	16.7743	16.9726	15.0767	15.443	13.4837	14.2747	2.53e-35	2.99e-37	1.04555	2	8	1	3	1	7	5	12	6	12	2	10	1	5	1	3	30616.5
PCHAS_1210800		DNA repair protein RAD23, putative	Plasmodium chabaudi chabaudi			16.5922	16.264	13.2555	11.5596	14.0568	14.04	17.2518	16.4057	17.0359	15.2568	12.9058	12.826	13.1171	12.8615	13.2709	13.5403	2.37e-27	1.33e-29	1.03317	7	5	2	1	3	2	12	7	11	8	2	1	2	1	1	1	41228.6
PCHAS_1210900		PRE-binding protein, putative	Plasmodium chabaudi chabaudi			17.9503	19.1348	13.1368	15.0682	15.2498	17.5912	18.3712	19.3306	18.3813	20.0339	15.6883	15.4383	16.6688	18.3663	15.2835	16.6645	8.45e-41	1.8e-42	1.05315	70	52	10	12	36	34	82	53	85	58	14	16	61	46	40	25	111460
PCHAS_1211400		cytochrome b-c1 complex subunit 7, putative	Plasmodium chabaudi chabaudi			NaN	14.7729	NaN	NaN	NaN	NaN	NaN	NaN	11.5979	NaN	14.6848	NaN	17.8266	17.2584	18.9258	17.5362	1.23e-19	4.11e-22	1.01892	0	1	0	0	0	0	0	0	1	0	2	0	4	7	4	6	22890.5
PCHAS_1211500		hypoxanthine-guanine phosphoribosyltransferase, putative	Plasmodium chabaudi chabaudi			20.4578	21.666	18.0317	18.7988	17.8278	19.2556	22.1218	23.319	21.3775	23.0794	17.4599	18.4325	16.8789	18.1709	16.0195	16.693	3.65e-57	4.78e-58	1.07297	33	36	26	20	27	25	43	45	40	41	25	19	25	22	18	14	26546.4
PCHAS_1211600		phosphoglucomutase, putative	Plasmodium chabaudi chabaudi			17.3624	17.3258	13.8045	13.6387	13.9934	15.1086	18.0797	18.68	17.3341	17.8037	13.4521	13.2488	11.4731	13.0539	NaN	NaN	1.94e-40	3.98e-42	1.05267	19	18	8	3	9	6	24	22	18	18	6	3	2	1	0	0	67781.8
PCHAS_1211700		GMP synthase [glutamine-hydrolyzing], putative	Plasmodium chabaudi chabaudi			16.857	18.2905	13.697	15.908	14.8599	16.5402	15.77	18.8913	14.4262	19.4019	14.491	16.1591	14.8039	15.3199	NaN	NaN	2.74e-31	2.14e-33	1.03951	21	30	3	9	8	15	24	34	26	35	1	7	6	8	0	0	62681.8
PCHAS_1211800		NLI interacting factor-like phosphatase, putative	Plasmodium chabaudi chabaudi			12.6904	14.4621	NaN	13.9242	NaN	NaN	13.1783	15.5269	13.9476	14.7048	13.7899	15.0438	11.8319	NaN	NaN	NaN	1.1e-07	2.18e-10	0.989196	6	3	0	1	0	0	3	1	8	6	6	5	1	0	0	0	147003
PCHAS_1212000		autophagy-related protein 18, putative	Plasmodium chabaudi chabaudi			15.3108	14.5575	12.3645	NaN	14.8715	14.8392	16.6845	15.9829	15.6603	14.3958	15.456	15.0769	17.0113	16.8839	18.1251	17.7506	1.69e-33	1.67e-35	1.04287	7	12	2	0	6	5	9	17	6	14	7	11	8	24	12	26	43499.5
PCHAS_1212200		U3 small nucleolar RNA-associated protein 13, putative	Plasmodium chabaudi chabaudi			13.4218	14.5283	NaN	NaN	NaN	NaN	13.9628	14.8174	13.8931	15.5845	14.2371	15.5241	12.097	13.2944	13.1648	13.8275	2.77e-22	1.09e-24	1.02414	3	5	0	0	0	0	6	3	9	5	7	4	1	1	1	2	137725
PCHAS_1212300		conserved Plasmodium protein, unknown function	Plasmodium chabaudi chabaudi			18.1037	13.3489	NaN	NaN	17.7623	NaN	19.0935	14.8426	18.6856	15.0429	15.6646	NaN	15.5797	16.1131	14.6472	12.6188	1.95e-17	5.78e-20	1.01424	2	2	0	0	2	0	4	1	4	3	2	0	3	1	3	1	97983.6
PCHAS_1212400		conserved Plasmodium protein, unknown function	Plasmodium chabaudi chabaudi			11.9026	15.0285	NaN	NaN	NaN	15.1274	12.9612	15.2977	NaN	14.4688	NaN	NaN	15.3025	17.9352	14.9775	18.824	4.11e-27	2.28e-29	1.03276	1	2	0	0	0	2	1	2	0	1	0	0	5	5	8	6	70702.6
PCHAS_1212700		conserved Plasmodium protein, unknown function	Plasmodium chabaudi chabaudi			12.9132	NaN	NaN	NaN	NaN	NaN	NaN	NaN	NaN	NaN	NaN	NaN	NaN	NaN	12.0284	NaN	0.0526202	7.66e-05	0.86069	2	0	0	0	0	0	0	0	0	0	0	0	0	0	1	0	253584
PCHAS_1213000		translation initiation factor eIF-2B subunit delta, putative	Plasmodium chabaudi chabaudi			NaN	14.3004	NaN	NaN	NaN	NaN	12.2412	15.01	10.7637	15.7943	NaN	NaN	11.8537	NaN	NaN	NaN	4.03e-05	7.27e-08	0.977775	0	4	0	0	0	0	2	5	1	6	0	0	1	0	0	0	120695
PCHAS_1213400		SPRY domain-containing protein, putative	Plasmodium chabaudi chabaudi			NaN	NaN	NaN	NaN	NaN	NaN	NaN	13.477	12.9179	NaN	NaN	NaN	NaN	NaN	NaN	NaN	8.43e-05	1.5e-07	0.975596	0	0	0	0	0	0	0	1	1	0	0	0	0	0	0	0	231450
PCHAS_1213500		MO15-related protein kinase, putative	Plasmodium chabaudi chabaudi			NaN	12.0686	NaN	NaN	NaN	NaN	NaN	12.8666	NaN	13.1927	NaN	10.1682	NaN	NaN	NaN	NaN	0.00562229	8.71e-06	0.940374	0	1	0	0	0	0	0	2	0	2	0	1	0	0	0	0	37606.8
PCHAS_1213700		transcriptional coactivator ADA2, putative	Plasmodium chabaudi chabaudi			13.5967	14.2324	NaN	NaN	NaN	11.6074	14.4346	13.8466	14.064	15.0607	14.0151	15.0454	14.093	14.5278	15.8794	16.1767	3.31e-15	8.78e-18	1.00915	6	3	0	0	0	1	8	2	8	4	2	2	7	3	7	6	253214
PCHAS_1213800		prohibitin 2, putative	Plasmodium chabaudi chabaudi			NaN	NaN	NaN	NaN	NaN	NaN	NaN	NaN	NaN	NaN	NaN	NaN	15.9678	16.6687	16.4853	17.6539	5.43e-23	2.23e-25	1.02547	0	0	0	0	0	0	0	0	0	0	0	0	3	3	4	3	32103.2
PCHAS_1214100		FAD synthetase, putative	Plasmodium chabaudi chabaudi			14.1265	NaN	NaN	NaN	NaN	NaN	14.5259	NaN	14.1619	NaN	10.4594	NaN	NaN	NaN	NaN	NaN	6.28e-15	1.65e-17	1.0085	1	0	0	0	0	0	1	0	2	0	1	0	0	0	0	0	38854.6
PCHAS_1214300		cysteine--tRNA ligase, putative	Plasmodium chabaudi chabaudi			17.7622	16.7987	15.2229	13.7717	16.4206	15.5749	18.5583	17.4888	18.2358	17.6651	15.1179	13.6311	15.2933	16.3494	12.1995	11.6973	3.77e-39	6.61e-41	1.05093	12	9	3	2	7	5	13	11	14	13	3	3	4	5	2	1	78376
PCHAS_1214400		methionine aminopeptidase 1b, putative	Plasmodium chabaudi chabaudi			14.5396	14.4369	NaN	NaN	13.2501	13.5201	15.0877	15.4995	15.2626	15.3104	10.8448	NaN	13.5147	13.5189	NaN	NaN	1.76e-19	5.81e-22	1.0186	2	5	0	0	2	2	3	8	2	8	1	0	2	3	0	0	53834.9
PCHAS_1214700		heat shock protein 60, putative	Plasmodium chabaudi chabaudi			14.9363	19.1168	13.6115	19.4797	16.8771	18.061	16.1979	16.8003	15.0037	18.7342	16.7047	20.6722	16.1739	18.3424	15.6977	19.3193	5.95e-34	6.13e-36	1.04354	9	5	3	4	25	32	14	20	35	38	54	52	26	32	34	40	62256.5
PCHAS_1214800		tubulin binding cofactor c, putative	Plasmodium chabaudi chabaudi			NaN	11.5821	NaN	NaN	NaN	NaN	NaN	12.1497	NaN	12.4085	NaN	NaN	NaN	NaN	NaN	NaN	0.00639426	9.84e-06	0.935867	0	2	0	0	0	0	0	2	0	2	0	0	0	0	0	0	38522.7
PCHAS_1214900		ribonucleoside-diphosphate reductase small chain, putative	Plasmodium chabaudi chabaudi			16.6076	18.3771	13.289	16.5114	15.138	15.8179	17.5554	18.9174	16.2073	19.0877	11.2495	15.0184	14.3339	13.7034	10.181	12.9388	1.99e-32	1.74e-34	1.04126	14	10	3	1	2	2	15	12	12	13	2	1	2	1	1	1	40006.8
PCHAS_1215000		enolase, putative	Plasmodium chabaudi chabaudi			21.8991	21.8371	18.8146	19.0505	18.8456	18.9438	23.0545	23.0624	22.9547	23.2616	18.0206	18.5414	17.7809	18.5077	15.6632	15.8736	2.1e-61	4.1e-62	1.07758	58	56	28	25	33	27	69	56	63	60	28	20	29	20	14	9	49048.1
PCHAS_1215300		Rab3 GTPase-activating protein non-catalytic subunit, putative	Plasmodium chabaudi chabaudi			14.005	NaN	NaN	NaN	NaN	NaN	14.7356	11.9552	14.8233	NaN	NaN	NaN	NaN	NaN	11.736	NaN	7.91e-17	2.27e-19	1.01289	3	0	0	0	0	0	4	1	4	0	0	0	0	0	1	0	79547.3
PCHAS_1215400		conserved Plasmodium protein, unknown function	Plasmodium chabaudi chabaudi			13.9965	14.8319	NaN	NaN	13.1173	11.0976	14.7942	14.2455	14.9676	14.8267	NaN	NaN	11.7773	11.6277	NaN	11.6059	2.29e-12	5.39e-15	1.00229	10	8	0	0	6	1	12	13	12	12	0	0	3	2	0	3	111032
PCHAS_1215600		BSD domain-containing protein, putative	Plasmodium chabaudi chabaudi			13.8873	NaN	NaN	NaN	14.6679	NaN	14.0165	NaN	13.4997	NaN	NaN	NaN	NaN	NaN	NaN	NaN	1.8e-05	3.29e-08	0.979834	1	0	0	0	1	0	1	0	1	0	0	0	0	0	0	0	81343.6
PCHAS_1215700		survival motor neuron-like protein, putative	Plasmodium chabaudi chabaudi			NaN	NaN	NaN	NaN	NaN	NaN	12.6915	NaN	13.326	NaN	NaN	NaN	NaN	NaN	NaN	NaN	0.00747922	1.13e-05	0.925758	0	0	0	0	0	0	1	0	1	0	0	0	0	0	0	0	38036.9
PCHAS_1216300		40S ribosomal protein S3A, putative	Plasmodium chabaudi chabaudi			16.3969	19.63	15.563	16.0023	14.4543	17.6998	17.2734	20.6368	15.9001	20.7628	21.5794	15.3883	16.815	19.7058	15.6281	19.5528	6.77e-46	2.46e-47	1.05973	43	31	4	10	23	22	48	34	48	41	5	10	37	31	21	22	29924.4
PCHAS_1216800		regulator of initiation factor 2, putative	Plasmodium chabaudi chabaudi			NaN	14.0519	NaN	NaN	NaN	NaN	NaN	14.6911	14.2952	15.2999	NaN	NaN	NaN	NaN	NaN	NaN	2.29e-17	6.77e-20	1.01409	0	2	0	0	0	0	0	2	2	2	0	0	0	0	0	0	85632.1
PCHAS_1216900		diacylglycerol O-acyltransferase, putative	Plasmodium chabaudi chabaudi			NaN	NaN	NaN	NaN	NaN	NaN	NaN	NaN	NaN	NaN	11.9261	NaN	14.0825	NaN	14.6989	NaN	0.00209554	3.39e-06	0.956077	0	0	0	0	0	0	0	0	0	0	1	0	2	0	2	0	66270.4
PCHAS_1217100		mRNA-capping enzyme subunit beta, putative	Plasmodium chabaudi chabaudi			16.7494	14.9513	NaN	NaN	NaN	NaN	14.357	15.0808	13.6019	15.2819	14.2188	15.1501	NaN	13.305	12.7285	NaN	0.000102368	1.81e-07	0.974962	1	1	0	0	0	0	1	1	1	1	1	1	0	1	1	0	67001.9
PCHAS_1217200		peptidyl-prolyl cis-trans isomerase, putative	Plasmodium chabaudi chabaudi			19.286	19.4993	15.4245	17.2942	17.2907	18.0929	20.3518	20.5287	20.2457	19.6213	16.447	17.6835	16.7806	17.1391	15.0887	15.047	4.17e-61	7.93e-62	1.07726	9	10	6	3	6	4	10	11	11	14	5	3	6	2	1	1	18819.4
PCHAS_1217300		cyclic amine resistance locus protein, putative	Plasmodium chabaudi chabaudi			NaN	NaN	NaN	NaN	NaN	NaN	9.53361	NaN	NaN	NaN	NaN	NaN	13.0743	13.3931	13.6446	13.5615	0.000546286	9.25e-07	0.967472	0	0	0	0	0	0	1	0	0	0	0	0	1	1	1	1	131597
PCHAS_1217600		ATP-dependent RNA helicase DDX42, putative	Plasmodium chabaudi chabaudi			14.3428	11.3365	NaN	NaN	NaN	NaN	13.8888	12.7729	13.2737	12.9175	12.1471	NaN	11.4379	NaN	11.7957	NaN	1.6e-09	3.39e-12	0.994866	1	1	0	0	0	0	2	1	2	1	1	0	1	0	1	0	83440.2
PCHAS_1217700		peptidase, putative	Plasmodium chabaudi chabaudi			14.4038	15.186	NaN	NaN	12.8351	14.2154	15.5597	15.8229	15.0857	16.5901	NaN	NaN	12.1417	12.7425	11.8071	12.8736	3.22e-21	1.18e-23	1.02209	3	3	0	0	2	2	4	5	5	6	0	0	3	1	1	2	101089
PCHAS_1217800		pseudo protein kinase 1, putative	Plasmodium chabaudi chabaudi			NaN	NaN	NaN	NaN	NaN	NaN	NaN	NaN	NaN	NaN	NaN	NaN	14.6385	13.4034	14.6653	14.4315	1.9e-08	3.88e-11	0.991682	0	0	0	0	0	0	0	0	0	0	0	0	1	1	1	1	37894.4
PCHAS_1218300		histone H2A.Z, putative	Plasmodium chabaudi chabaudi			19.6327	18.8695	16.6365	16.7695	18.1267	18.8565	19.8399	19.4405	20.0632	20.0262	17.6255	18.4203	20.183	20.5732	22.0032	20.8606	3.44e-51	2.31e-52	1.06615	9	8	2	3	6	3	9	6	9	7	8	5	8	8	12	12	16497.5
PCHAS_1218400		ATP-dependent RNA helicase DDX6, putative	Plasmodium chabaudi chabaudi			15.9161	17.4546	12.6446	14.0129	14.8482	15.6106	15.9199	17.1541	16.1814	17.1387	11.8366	13.0542	15.0313	15.9964	14.6275	17.4105	1.69e-21	6.28e-24	1.02264	13	14	1	1	6	8	11	16	8	14	2	2	7	11	5	11	49375.2
PCHAS_1218500		signal peptidase complex subunit 2, putative	Plasmodium chabaudi chabaudi			15.6688	NaN	NaN	NaN	15.6595	NaN	15.3712	NaN	15.5891	NaN	16.5056	NaN	17.5776	15.8982	18.6075	16.5417	3.4e-18	1.05e-20	1.01589	1	0	0	0	1	0	3	0	1	0	1	0	6	3	6	4	22152.2
PCHAS_1218900		T-complex protein 1 subunit epsilon, putative	Plasmodium chabaudi chabaudi			16.97	18.4599	NaN	15.7433	15.9053	17.2488	17.6667	18.8992	14.8664	19.1517	13.987	15.9122	15.2863	16.5807	13.0532	14.3234	1.43e-34	1.55e-36	1.04446	14	24	0	8	6	19	20	28	18	32	2	11	2	15	2	3	59170.6
PCHAS_1219100		protein transport protein SEC22, putative	Plasmodium chabaudi chabaudi			14.5991	NaN	NaN	NaN	NaN	NaN	14.664	NaN	15.1342	NaN	15.46	NaN	15.4425	12.2052	15.7419	10.9762	1.08e-09	2.29e-12	0.995349	2	0	0	0	0	0	2	0	1	0	1	0	3	1	5	1	26058.5
PCHAS_1219200		protein phosphatase inhibitor 2, putative	Plasmodium chabaudi chabaudi			14.015	NaN	NaN	NaN	NaN	NaN	14.6508	NaN	14.6944	NaN	NaN	NaN	NaN	NaN	NaN	NaN	4.24e-07	8.29e-10	0.987094	2	0	0	0	0	0	2	0	2	0	0	0	0	0	0	0	16655.3
PCHAS_1219300		conserved protein, unknown function	Plasmodium chabaudi chabaudi			15.3597	14.3252	NaN	NaN	12.8166	NaN	16.2946	14.3501	15.6279	14.706	10.5779	NaN	NaN	NaN	NaN	NaN	1.73e-27	9.86e-30	1.03339	4	3	0	0	2	0	5	4	6	5	1	0	0	0	0	0	32110.2
PCHAS_1219500		ABC transporter I family member 1, putative	Plasmodium chabaudi chabaudi			11.8861	12.7095	NaN	NaN	NaN	12.1487	12.4006	13.5711	12.3838	12.7065	12.5751	NaN	13.7797	15.0505	14.2395	15.7695	1.8e-21	6.69e-24	1.02258	1	1	0	0	0	1	4	1	3	3	1	0	5	3	9	4	318010
PCHAS_1219600		elongation factor 1-delta, putative	Plasmodium chabaudi chabaudi			17.3414	17.1669	14.2648	13.2618	15.2366	14.8756	18.2906	16.6627	17.0729	16.4191	13.1398	11.3806	16.7848	15.4155	12.1037	NaN	9.53e-33	8.63e-35	1.04174	4	3	2	1	2	2	4	4	3	3	1	1	3	2	2	0	17664
PCHAS_1219900		Cg8 protein, putative	Plasmodium chabaudi chabaudi			NaN	NaN	NaN	NaN	NaN	NaN	NaN	NaN	NaN	NaN	NaN	NaN	14.4132	15.1019	15.7932	16.0693	1.91e-08	3.9e-11	0.991675	0	0	0	0	0	0	0	0	0	0	0	0	2	2	2	2	25079.5
PCHAS_1220000		heat shock protein 110, putative	Plasmodium chabaudi chabaudi			17.3189	18.1648	15.5382	17.7121	15.8505	17.572	18.9932	19.1164	18.1062	18.9791	16.1397	17.5942	15.3161	16.8309	14.2515	16.5355	5.35e-47	2.2e-48	1.0611	46	46	27	22	25	23	50	48	54	57	31	25	20	11	19	12	94412.8
PCHAS_1220100		protein SCO1, putative	Plasmodium chabaudi chabaudi			NaN	NaN	NaN	NaN	NaN	NaN	NaN	NaN	NaN	NaN	NaN	NaN	NaN	12.9042	NaN	14.6428	0.0030356	4.84e-06	0.951679	0	0	0	0	0	0	0	0	0	0	0	0	0	1	0	1	33493.8
PCHAS_1220200		chloroquine resistance transporter, putative	Plasmodium chabaudi chabaudi			12.4396	12.8474	NaN	NaN	NaN	NaN	14.6508	NaN	12.7345	14.4941	14.4462	15.6323	15.4397	17.1498	16.7667	18.898	6.68e-32	5.54e-34	1.04046	2	1	0	0	0	0	2	0	3	2	4	2	7	3	7	5	48594.2
PCHAS_1220300		cg1 protein, putative	Plasmodium chabaudi chabaudi			NaN	NaN	NaN	NaN	NaN	NaN	11.6724	NaN	10.1388	8.68868	10.487	NaN	13.9899	15.043	14.9118	15.9553	3.24e-18	1e-20	1.01594	0	0	0	0	0	0	1	0	1	1	1	0	5	3	6	4	116277
PCHAS_1220500		Cg2 protein, putative	Plasmodium chabaudi chabaudi			13.8911	14.2913	14.4483	NaN	15.8618	13.2593	17.0507	13.8689	14.7012	14.6319	14.054	14.4457	NaN	11.1492	12.2287	12.1741	1.53e-14	3.94e-17	1.00758	4	3	1	0	1	1	4	5	3	5	3	3	0	1	1	3	279451
PCHAS_1220800		ribonucleases P/MRP protein subunit POP1, putative	Plasmodium chabaudi chabaudi			17.5171	14.0222	16.5577	NaN	NaN	NaN	16.8745	NaN	18.2175	NaN	14.9752	NaN	18.3824	NaN	16.3607	NaN	1.87e-26	9.83e-29	1.03164	4	1	1	0	0	0	3	0	4	0	2	0	2	0	2	0	124228
PCHAS_1220900		lysophospholipase, putative	Plasmodium chabaudi chabaudi			17.809	17.9578	17.5424	20.265	18.184	18.9959	18.4444	18.4336	16.4806	18.2185	18.3016	18.4461	17.7953	16.6634	19.6473	17.3286	8.39e-29	5.35e-31	1.03556	19	12	2	1	9	4	6	2	10	2	11	4	26	26	36	44	74559.8
PCHAS_1221000		prodrug activation and resistance esterase, putative	Plasmodium chabaudi chabaudi			16.0916	16.0576	11.9873	NaN	16.4502	16.4456	17.692	17.2704	14.9489	15.2225	14.215	13.5623	17.7481	17.565	17.6769	16.8701	1.94e-33	1.91e-35	1.04278	4	8	1	0	5	8	5	14	4	8	2	3	6	13	4	12	42891
PCHAS_1221400		conserved protein, unknown function	Plasmodium chabaudi chabaudi			NaN	NaN	NaN	NaN	NaN	NaN	NaN	NaN	NaN	NaN	NaN	NaN	14.7185	13.4866	15.674	14.1945	1.18e-06	2.27e-09	0.985359	0	0	0	0	0	0	0	0	0	0	0	0	1	2	1	2	53532.2
PCHAS_1221900		60S ribosomal protein L34, putative	Plasmodium chabaudi chabaudi			16.986	18.0481	NaN	14.8854	15.1666	16.2856	17.9582	18.6356	18.1868	19.0268	14.0966	15.012	17.2894	17.59	16.4481	17.1742	1.18e-40	2.45e-42	1.05296	9	4	0	1	2	2	9	4	10	5	1	1	5	4	4	3	18934.7
PCHAS_1222200		50S ribosomal protein L1, mitochondrial, putative	Plasmodium chabaudi chabaudi			NaN	NaN	NaN	NaN	NaN	NaN	NaN	NaN	NaN	NaN	NaN	NaN	9.93448	NaN	11.0477	NaN	0.132363	0.000191969	0.826241	0	0	0	0	0	0	0	0	0	0	0	0	1	0	1	0	42759.3
PCHAS_1222300		cell division cycle ATPase, putative	Plasmodium chabaudi chabaudi			17.2464	16.5208	NaN	16.4314	18.1171	NaN	16.7971	NaN	17.3435	15.7758	17.5728	12.8656	18.8055	18.1875	16.5092	15.9902	1.5e-23	6.38e-26	1.0265	1	1	0	1	1	0	2	0	4	2	4	1	9	8	7	10	125992
PCHAS_1222500		conserved Plasmodium protein, unknown function	Plasmodium chabaudi chabaudi			NaN	NaN	NaN	NaN	NaN	NaN	NaN	NaN	13.0365	NaN	NaN	NaN	13.4052	NaN	14.4333	NaN	0.00684441	1.05e-05	0.932446	0	0	0	0	0	0	0	0	1	0	0	0	1	0	1	0	104798
PCHAS_1222800		regulator of chromosome condensation, putative	Plasmodium chabaudi chabaudi			13.0888	15.0357	NaN	NaN	NaN	12.8619	14.3413	15.5604	14.3726	16.4473	NaN	NaN	12.1797	13.8389	NaN	NaN	2.31e-11	5.21e-14	0.999776	3	5	0	0	0	2	5	4	5	7	0	0	2	2	0	0	72105.5
PCHAS_1222900		coatomer subunit epsilon, putative	Plasmodium chabaudi chabaudi			15.5922	15.849	NaN	13.4746	14.1614	15.4424	14.659	17.5703	16.0301	18.0527	NaN	16.8518	12.5097	15.5788	14.1892	16.1132	1.19e-29	8.09e-32	1.03693	6	8	0	1	2	4	9	7	7	8	0	2	2	5	3	5	33525
PCHAS_1223000		ubiquitin regulatory protein, putative	Plasmodium chabaudi chabaudi			14.918	14.3307	NaN	NaN	NaN	NaN	16.5353	16.1855	16.5507	16.2597	NaN	NaN	NaN	NaN	NaN	NaN	2.15e-19	7.06e-22	1.01842	1	4	0	0	0	0	1	4	1	5	0	0	0	0	0	0	27641.1
PCHAS_1223200		AP-3 complex subunit delta, putative	Plasmodium chabaudi chabaudi			13.7195	14.0515	NaN	NaN	12.2499	NaN	14.4229	14.1965	14.7507	14.4106	NaN	NaN	11.6431	11.723	14.9321	NaN	7.49e-19	2.4e-21	1.01729	3	2	0	0	1	0	4	3	5	3	0	0	1	1	1	0	162104
PCHAS_1223400		tyrosine--tRNA ligase, putative	Plasmodium chabaudi chabaudi			16.0802	16.4025	12.7286	NaN	14.6943	14.4775	17.4608	16.843	16.6194	16.8642	13.2329	NaN	13.7827	14.2066	NaN	NaN	7.52e-30	5.2e-32	1.03725	16	12	4	0	10	4	20	17	19	17	2	0	11	3	0	0	43330.1
PCHAS_1223500		26S proteasome regulatory subunit RPN10, putative	Plasmodium chabaudi chabaudi			17.374	16.4052	13.8797	14.613	15.9906	14.3502	18.8384	18.3772	18.1079	17.959	18.0987	16.5261	15.3085	15.7466	15.7343	16.14	1.97e-31	1.56e-33	1.03973	13	11	4	1	6	3	13	13	12	13	10	12	8	6	7	4	47168.4
PCHAS_1223600		conserved Plasmodium protein, unknown function	Plasmodium chabaudi chabaudi			14.5998	15.8005	NaN	NaN	12.0764	12.4089	15.0159	14.7634	15.703	16.9529	14.6684	14.3562	12.3166	13.937	14.8855	17.025	2.61e-19	8.53e-22	1.01825	7	5	0	0	1	1	8	7	9	6	5	3	1	1	6	7	120669
PCHAS_1223700		proteasome subunit alpha type-6, putative	Plasmodium chabaudi chabaudi			18.3861	18.5977	16.1473	15.7863	17.5113	17.1579	18.6871	19.4369	18.7187	19.6795	17.9361	18.8446	16.0771	16.1974	14.8062	15.6353	1.35e-44	4.25e-46	1.05809	16	18	3	7	6	13	18	21	21	23	16	17	7	9	2	4	29591.9
PCHAS_1223900		ras-related protein Rab-18, putative	Plasmodium chabaudi chabaudi			17.1305	17.7912	NaN	15.3344	16.6901	17.2801	18.6665	19.1347	16.9378	18.3481	15.9289	16.9118	17.7476	19.3113	18.0325	19.7364	6.03e-33	5.57e-35	1.04204	4	3	0	1	3	4	5	9	6	8	2	4	5	8	5	10	23140.6
PCHAS_1224000		conserved Plasmodium protein, unknown function	Plasmodium chabaudi chabaudi			NaN	NaN	NaN	NaN	NaN	NaN	10.0197	NaN	NaN	NaN	NaN	NaN	13.7067	12.9616	13.9317	11.4366	7.46e-05	1.33e-07	0.975981	0	0	0	0	0	0	1	0	0	0	0	0	2	1	1	1	47617.8
PCHAS_1224200		YEATS domain-containing protein, putative	Plasmodium chabaudi chabaudi			11.1757	13.0786	NaN	NaN	NaN	NaN	NaN	NaN	12.0008	13.4902	NaN	NaN	11.0972	NaN	13.8999	14.772	0.00857525	1.29e-05	0.917094	1	1	0	0	0	0	0	0	2	1	0	0	1	0	1	1	26043.7
PCHAS_1224400		V-type proton ATPase subunit a, putative	Plasmodium chabaudi chabaudi			13.4558	14.4782	NaN	NaN	14.1198	14.4864	15.7087	15.2403	13.868	14.1504	15.7008	15.6782	17.565	17.4965	19.3719	18.4794	1.38e-19	4.57e-22	1.01882	9	3	0	0	4	3	13	4	4	2	10	4	27	16	30	20	111192
PCHAS_1224500		protein tyrosine phosphatase, putative	Plasmodium chabaudi chabaudi			NaN	11.6467	NaN	NaN	NaN	NaN	NaN	12.1054	NaN	12.9598	NaN	NaN	NaN	NaN	NaN	NaN	0.00478524	7.47e-06	0.944314	0	1	0	0	0	0	0	1	0	1	0	0	0	0	0	0	51635.2
PCHAS_1224600		conserved Plasmodium protein, unknown function	Plasmodium chabaudi chabaudi			12.3414	NaN	NaN	NaN	NaN	NaN	12.2741	NaN	12.0783	NaN	NaN	NaN	9.12135	NaN	11.4827	NaN	2.51e-09	5.25e-12	0.994314	2	0	0	0	0	0	2	0	2	0	0	0	1	0	2	0	222533
PCHAS_1224800		DnaJ protein, putative	Plasmodium chabaudi chabaudi			15.1496	14.5487	NaN	13.1063	NaN	11.5673	NaN	13.4731	12.1167	13.217	NaN	NaN	12.2953	12.5758	15.2143	14.2369	8.37e-21	3e-23	1.02127	1	1	0	1	0	1	0	1	1	1	0	0	1	1	3	2	94593.5
PCHAS_1225600		serine/threonine protein kinase, FIKK family	Plasmodium chabaudi chabaudi			15.03	15.1863	NaN	NaN	NaN	13.3503	15.1267	15.7206	13.5849	15.3052	NaN	NaN	11.8186	14.561	11.3488	13.1793	6.21e-22	2.39e-24	1.02347	5	5	0	0	0	2	6	7	4	4	0	0	1	1	1	2	119474
PCHAS_1226200		alpha/beta hydrolase, putative	Plasmodium chabaudi chabaudi			12.4598	11.6312	NaN	NaN	NaN	NaN	13.2477	NaN	11.7552	NaN	14.0968	NaN	14.7131	NaN	15.8737	14.2741	7.63e-07	1.48e-09	0.986118	1	1	0	0	0	0	2	0	1	0	2	0	2	0	2	1	28332.7
PCHAS_1226300		GTPase-activating protein, putative	Plasmodium chabaudi chabaudi			13.4541	16.4154	NaN	NaN	NaN	14.4633	14.4777	17.3974	11.4024	16.3857	NaN	NaN	12.9968	15.9671	NaN	13.7242	8.37e-22	3.19e-24	1.02322	1	4	0	0	0	2	2	9	1	4	0	0	1	6	0	1	49937.6
PCHAS_1226400		peptidyl-prolyl cis-trans isomerase, putative	Plasmodium chabaudi chabaudi			13.4728	NaN	NaN	NaN	NaN	NaN	14.6798	14.6524	14.8409	15.1046	14.7676	14.8653	NaN	12.3503	13.3816	12.5649	1.61e-14	4.13e-17	1.00753	2	0	0	0	0	0	2	1	2	1	3	1	0	1	1	1	23897.2
PCHAS_1226600		tRNA pseudouridine synthase, putative	Plasmodium chabaudi chabaudi			13.5824	14.6644	NaN	NaN	NaN	NaN	15.3057	15.2124	13.894	15.1108	NaN	NaN	11.7208	NaN	NaN	NaN	3.76e-05	6.79e-08	0.977961	2	1	0	0	0	0	3	1	5	1	0	0	1	0	0	0	64584.5
PCHAS_1227100		proteasome subunit beta type-4, putative	Plasmodium chabaudi chabaudi			18.3041	17.3882	14.8821	14.8944	16.5255	16.053	18.9902	18.3374	18.1907	18.3794	18.5245	17.8785	16.3088	14.2241	14.8698	13.6143	8.65e-33	7.85e-35	1.04181	14	12	3	3	8	6	18	15	18	14	17	12	6	5	5	3	29822.8
PCHAS_1227200		tubulin gamma chain, putative	Plasmodium chabaudi chabaudi			14.9886	16.2205	NaN	13.2333	14.5611	15.7126	15.6089	16.5731	15.806	16.7735	15.4359	14.5801	14.0524	15.6233	15.7076	16.4022	9.58e-28	5.54e-30	1.03382	9	7	0	1	1	1	8	7	8	7	1	2	5	5	9	9	51595.7
PCHAS_1227400		DNA repair and recombination protein RAD54, putative	Plasmodium chabaudi chabaudi			14.0684	11.9333	14.1853	11.809	NaN	12.293	14.973	10.3021	13.4367	NaN	14.1568	11.8515	12.0535	NaN	12.4989	NaN	1.49e-10	3.26e-13	0.99768	3	1	1	1	0	1	4	1	2	0	1	1	3	0	1	0	119267
PCHAS_1227800		peptidyl-prolyl cis-trans isomerase, putative	Plasmodium chabaudi chabaudi			14.6731	12.6117	NaN	NaN	NaN	NaN	14.3205	13.476	14.2935	14.0621	13.7126	13.7691	12.9427	NaN	13.431	12.2557	5.89e-07	1.14e-09	0.986554	2	1	0	0	0	0	2	2	2	2	1	1	2	0	2	1	68816.3
PCHAS_1228000		serine/threonine protein phosphatase 2B catalytic subunit A, putative	Plasmodium chabaudi chabaudi			15.5051	15.8569	12.8468	NaN	12.8766	12.6191	16.4132	16.0713	16.0038	16.3649	NaN	12.5208	NaN	13.7326	14.3434	15.1634	8.22e-23	3.34e-25	1.02513	5	2	1	0	1	1	6	2	4	4	0	1	0	2	3	2	60768.1
PCHAS_1228300		adenylyl cyclase beta, putative	Plasmodium chabaudi chabaudi			12.509	14.1842	NaN	NaN	NaN	14.9551	13.9394	14.5765	14.1526	15.5083	NaN	NaN	14.3031	14.2947	13.2933	13.2571	2.88e-12	6.73e-15	1.00205	2	4	0	0	0	1	5	5	4	7	0	0	2	2	2	2	191739
PCHAS_1228600		periodic tryptophan protein 2, putative	Plasmodium chabaudi chabaudi			11.5127	12.9304	NaN	NaN	NaN	NaN	NaN	12.4905	13.6268	15.0935	13.4616	NaN	NaN	NaN	NaN	NaN	0.00322436	5.13e-06	0.95087	1	1	0	0	0	0	0	1	1	1	1	0	0	0	0	0	120712
PCHAS_1228700		1-cys peroxiredoxin, putative	Plasmodium chabaudi chabaudi			17.2838	17.9247	14.3688	15.654	11.8842	15.4902	14.5731	18.7884	14.7326	19.1067	11.5093	15.0923	NaN	14.2268	NaN	NaN	1.67e-30	1.21e-32	1.03828	11	10	2	5	2	3	16	11	17	13	1	2	0	1	0	0	25197
PCHAS_1228800		AP2 domain transcription factor, putative	Plasmodium chabaudi chabaudi			NaN	NaN	NaN	NaN	NaN	NaN	NaN	12.0188	NaN	12.5413	NaN	NaN	NaN	11.013	NaN	10.7957	0.0274614	4.03e-05	0.882635	0	0	0	0	0	0	0	1	0	1	0	0	0	1	0	1	217831
PCHAS_1228900		glutamate dehydrogenase, putative	Plasmodium chabaudi chabaudi			19.0938	13.5206	13.9188	NaN	14.139	14.4169	21.1448	13.3071	21.5552	14.1127	22.4798	NaN	20.9853	13.3229	21.3942	11.8149	2.36e-35	2.79e-37	1.0456	15	12	2	0	7	4	18	14	22	15	4	0	3	3	3	1	141744
PCHAS_1229100		mannose-6-phosphate isomerase, putative	Plasmodium chabaudi chabaudi			15.5878	15.4474	10.0607	12.7208	13.7507	15.1068	16.3214	16.886	15.9399	16.364	10.1077	NaN	13.4909	14.7062	12.5334	14.5492	7.49e-32	6.19e-34	1.04038	20	14	4	1	15	2	30	18	27	20	1	0	14	4	6	2	95681.1
PCHAS_1229200		sentrin-specific protease 2, putative	Plasmodium chabaudi chabaudi			12.5897	NaN	NaN	NaN	NaN	NaN	13.0556	13.9411	13.2587	14.2525	NaN	NaN	NaN	NaN	NaN	NaN	1.91e-05	3.5e-08	0.979681	1	0	0	0	0	0	1	1	1	1	0	0	0	0	0	0	162590
PCHAS_1229400		nucleolar protein 10, putative	Plasmodium chabaudi chabaudi			12.205	NaN	NaN	NaN	NaN	NaN	NaN	NaN	13.7485	13.8554	12.5129	NaN	10.898	NaN	NaN	NaN	1.08e-06	2.08e-09	0.985512	2	0	0	0	0	0	0	0	2	1	1	0	1	0	0	0	66167.9
PCHAS_1229700		Plasmodium exported protein (PHIST), unknown function	Plasmodium chabaudi chabaudi			17.3241	16.4801	17.4045	18.8998	14.3096	13.6437	15.1412	14.218	14.8836	16.2873	15.7557	14.7319	14.9029	14.7904	17.8177	16.8199	6.66e-36	8.27e-38	1.04639	36	35	30	40	10	7	16	14	20	17	24	19	19	19	40	37	101069
PCHAS_1229800		pre-mRNA-splicing factor CWF7, putative	Plasmodium chabaudi chabaudi			13.2597	NaN	NaN	NaN	NaN	NaN	13.185	NaN	14.0022	NaN	NaN	NaN	NaN	NaN	13.9698	NaN	0.00122312	2.02e-06	0.961388	1	0	0	0	0	0	1	0	1	0	0	0	0	0	1	0	30969
PCHAS_1229900		60S ribosomal protein L19, putative	Plasmodium chabaudi chabaudi			18.9094	19.1059	NaN	15.5295	16.9915	16.4779	19.712	19.5745	20.0832	19.9849	16.4502	16.306	18.2249	17.9382	18.3533	17.8164	1.19e-45	4.23e-47	1.05942	8	6	0	2	2	5	8	7	6	6	1	3	7	5	6	5	21565.9
PCHAS_1230300		conserved Plasmodium protein, unknown function	Plasmodium chabaudi chabaudi			NaN	NaN	NaN	NaN	NaN	NaN	NaN	NaN	NaN	NaN	NaN	NaN	11.9349	NaN	14.3938	14.4347	0.00351792	5.58e-06	0.949635	0	0	0	0	0	0	0	0	0	0	0	0	1	0	3	1	142195
PCHAS_1230800		ribonuclease, putative	Plasmodium chabaudi chabaudi			NaN	11.1376	NaN	NaN	NaN	NaN	NaN	NaN	NaN	NaN	NaN	NaN	NaN	NaN	NaN	12.8634	0.00679606	1.04e-05	0.932856	0	1	0	0	0	0	0	0	0	0	0	0	0	0	0	1	311862
PCHAS_1231000		zinc finger protein, putative	Plasmodium chabaudi chabaudi			14.1104	15.136	NaN	NaN	11.3421	NaN	13.9902	14.6174	14.7046	15.1454	NaN	NaN	12.5745	12.0031	13.9722	12.4357	6.84e-06	1.28e-08	0.981992	3	1	0	0	2	0	7	2	8	2	0	0	6	1	4	1	264864
PCHAS_1231100		THO complex subunit 4, putative	Plasmodium chabaudi chabaudi			14.6846	NaN	NaN	NaN	NaN	NaN	15.2402	NaN	15.6702	NaN	NaN	NaN	NaN	NaN	NaN	NaN	0.0023913	3.85e-06	0.954602	1	0	0	0	0	0	1	0	1	0	0	0	0	0	0	0	18915.8
PCHAS_1231200		conserved oligomeric Golgi complex subunit 4, putative	Plasmodium chabaudi chabaudi			11.8831	NaN	NaN	NaN	NaN	NaN	13.1691	12.2734	13.471	13.125	NaN	NaN	NaN	NaN	NaN	NaN	0.00614276	9.47e-06	0.937476	1	0	0	0	0	0	1	1	1	1	0	0	0	0	0	0	125429
PCHAS_1231400		pyridoxal kinase, putative	Plasmodium chabaudi chabaudi			15.0439	15.3122	NaN	NaN	NaN	NaN	16.8832	16.1749	17.4382	17.1983	NaN	NaN	NaN	13.1649	NaN	NaN	2.13e-26	1.12e-28	1.03155	3	4	0	0	0	0	4	3	4	5	0	0	0	1	0	0	36890.6
PCHAS_1231600		40S ribosomal protein S11, putative	Plasmodium chabaudi chabaudi			17.7617	19.1457	16.6967	15.3824	16.0825	17.5396	18.6679	19.7851	18.243	20.5018	17.8071	14.9066	16.8165	18.3216	18.2042	15.5223	2.34e-53	1.93e-54	1.06867	9	12	2	3	7	8	11	12	15	19	2	5	9	11	1	5	16100.6
PCHAS_1231800		phosducin-like protein 1, putative	Plasmodium chabaudi chabaudi			16.3896	15.918	NaN	NaN	13.7281	NaN	17.1958	17.5324	17.1043	17.6167	11.0778	NaN	NaN	NaN	11.4816	NaN	1.85e-31	1.47e-33	1.03977	7	1	0	0	2	0	9	1	8	1	1	0	0	0	1	0	36291.9
PCHAS_1232100		ubiquitin carboxyl-terminal hydrolase 2, putative	Plasmodium chabaudi chabaudi			16.0039	16.2899	NaN	13.0369	13.1	13.1924	16.8109	15.7011	16.8828	16.7046	13.6179	13.1127	14.0463	12.7207	14.2452	14.6723	5.11e-26	2.59e-28	1.03089	17	8	0	2	3	1	22	10	22	10	5	3	8	2	3	1	144853
PCHAS_1232300		60S ribosomal protein L2, putative	Plasmodium chabaudi chabaudi			19.4921	15.3074	15.5172	15.8749	17.1699	15.1545	19.587	14.8344	20.6013	16.0459	15.3354	16.1173	18.9014	17.1458	17.5934	14.6797	4.23e-44	1.24e-45	1.05746	13	12	6	1	11	9	13	19	13	19	6	1	12	13	12	7	27888.7
PCHAS_1232400		60S ribosomal protein L12, putative	Plasmodium chabaudi chabaudi			18.9821	19.6168	16.0432	16.973	18.2481	18.1476	20.5215	19.8387	20.4323	20.1786	17.2819	17.9048	18.9835	18.5152	17.4197	18.6627	2.72e-36	3.56e-38	1.04694	11	9	3	3	9	6	11	7	11	14	8	3	11	5	8	3	18214.2
PCHAS_1232700		serine/arginine-rich splicing factor 1, putative	Plasmodium chabaudi chabaudi			18.1042	18.7348	NaN	15.3993	NaN	NaN	18.5298	18.2662	19.4356	19.8329	16.6215	17.0003	17.5212	17.4717	17.6804	17.9111	2.14e-38	3.52e-40	1.04989	11	9	0	2	0	0	10	8	11	9	3	3	9	6	8	6	35552.2
PCHAS_1232800		FACT complex subunit SPT16, putative	Plasmodium chabaudi chabaudi			14.6258	15.5147	12.2603	14.1175	NaN	13.4581	14.8614	15.0712	15.3512	15.0886	15.1802	14.3507	15.7447	16.6896	15.2632	18.3112	9.75e-34	9.83e-36	1.04323	19	21	2	5	0	3	19	22	15	23	9	14	12	21	18	24	127282
PCHAS_1233100		eukaryotic translation initiation factor 3 subunit B, putative	Plasmodium chabaudi chabaudi			17.6532	18.7763	13.4856	15.218	15.7484	16.8877	17.8781	19.6717	17.6677	19.9628	13.8486	14.8471	15.5987	17.5494	15.9998	17.1626	7.75e-42	1.83e-43	1.05453	20	20	4	2	15	8	24	26	22	33	6	2	20	11	11	8	84085.5
PCHAS_1233700		proteasome subunit beta type-1, putative	Plasmodium chabaudi chabaudi			15.5277	16.0971	15.2788	14.7721	17.5764	14.3561	16.3548	15.7284	14.142	15.7352	18.4267	15.6538	17.2564	12.1998	15.908	14.591	5.28e-36	6.67e-38	1.04653	6	8	2	1	2	6	6	9	8	11	4	6	1	3	1	1	27274.1
PCHAS_1233900		ATP-dependent RNA helicase DDX23, putative	Plasmodium chabaudi chabaudi			12.1605	15.0152	NaN	16.4577	17.9549	17.1339	12.2248	15.0022	12.9284	14.6005	14.5528	15.4083	14.4279	13.678	14.4962	14.6315	8.63e-12	1.98e-14	1.00086	2	7	0	2	1	2	2	6	5	8	3	7	2	7	2	6	108839
PCHAS_1234000		WD repeat-containing protein 26, putative	Plasmodium chabaudi chabaudi			NaN	NaN	NaN	NaN	NaN	NaN	NaN	14.0355	NaN	14.3377	NaN	NaN	NaN	NaN	NaN	NaN	0.0075624	1.15e-05	0.924788	0	0	0	0	0	0	0	1	0	1	0	0	0	0	0	0	121240
PCHAS_1234600		V-type proton ATPase 16 kDa proteolipid subunit, putative	Plasmodium chabaudi chabaudi			14.8955	NaN	NaN	NaN	NaN	NaN	NaN	NaN	NaN	NaN	NaN	NaN	16.0609	13.7105	16.6615	15.4156	7.92e-09	1.64e-11	0.992848	1	0	0	0	0	0	0	0	0	0	0	0	3	3	4	3	16997.1
PCHAS_1234800		40S ribosomal protein S24, putative	Plasmodium chabaudi chabaudi			17.4777	14.5331	13.0054	13.8497	15.5242	12.082	18.694	15.3149	18.6138	15.6912	11.8599	NaN	17.2126	18.2149	14.8699	NaN	4.89e-38	7.77e-40	1.0494	12	6	2	1	5	1	13	8	13	11	1	0	11	7	3	0	15327.2
PCHAS_1235000		zinc finger protein, putative	Plasmodium chabaudi chabaudi			11.9709	NaN	NaN	NaN	NaN	NaN	12.3809	9.51368	11.3759	NaN	11.6946	NaN	12.3197	NaN	13.3294	NaN	0.00208403	3.37e-06	0.956137	2	0	0	0	0	0	2	1	2	0	1	0	2	0	2	0	70953.2
PCHAS_1235100		FoP domain-containing protein, putative	Plasmodium chabaudi chabaudi			15.2546	17.0159	NaN	NaN	NaN	NaN	15.9853	16.485	16.0625	17.3255	11.8214	12.0528	14.9251	15.1523	15.1171	16.0995	5.28e-21	1.91e-23	1.02167	6	3	0	0	0	0	6	4	7	2	1	1	5	3	6	3	21989.2
PCHAS_1235200		EELM2 domain-containing protein, putative	Plasmodium chabaudi chabaudi			15.5932	13.3801	NaN	NaN	NaN	10.4729	16.2163	14.1854	16.3988	14.6623	17.1935	14.9112	15.1424	13.5317	16.7509	13.9755	2.04e-16	5.73e-19	1.01196	4	5	0	0	0	1	3	6	3	6	3	5	2	3	3	3	93672.1
PCHAS_1235400		40S ribosomal protein S9, putative	Plasmodium chabaudi chabaudi			18.3788	19.5177	13.3241	15.4635	15.4844	17.0728	18.5317	19.8791	18.8917	19.9731	15.0562	16.4812	17.2229	19.0244	16.5597	17.9291	3.59e-41	7.95e-43	1.05365	9	13	5	2	8	10	10	15	10	14	4	5	9	14	8	11	22131.9
PCHAS_1235500		protein phosphatase PPM9, putative	Plasmodium chabaudi chabaudi			12.6352	14.6788	NaN	NaN	10.5293	NaN	10.7805	15.642	13.2494	15.3546	9.65241	NaN	11.8703	13.5182	10.6933	14.3335	4.64e-09	9.67e-12	0.993536	2	2	0	0	1	0	2	1	4	1	1	0	3	2	2	2	73524.3
PCHAS_1235600		mediator of RNA polymerase II transcription subunit 17, putative	Plasmodium chabaudi chabaudi			12.9275	NaN	NaN	NaN	NaN	NaN	13.8002	NaN	13.201	NaN	14.013	NaN	12.0812	NaN	12.218	NaN	0.00894771	1.34e-05	0.915434	2	0	0	0	0	0	2	0	2	0	2	0	1	0	2	0	68747.8
PCHAS_1235800		single-stranded DNA-binding protein, putative	Plasmodium chabaudi chabaudi			11.4106	9.69411	NaN	NaN	14.1344	NaN	14.1816	12.3936	14.3203	13.1288	14.8689	13.0952	13.9586	14.5943	15.4849	16.3799	1.29e-22	5.18e-25	1.02477	1	1	0	0	1	0	1	2	1	2	2	1	3	3	4	4	36159.4
PCHAS_1235900		bis(5'-nucleosyl)-tetraphosphatase [asymmetrical], putative	Plasmodium chabaudi chabaudi			14.3358	14.1637	11.68	NaN	12.18	NaN	15.355	14.296	15.3408	15.879	10.4055	NaN	NaN	NaN	NaN	NaN	6.88e-33	6.27e-35	1.04196	4	2	1	0	1	0	4	2	6	2	1	0	0	0	0	0	18067.4
PCHAS_1236000		CDC73 domain-containing protein, putative	Plasmodium chabaudi chabaudi			14.2265	10.6499	NaN	NaN	NaN	NaN	14.3745	NaN	14.9552	11.9932	13.1841	NaN	NaN	NaN	14.5095	NaN	4.83e-11	1.08e-13	0.998957	3	1	0	0	0	0	1	0	3	1	1	0	0	0	3	0	108802
PCHAS_1236100		conserved protein, unknown function	Plasmodium chabaudi chabaudi			NaN	NaN	NaN	NaN	13.1094	13.9243	12.8835	13.3422	11.4717	11.6104	13.2723	14.1875	13.1404	13.6265	14.337	14.754	9.42e-21	3.35e-23	1.02117	0	0	0	0	8	3	6	2	3	2	6	1	6	3	8	5	207514
PCHAS_1236200		adenosylhomocysteinase, putative	Plasmodium chabaudi chabaudi			19.3295	19.0798	17.4117	16.1006	17.0183	16.9335	20.8466	20.7359	20.2293	20.5886	17.654	18.1338	16.1635	16.6441	NaN	16.7215	7.68e-45	2.51e-46	1.0584	20	31	10	16	11	19	27	37	28	36	17	21	10	13	0	5	53670.8
PCHAS_1236600		conserved protein, unknown function	Plasmodium chabaudi chabaudi			NaN	NaN	NaN	NaN	15.0127	15.574	14.3171	14.6605	12.0341	NaN	NaN	NaN	14.3827	13.8605	NaN	NaN	3.22e-09	6.74e-12	0.993998	0	0	0	0	3	1	2	1	1	0	0	0	1	1	0	0	60499.1
PCHAS_1236900		ATP-dependent RNA helicase DDX1, putative	Plasmodium chabaudi chabaudi			14.6597	15.633	NaN	NaN	13.0276	13.6705	16.1003	16.3505	15.105	16.4707	NaN	NaN	14.356	14.5691	13.922	13.3719	1.86e-18	5.83e-21	1.01645	9	4	0	0	1	1	13	6	8	4	0	0	4	2	2	1	93712.5
PCHAS_1237200		conserved Plasmodium protein, unknown function	Plasmodium chabaudi chabaudi			NaN	13.0029	NaN	NaN	NaN	NaN	NaN	NaN	NaN	NaN	NaN	NaN	NaN	NaN	NaN	NaN	0.148931	0.000215841	0.820885	0	1	0	0	0	0	0	0	0	0	0	0	0	0	0	0	13668
PCHAS_1237800		magnesium transporter NIPA, putative	Plasmodium chabaudi chabaudi			NaN	NaN	NaN	NaN	NaN	NaN	NaN	NaN	NaN	NaN	NaN	NaN	12.4081	NaN	13.2296	NaN	0.0883265	0.000128335	0.84297	0	0	0	0	0	0	0	0	0	0	0	0	1	0	1	0	55320.2
PCHAS_1238000		pre-mRNA-splicing factor BUD31, putative	Plasmodium chabaudi chabaudi			14.26	14.9423	NaN	NaN	NaN	NaN	13.636	15.583	14.2656	16.1019	NaN	NaN	NaN	NaN	NaN	NaN	0.00764926	1.16e-05	0.923818	1	2	0	0	0	0	1	3	1	3	0	0	0	0	0	0	17338
PCHAS_1238200		multidrug resistance protein 1, putative	Plasmodium chabaudi chabaudi			14.5666	14.9222	NaN	13.5099	14.4404	15.9238	15.6391	17.6549	14.7811	16.0033	15.8937	17.7866	17.4871	19.3338	18.1326	19.7173	3.19e-34	3.35e-36	1.04394	18	17	0	3	16	16	33	33	29	28	38	50	55	62	60	77	160487
PCHAS_1238300		mitochondrial-processing peptidase subunit alpha, putative	Plasmodium chabaudi chabaudi			14.5136	11.7394	NaN	NaN	16.2927	16.4196	16.3	14.3083	15.7958	15.3749	17.2192	17.1111	17.86	17.3214	19.0213	17.7905	5.02e-43	1.32e-44	1.05608	1	1	0	0	7	16	7	15	7	17	10	19	11	24	14	27	61185.4
PCHAS_1238600		DnaJ protein, putative	Plasmodium chabaudi chabaudi			13.9863	14.8387	NaN	NaN	14.6048	15.9416	15.6176	16.3083	14.211	16.5679	15.2968	16.1753	16.7033	17.9269	17.6147	18.4257	5.74e-32	4.79e-34	1.04056	3	2	0	0	3	2	3	3	6	2	4	2	10	7	11	8	61329.1
PCHAS_1239000		divalent metal transporter, putative	Plasmodium chabaudi chabaudi			13.1057	NaN	NaN	NaN	NaN	NaN	13.863	11.8477	11.379	12.236	NaN	12.4069	16.3456	14.5285	16.8169	14.7256	7.29e-17	2.09e-19	1.01297	1	0	0	0	0	0	1	1	1	1	0	2	2	3	3	5	80572.5
PCHAS_1239200		karyopherin beta, putative	Plasmodium chabaudi chabaudi			17.7445	19.0354	14.3281	16.4558	14.4773	16.7136	19.0405	19.3215	19.3906	19.8234	13.9225	16.555	16.1847	16.5165	15.1015	15.808	6.94e-46	2.51e-47	1.05972	76	59	24	12	38	29	84	70	80	75	30	19	43	32	35	18	127720
PCHAS_1239500		conserved Plasmodium protein, unknown function	Plasmodium chabaudi chabaudi			13.3105	13.4601	NaN	NaN	NaN	11.8931	14.4886	14.8155	14.2212	15.2154	NaN	NaN	NaN	11.394	NaN	10.4529	2e-05	3.67e-08	0.97957	2	1	0	0	0	1	2	2	3	2	0	0	0	1	0	1	44439.4
PCHAS_1239600		ribosome-interacting GTPase 1, putative	Plasmodium chabaudi chabaudi			17.1324	13.5879	13.7093	NaN	15.1391	13.5289	17.6557	15.9475	17.1894	14.3276	14.2829	13.9035	15.9452	14.443	14.7753	NaN	2.01e-43	5.55e-45	1.05659	10	12	1	0	5	8	14	12	13	13	2	1	6	7	4	0	40664.6
PCHAS_1240200		zinc finger protein, putative	Plasmodium chabaudi chabaudi			NaN	13.809	NaN	NaN	NaN	15.0259	16.3137	16.0824	16.804	17.4198	NaN	13.4214	NaN	15.477	15.0594	16.0236	1.54e-17	4.59e-20	1.01447	0	3	0	0	0	1	1	3	2	4	0	1	0	1	1	1	71631.6
PCHAS_1240300		acyl-CoA synthetase, putative	Plasmodium chabaudi chabaudi			14.2731	15.5841	14.7166	14.8994	18.3578	20.1509	18.4418	19.5891	14.4645	16.4927	14.3689	15.2976	17.2754	18.4085	16.2731	17.3304	3.46e-45	1.19e-46	1.05884	16	21	4	9	60	61	57	52	24	29	10	18	51	47	26	35	77539.2
PCHAS_1240600		7-helix-1 protein, putative	Plasmodium chabaudi chabaudi			11.88	NaN	NaN	NaN	NaN	NaN	11.5894	NaN	NaN	NaN	NaN	NaN	NaN	NaN	NaN	NaN	0.00130178	2.14e-06	0.960823	1	0	0	0	0	0	1	0	0	0	0	0	0	0	0	0	55492
PCHAS_1241600		conserved Plasmodium protein, unknown function	Plasmodium chabaudi chabaudi			NaN	NaN	NaN	NaN	NaN	NaN	NaN	NaN	NaN	NaN	NaN	NaN	11.5522	NaN	12.9181	14.0362	0.00615912	9.49e-06	0.937376	0	0	0	0	0	0	0	0	0	0	0	0	2	0	2	1	41519.8
PCHAS_1241700		conserved Plasmodium protein, unknown function	Plasmodium chabaudi chabaudi			14.1356	14.2584	NaN	NaN	NaN	NaN	13.9531	14.1637	14.8205	14.4691	14.1826	12.4848	12.6305	9.87989	13.8085	NaN	6.6e-25	3.12e-27	1.02895	5	2	0	0	0	0	7	2	8	2	7	1	5	1	8	0	140573
PCHAS_1242100		transmembrane emp24 domain-containing protein, putative	Plasmodium chabaudi chabaudi			11.2114	12.1256	NaN	NaN	NaN	NaN	10.5954	12.5623	NaN	13.5459	NaN	12.5845	13.6897	14.6064	13.9149	15.7958	2.49e-16	6.98e-19	1.01176	2	4	0	0	0	0	1	3	0	5	0	1	2	6	2	7	23917.2
PCHAS_1242200		DNA replication licensing factor MCM3, putative	Plasmodium chabaudi chabaudi			17.1414	16.1311	13.5223	NaN	13.479	12.6455	17.8054	15.6584	16.1492	15.3346	16.6245	14.5169	13.8208	14.3917	14.5531	13.275	5.95e-25	2.82e-27	1.02903	14	14	2	0	4	1	20	17	18	15	10	11	3	3	5	5	107878
PCHAS_1242300		ubiquitin-conjugating enzyme E2 N, putative	Plasmodium chabaudi chabaudi			15.6644	17.7141	NaN	17.5712	NaN	NaN	15.7645	17.9573	16.467	18.7814	NaN	NaN	NaN	13.7902	NaN	NaN	9.88e-26	4.91e-28	1.0304	2	5	0	1	0	0	4	5	4	6	0	0	0	1	0	0	17204.8
PCHAS_1242400		ubiquitin carboxyl-terminal hydrolase 14, putative	Plasmodium chabaudi chabaudi			15.3016	16.7723	NaN	13.683	13.1632	14.7163	15.1104	17.6193	16.0516	17.6099	NaN	13.3166	10.6629	14.1011	NaN	NaN	1.52e-27	8.68e-30	1.03349	6	8	0	2	2	3	7	8	8	9	0	2	1	2	0	0	61848
PCHAS_1242600		conserved Plasmodium protein, unknown function	Plasmodium chabaudi chabaudi			NaN	NaN	NaN	NaN	NaN	NaN	NaN	NaN	NaN	NaN	NaN	NaN	13.4577	NaN	14.4706	NaN	0.00203026	3.29e-06	0.956419	0	0	0	0	0	0	0	0	0	0	0	0	1	0	1	0	20333.9
PCHAS_1242700		Hsc70-interacting protein, putative	Plasmodium chabaudi chabaudi			16.2894	15.1025	13.0547	13.8338	15.0613	14.8882	17.6537	17.1723	17.5269	17.905	14.376	14.7147	15.3266	15.3526	14.6064	13.8787	2.4e-33	2.35e-35	1.04264	17	9	2	1	13	7	21	11	23	12	9	2	7	6	5	3	48714.2
PCHAS_1242900		ATP-dependent RNA helicase DDX41, putative	Plasmodium chabaudi chabaudi			14.0207	14.6597	13.095	NaN	NaN	NaN	14.1229	14.5273	14.6075	15.0481	14.7697	14.802	14.2675	12.858	15.5732	15.7392	2.4e-13	5.87e-16	1.0047	3	3	1	0	0	0	3	3	4	4	3	2	2	2	3	4	71747.7
PCHAS_1243100		AP-1/2 complex subunit beta, putative	Plasmodium chabaudi chabaudi			16.88	15.6543	13.7522	12.4422	15.9604	14.8529	17.4162	16.3365	17.7614	14.3601	14.122	11.7537	16.2156	15.1544	16.6094	15.92	3.35e-25	1.61e-27	1.02947	11	12	2	2	5	8	12	16	11	16	4	1	9	10	8	7	106298
PCHAS_1243200		eukaryotic translation initiation factor 3 subunit E, putative	Plasmodium chabaudi chabaudi			17.2295	16.7695	11.1817	NaN	15.8838	12.3319	17.7987	17.2054	18.0211	17.3049	14.3116	11.9026	15.7563	14.5697	13.5523	14.4078	1.62e-23	6.88e-26	1.02644	14	9	1	0	8	4	17	13	19	13	2	1	9	6	6	3	62284.7
PCHAS_1243700		peptidyl-prolyl cis-trans isomerase, putative	Plasmodium chabaudi chabaudi			14.3157	16.1013	NaN	NaN	NaN	NaN	14.2257	16.6802	14.4073	17.2133	12.6602	NaN	NaN	NaN	NaN	NaN	0.000329785	5.68e-07	0.970256	1	1	0	0	0	0	1	1	1	1	1	0	0	0	0	0	22713.6
PCHAS_1243800		nucleolar preribosomal GTPase, putative	Plasmodium chabaudi chabaudi			13.9501	14.2431	NaN	NaN	NaN	NaN	13.6631	14.1886	14.0321	15.4946	NaN	12.0898	15.6178	13.5149	13.8294	13.8936	2.18e-16	6.13e-19	1.01189	1	4	0	0	0	0	2	3	2	4	0	1	1	3	2	4	61328.2
PCHAS_1244000		conserved Plasmodium protein, unknown function	Plasmodium chabaudi chabaudi			13.3195	14.0652	NaN	NaN	14.4838	13.6445	13.8294	15.215	13.6694	14.5202	14.535	15.2519	16.6087	16.6907	16.6144	18.5263	8.99e-26	4.48e-28	1.03047	2	3	0	0	1	1	4	7	2	4	4	6	14	15	17	18	80199.8
PCHAS_1244300		conserved Plasmodium protein, unknown function	Plasmodium chabaudi chabaudi			14.7707	13.4234	NaN	NaN	11.8798	NaN	14.4216	11.4902	13.2653	NaN	NaN	NaN	11.7827	13.9759	13.8791	15.7213	1.46e-17	4.36e-20	1.01452	2	2	0	0	2	0	2	1	2	0	0	0	2	1	2	1	174682
PCHAS_1244400		cell cycle regulator protein, putative	Plasmodium chabaudi chabaudi			15.6167	16.9691	12.6604	NaN	14.3949	14.4338	17.0286	17.1168	16.1508	15.4801	NaN	NaN	14.4027	15.7047	NaN	NaN	7.87e-23	3.2e-25	1.02517	4	4	2	0	2	3	5	3	5	5	0	0	3	2	0	0	20277.6
PCHAS_1244700		RING zinc finger protein, putative	Plasmodium chabaudi chabaudi			NaN	12.7197	NaN	NaN	NaN	NaN	NaN	14.514	NaN	NaN	NaN	NaN	13.1681	15.3244	14.8456	16.5442	9.65e-18	2.91e-20	1.01491	0	1	0	0	0	0	0	1	0	0	0	0	1	3	1	2	34038.7
PCHAS_1244800		conserved Plasmodium protein, unknown function	Plasmodium chabaudi chabaudi			16.6057	NaN	NaN	NaN	NaN	NaN	17.9792	NaN	17.017	NaN	NaN	NaN	NaN	NaN	NaN	NaN	5.92e-22	2.28e-24	1.02351	1	0	0	0	0	0	1	0	1	0	0	0	0	0	0	0	10040.5
PCHAS_1244900		SNARE protein, putative	Plasmodium chabaudi chabaudi			12.5175	14.4216	NaN	NaN	NaN	14.3443	12.3105	15.2754	13.582	15.1349	NaN	14.9185	15.005	16.8909	15.9867	17.6762	5.73e-19	1.84e-21	1.01753	1	3	0	0	0	2	2	3	2	1	0	2	5	4	4	3	26905.4
PCHAS_1245000		phosphoenolpyruvate/phosphate translocator, putative	Plasmodium chabaudi chabaudi			NaN	NaN	NaN	NaN	NaN	NaN	NaN	NaN	NaN	NaN	13.5088	NaN	15.6914	NaN	17.0331	NaN	6.89e-06	1.28e-08	0.981977	0	0	0	0	0	0	0	0	0	0	1	0	2	0	2	0	57756.3
PCHAS_1246200		conserved Plasmodium protein, unknown function	Plasmodium chabaudi chabaudi			14.1455	17.0558	NaN	17.2966	NaN	17.8901	NaN	17.3601	14.5756	16.8188	12.2275	17.5423	NaN	15.9015	NaN	16.2423	2.19e-05	3.99e-08	0.979358	1	1	0	1	0	1	0	1	1	1	1	1	0	1	0	1	128613
PCHAS_1246700		Plasmodium exported protein, unknown function	Plasmodium chabaudi chabaudi			13.2952	13.0779	NaN	NaN	NaN	NaN	NaN	NaN	11.4706	NaN	NaN	NaN	15.8597	14.8403	15.8415	13.9466	7.56e-17	2.17e-19	1.01293	3	1	0	0	0	0	0	0	2	0	0	0	5	2	5	2	25627.8
PCHAS_1247900		fam-a protein	Plasmodium chabaudi chabaudi			NaN	NaN	12.4537	NaN	NaN	NaN	11.6669	NaN	NaN	NaN	9.18683	NaN	NaN	NaN	15.3967	13.7393	3.38e-12	7.88e-15	1.00188	0	0	1	0	0	0	1	0	0	0	1	0	0	0	3	1	30700.5
PCHAS_1248400		fam-a protein	Plasmodium chabaudi chabaudi			NaN	14.4912	NaN	14.2686	NaN	NaN	NaN	NaN	NaN	12.7342	NaN	13.8955	NaN	NaN	NaN	13.0305	0.000366714	6.3e-07	0.969722	0	2	0	2	0	0	0	0	0	1	0	1	0	0	0	1	30797.9
PCHAS_1301500		fam-a protein	Plasmodium chabaudi chabaudi			NaN	11.3561	NaN	11.1714	NaN	11.2111	NaN	9.56847	NaN	NaN	NaN	NaN	NaN	13.332	12.7154	18.3051	1.98e-21	7.33e-24	1.0225	0	1	0	1	0	1	0	1	0	0	0	0	0	2	2	6	34710.6
PCHAS_1302100		fam-a protein	Plasmodium chabaudi chabaudi			13.2923	14.9802	14.1008	15.4605	NaN	14.7355	NaN	NaN	NaN	12.7421	NaN	NaN	NaN	NaN	NaN	NaN	1.7e-18	5.34e-21	1.01654	4	11	2	7	0	1	0	0	0	3	0	0	0	0	0	0	32628.4
PCHAS_1302300		fam-a protein	Plasmodium chabaudi chabaudi			17.6479	15.4258	18.9671	16.4352	13.3276	11.6543	NaN	11.4986	15.9897	12.4461	16.5569	13.0305	14.9631	12.0167	16.1245	14.3316	2.55e-31	2e-33	1.03956	3	5	5	8	1	1	0	1	3	4	2	3	2	2	3	4	30704.5
PCHAS_1302400		fam-a protein	Plasmodium chabaudi chabaudi			14.4119	13.7719	NaN	NaN	NaN	NaN	NaN	NaN	12.8588	NaN	NaN	NaN	18.0917	NaN	NaN	NaN	1.88e-23	7.96e-26	1.02632	2	1	0	0	0	0	0	0	1	0	0	0	2	0	0	0	30590.8
[truncated: 3,859 more rows]

## Sheet: Rep2
PG.ProteinGroups	PG.Genes	PG.ProteinDescriptions	PG.Organisms	PIR subfamily	PIR protein	Log2 SLO_Ac_Fr1 PG.Quantity	Log2 SLO_Ac_Fr2 PG.Quantity	Log2 SLO_Ch_Fr1 PG.Quantity	Log2 SLO_Ch_Fr2 PG.Quantity	Log2 Sap_Ac_Fr1 PG.Quantity	Log2 Sap_Ac_Fr2 PG.Quantity	Log2 Sap_Ch_Fr1 PG.Quantity	Log2 Sap_Ch_Fr2 PG.Quantity	Log2 Tris_Ac_Fr1 PG.Quantity	Log2 Tris_Ac_Fr2 PG.Quantity	Log2 Tris_Ch_Fr1 PGQuantity	Log2 Tris_Ch_Fr2 PG.Quantity	Log2 Ripa_Ac_Fr1 PG.Quantity	Log2 Ripa_Ac_Fr2 PG.Quantity	Log2 Ripa_Ch_Fr1 PG.Quantity	Log2 Ripa_Ch_Fr2 PG.Quantity	PG.Pvalue	PG.Qvalue	PG.Cscore	SLO_Ac_Fr1 PG.NrOfPrecursorsIdentified	SLO_Ac_Fr2 PG.NrOfPrecursorsIdentified	SLO_Ch_Fr1 PG.NrOfPrecursorsIdentified	SLO_Ch_Fr2 PG.NrOfPrecursorsIdentified	Sap_Ac_Fr1 PG.NrOfPrecursorsIdentified	Sap_Ac_Fr2 PG.NrOfPrecursorsIdentified	Sap_Ch_Fr1 PG.NrOfPrecursorsIdentified	Sap_Ch_Fr2 PG.NrOfPrecursorsIdentified	Tris_Ac_Fr1 PG.NrOfPrecursorsIdentified	Tris_Ac_Fr2 PG.NrOfPrecursorsIdentified	Tris_Ch_Fr1 PG.NrOfPrecursorsIdentified	Tris_Ch_Fr2 PG.NrOfPrecursorsIdentified	Ripa_Ac_Fr1 PG.NrOfPrecursorsIdentified	Ripa_Ac_Fr2 PG.NrOfPrecursorsIdentified	Ripa_Ch_Fr1 PG.NrOfPrecursorsIdentified	Ripa_Ch_Fr2 PG.NrOfPrecursorsIdentified	PG.MolecularWeight
[truncated: 6,217 more rows]

[truncated: 2 more sheets: Rep3, PIRs]
